# Supplementary material for: Research on air quality prediction based on improved long short-term memory network algorithm
Source: PeerJ Comput Sci. 2022 Dec 20;8:e1187. doi: 10.7717/peerj-cs.1187 (PMC10280268; doi:10.7717/peerj-cs.1187)
Supplement: Supplemental Information 1 [file peerj-cs-08-1187-s001.zip]

Archive with 44 entries (41 files):
- code/
- code/.idea/
- code/.idea/.gitignore
- code/.idea/code.iml
- code/.idea/inspectionProfiles/
- code/.idea/inspectionProfiles/profiles_settings.xml
- code/.idea/inspectionProfiles/Project_Default.xml
- code/.idea/misc.xml
- code/.idea/modules.xml
- code/.idea/workspace.xml
- code/adaboost.py
- code/BI-LSTM.py
- code/Bi-lstm_history.csv
- code/Bi-LSTM_pred.csv
- code/Bi-LSTM─Γ║╧═╝500.jpg
- code/Bi-LSTM╦≡╩o═╝.jpg
- code/changping.csv
- code/data_processing.py
- code/GBRT.py
- code/GRU.py
- code/GRU_history.csv
- code/GRU_pred.csv
- code/GRU─Γ║╧═╝500.jpg
- code/GRU╦≡╩o═╝.jpg
- code/lasso.py
- code/lightGBM+LSTM-Attention.py
- code/lightGBM+LSTM-Attention─Γ║╧═╝500.jpg
- code/lightGBM.py
- code/LightGBM╘ñ▓Γ╜ß╣√.csv
- code/LSTM-Attention.py
- code/LSTM-Attention─Γ║╧═╝500.jpg
- code/LSTM-Attention╦≡╩o═╝.jpg
- code/LSTM-Att_history.csv
- code/LSTM-Att_pred.csv
- code/LSTM.py
- code/LSTM_history.csv
- code/LSTM_pred.csv
- code/LSTM─Γ║╧═╝500.jpg
- code/LSTM╦≡╩o═╝.jpg
- code/random_tree.py
- code/SVR.py
- code/XGBoost.py
- code/zongtu.py
- code/╫▄╠σ─Γ║╧═╝500.jpg
