# Supplementary material for: Research on air quality prediction based on improved long short-term memory network algorithm
Source: PeerJ Comput Sci. 2022 Dec 20;8:e1187. doi: 10.7717/peerj-cs.1187 (PMC10280268; doi:10.7717/peerj-cs.1187)
Supplement: Supplemental Information 1 [file peerj-cs-08-1187-s001.zip › code/Bi-lstm_history.csv]

loss	mae	val_loss	val_mae
0.003286737250164151	0.03721297159790993	0.00215506786480546	0.030461501330137253
0.0022731998469680548	0.031247578561306	0.0019082919461652637	0.027972957119345665
0.0021201735362410545	0.029653584584593773	0.0017338223988190293	0.02675613760948181
0.002072735456749797	0.029049735516309738	0.0017156848916783929	0.026396965608000755
0.001996588660404086	0.028796304017305374	0.001732297707349062	0.027236098423600197
0.0019337075063958764	0.028300555422902107	0.0017225139308720827	0.026732301339507103
0.0019266854505985975	0.028022315353155136	0.0015804541762918234	0.0252844151109457
0.0018761050887405872	0.027618302032351494	0.0015752544859424233	0.025515412911772728
0.001872026827186346	0.027463814243674278	0.0015280649531632662	0.024571986868977547
0.001803042134270072	0.026897579431533813	0.0015134391142055392	0.024563154205679893
0.001784986350685358	0.02676095999777317	0.0014996581012383103	0.024573223665356636
0.001746829366311431	0.02648782916367054	0.0015143380733206868	0.024269184097647667
0.0017382046207785606	0.02633005566895008	0.0014701661420986056	0.024243595078587532
0.0016942775109782815	0.026178428903222084	0.0014871516032144427	0.02430606074631214
0.0016616240609437227	0.025908326730132103	0.001443742192350328	0.02429020032286644
0.00165313552133739	0.02580917626619339	0.0014194411924108863	0.023787984624505043
0.00162677897606045	0.025557301938533783	0.0013976830523461103	0.02385302633047104
0.0015774915227666497	0.025256281718611717	0.0014049324672669172	0.023570382967591286
0.0015854280209168792	0.025281907990574837	0.0014379124622792006	0.02422933466732502
0.0015235071768984199	0.024865318089723587	0.00134735694155097	0.02277454547584057
0.0014903423143550754	0.024626348167657852	0.001378385117277503	0.024302637204527855
0.001491534523665905	0.024501049891114235	0.0014525093138217926	0.0246196947991848
0.0014831499429419637	0.024371104314923286	0.0014181435108184814	0.023897206410765648
0.0014400980435311794	0.024208324030041695	0.0014222890604287386	0.02477702684700489
0.0014209520304575562	0.024095699191093445	0.0012972442200407386	0.023049602285027504
0.0013799648731946945	0.023849325254559517	0.0013774977996945381	0.02465074323117733
0.001403633039444685	0.02397100254893303	0.0012541551841422915	0.02179151400923729
0.0014086386654525995	0.02398143894970417	0.001321174786426127	0.02292579971253872
0.0013285827590152621	0.023272138088941574	0.0011903296690434217	0.021906156092882156
0.0013262061402201653	0.02320416457951069	0.001192728872410953	0.021533647552132607
0.0013028603279963136	0.023143025115132332	0.0011786712566390634	0.02181825041770935
0.0012737634824588895	0.022893685847520828	0.0012002472067251801	0.022001933306455612
0.0012772746849805117	0.02285435050725937	0.00118704151827842	0.021266868337988853
0.001256177551113069	0.02263174019753933	0.001198835321702063	0.021787161007523537
0.0012319856323301792	0.022624362260103226	0.00115913653280586	0.021520141512155533
0.0011980474228039384	0.022254623472690582	0.001182457897812128	0.02125173807144165
0.0012044411851093173	0.02232726663351059	0.0011674439301714301	0.021484514698386192
0.0012101087486371398	0.022251101210713387	0.00126063812058419	0.022663967683911324
0.0011545729357749224	0.02195008657872677	0.001165230292826891	0.021234985440969467
0.001135334838181734	0.02173484116792679	0.0011833575554192066	0.021373001858592033
0.0011044344864785671	0.021529773250222206	0.001098152482882142	0.02085629105567932
0.0010894135339185596	0.021297993138432503	0.0012265375116840005	0.0216364823281765
0.0010858107125386596	0.021340390667319298	0.0011278347810730338	0.02058548852801323
0.001054468099027872	0.02108847349882126	0.001094770384952426	0.02059059590101242
0.001043613301590085	0.02093193307518959	0.0010878421599045396	0.020511111244559288
0.0010325729381293058	0.020649829879403114	0.001080685993656516	0.0205617044121027
0.0010222499258816242	0.020692063495516777	0.0011049844324588776	0.020842188969254494
0.0010300512658432126	0.02072824537754059	0.0010865399381145835	0.020267775282263756
0.0009916928829625249	0.02042505145072937	0.0010677380487322807	0.020390648394823074
0.0009815780213102698	0.02040625922381878	0.0011664519552141428	0.021412603557109833
0.0009906016057357192	0.02036578580737114	0.0010864255018532276	0.020444771274924278
0.00098480936139822	0.020390285179018974	0.0011479280656203628	0.02095239982008934
0.0009414954693056643	0.020040350034832954	0.0010486695682629943	0.01994571089744568
0.000945795327425003	0.020068015903234482	0.0010602545225992799	0.020006094127893448
0.0009347270242869854	0.019857708364725113	0.001043240656144917	0.019812174141407013
0.0009354688809253275	0.01988545060157776	0.001048617297783494	0.019660785794258118
0.0008944578585214913	0.019544653594493866	0.0010630822507664561	0.019819214940071106
0.0009014589013531804	0.019541138783097267	0.0010892467107623816	0.020965149626135826
0.0009082980686798692	0.01958986558020115	0.0010745456675067544	0.019988005980849266
0.000882643333170563	0.019439566880464554	0.0010899377521127462	0.020556261762976646
0.0008551866631023586	0.019139621406793594	0.0010302093578502536	0.019343381747603416
0.0008633930119685829	0.019145872443914413	0.0010284774471074343	0.019746124744415283
0.00084438466001302	0.019078392535448074	0.0010833867127075791	0.019841225817799568
0.0008514641085639596	0.01889627054333687	0.0010114763863384724	0.019717980176210403
0.0008331027929671109	0.018947800621390343	0.0010291764046996832	0.01927209086716175
0.0008414578624069691	0.018745841458439827	0.0010101193329319358	0.019971394911408424
0.0008141260477714241	0.01861651986837387	0.0010567689314484596	0.01962920092046261
0.0008093279902823269	0.018592944368720055	0.0010229246690869331	0.01973428949713707
0.0007962565287016332	0.018611356616020203	0.0009818495018407702	0.018819592893123627
0.0008299159235320985	0.018786432221531868	0.0010328521020710468	0.01948843151330948
0.0007873490103520453	0.018398579210042953	0.0009702115785330534	0.018760649487376213
0.000771380786318332	0.018251653760671616	0.00098818086553365	0.018929067999124527
0.0007797350990585983	0.01832815818488598	0.0010121577652171254	0.019476281479001045
0.0007708703633397818	0.018218042328953743	0.0010246876627206802	0.019687796011567116
0.0007729896460659802	0.01824200339615345	0.0010352778481319547	0.019710935652256012
0.000761103059630841	0.018124962225556374	0.0009754981729201972	0.018579185009002686
0.0007480377098545432	0.017933467403054237	0.0010174198541790247	0.019176917150616646
0.0007417398155666888	0.0178489089012146	0.0010033056605607271	0.019728466868400574
0.0007453436264768243	0.01781739480793476	0.0009744096314534545	0.018861524760723114
0.0007195355137810111	0.017625194042921066	0.0009539133170619607	0.018656883388757706
0.0007217745878733695	0.017512504011392593	0.0009819960687309504	0.019033143296837807
0.000741383177228272	0.017780758440494537	0.0009660114883445203	0.018909603357315063
0.0007309143547900021	0.017542852088809013	0.000916734104976058	0.01833423785865307
0.0007006215746514499	0.017414065077900887	0.0009781831176951528	0.01899688132107258
0.0006860832800157368	0.017260851338505745	0.0009273631148971617	0.01829514652490616
0.0006877998821437359	0.017200462520122528	0.0009751878678798676	0.019081827253103256
0.0007116375491023064	0.017504513263702393	0.0009551203693263233	0.018260158598423004
0.000685744103975594	0.017168933525681496	0.0009359133546240628	0.018205849453806877
0.0006704150582663715	0.01703987643122673	0.0009444342576898634	0.018440740182995796
0.0006669377908110619	0.016995081678032875	0.000916027813218534	0.018154220655560493
0.0006857296102680266	0.017125364392995834	0.0008953100768849254	0.017970679327845573
0.0006744980346411467	0.017054395750164986	0.0008968773763626814	0.018199319019913673
0.0006572226411662996	0.01695200428366661	0.0009420199785381556	0.018641138449311256
0.0006379251717589796	0.016654418781399727	0.0009280775557272136	0.01828981377184391
0.00066086754668504	0.01690426468849182	0.0009705129195936024	0.018855225294828415
0.0006493012770079076	0.016851162537932396	0.00095456896815449	0.018376782536506653
0.000659031153190881	0.016764547675848007	0.0009365010773763061	0.018390046432614326
0.0006604485679417849	0.016867125406861305	0.0009383591241203249	0.018260344862937927
0.0006630717543885112	0.01679932326078415	0.0009450986981391907	0.018561910837888718
0.000641721417196095	0.016691157594323158	0.0009356241789646447	0.01816406287252903
0.0006171761779114604	0.016337241977453232	0.0009423393057659268	0.018174512311816216
0.0006584120565094054	0.016691504046320915	0.0009703868418000638	0.018777424469590187
0.0006269867299124599	0.01646408811211586	0.0009279384394176304	0.0180953536182642
0.0006075227865949273	0.016353696584701538	0.000893343472853303	0.018122833222150803
0.000609180482570082	0.0161515511572361	0.0009525571367703378	0.018099170178174973
0.0006233276799321175	0.016405396163463593	0.0009185378439724445	0.01790274679660797
0.0006087686633691192	0.016289975494146347	0.0009336529765278101	0.018282834440469742
0.0005908281891606748	0.016087643802165985	0.0009062864701263607	0.01789179816842079
0.0006116864969953895	0.016337506473064423	0.0009019278222694993	0.018198614940047264
0.0005696341977454722	0.01583598554134369	0.0009261035593226552	0.018210088834166527
0.0005645963246934116	0.015723198652267456	0.0009136226726695895	0.017808012664318085
0.0005851259920746088	0.015999887138605118	0.0008956087403930724	0.01764792762696743
0.0005860093515366316	0.015963848680257797	0.0008723723003640771	0.01735532283782959
0.0005884687416255474	0.01591588370501995	0.0009391604689881206	0.018082134425640106
0.00057268823729828	0.015830855816602707	0.000922776001971215	0.018747597932815552
0.0005757643957622349	0.015859415754675865	0.0008932421915233135	0.017771730199456215
0.0005698829190805554	0.015730366110801697	0.0008788648410700262	0.017812522128224373
0.0005683445488102734	0.01564042456448078	0.0009132742416113615	0.017772726714611053
0.0005661093746311963	0.015741465613245964	0.000873296638019383	0.01771598868072033
0.000552215613424778	0.01566409319639206	0.00088123808382079	0.017736002802848816
0.0005600211443379521	0.015664564445614815	0.0009177153115160763	0.01779133453965187
0.0005632983520627022	0.015583563596010208	0.0009231605799868703	0.01788889802992344
0.000553259567823261	0.015601214952766895	0.0008900806424207985	0.017770949751138687
0.0005529247573576868	0.015570567920804024	0.0008962579304352403	0.01760709472000599
0.0005270554102025926	0.015250418335199356	0.0008786731632426381	0.017452817410230637
0.0005169026553630829	0.015181483700871468	0.0008728164830245078	0.017569884657859802
0.0005344687378965318	0.015328277833759785	0.0008880196837708354	0.017714286223053932
0.000538236869033426	0.01544383354485035	0.0008992883958853781	0.01781628653407097
0.0005207200301811099	0.015071387402713299	0.000867273542098701	0.017640193924307823
0.0005458326195366681	0.015346260741353035	0.0008900617831386626	0.01765107549726963
0.0005184830515645444	0.015146888792514801	0.0008810833096504211	0.017691975459456444
0.0004991504247300327	0.015003726817667484	0.0008965478045865893	0.017784086987376213
0.000513486738782376	0.015056603588163853	0.0008775773458182812	0.017672298476099968
0.0005102796130813658	0.015061000362038612	0.0008647190988995135	0.017492808401584625
0.0005027308943681419	0.014941049739718437	0.0008827538113109767	0.017631471157073975
0.000514568411745131	0.015131304040551186	0.0009254479664377868	0.01818092353641987
0.0005319342599250376	0.015139256604015827	0.0008518149261362851	0.017476201057434082
0.0004962733364664018	0.014808171428740025	0.000887397094629705	0.01772506721317768
0.0004819958412554115	0.014704822562634945	0.0008584855240769684	0.017606908455491066
0.0005054234643466771	0.014876969158649445	0.0009045377373695374	0.017766451463103294
0.0005102999275550246	0.014955398626625538	0.0008912472403608263	0.017535986378788948
0.0004920341307297349	0.014683429151773453	0.0008968565380200744	0.017883552238345146
0.0004758848517667502	0.014496209099888802	0.0009078016155399382	0.017537476494908333
0.0004804072668775916	0.014591941609978676	0.0008976975805126131	0.017873704433441162
0.0004932553856633604	0.014744175598025322	0.0008318712352775037	0.017064033076167107
0.00048128890921361744	0.014675726182758808	0.0008600206347182393	0.017342427745461464
0.00046703856787644327	0.014484313316643238	0.000839618151076138	0.017145048826932907
0.0004886494716629386	0.014751564711332321	0.000848887488245964	0.017353923991322517
0.00046380062121897936	0.014466467313468456	0.000867975817527622	0.017462709918618202
0.0004664247971959412	0.01449249405413866	0.0009018603595905006	0.01724780909717083
0.0004953075549565256	0.01464883703738451	0.0008751184795983136	0.017226893454790115
0.00046614467282779515	0.014416413381695747	0.0008829014259390533	0.017544496804475784
0.00047158755478449166	0.014534776099026203	0.0008902344270609319	0.017709791660308838
0.0004776210698764771	0.014541988261044025	0.0008725094376131892	0.01731075905263424
0.0004622390551958233	0.014395366422832012	0.0008739586919546127	0.017501099035143852
0.000484402320580557	0.014785525389015675	0.0008529177284799516	0.01721058040857315
0.000453916029073298	0.014239480718970299	0.0008471800829283893	0.016918359324336052
0.00045953033259138465	0.014275266788899899	0.0008323931251652539	0.01713140308856964
0.00046513404231518507	0.01431004237383604	0.0008593484526500106	0.017542535439133644
0.0004666750319302082	0.014301800169050694	0.0008878125227056444	0.017413804307579994
0.00044190374319441617	0.014093104749917984	0.000854969082865864	0.01731053553521633
0.00042176389251835644	0.013940650038421154	0.0008981401333585382	0.01775175891816616
0.0004389336972963065	0.014074335806071758	0.0008952658390626311	0.017725134268403053
0.00044440969941206276	0.014040627516806126	0.0008532198844477534	0.017072957009077072
0.0004337560385465622	0.013954845257103443	0.0008702541817910969	0.017499959096312523
0.00044165278086438775	0.014057300984859467	0.0008639817824587226	0.017373209819197655
0.00043416989501565695	0.01392730139195919	0.0008536629611626267	0.0173195730894804
0.0004202119598630816	0.013843473047018051	0.0009161238558590412	0.0175794530659914
0.0004408465465530753	0.013939270749688148	0.00089170754654333	0.017400182783603668
0.00044575316132977605	0.014024361968040466	0.0008668911759741604	0.01722298562526703
0.0004533379978965968	0.014178160578012466	0.0008647874346934259	0.01749262586236
0.0004308308125473559	0.013864328153431416	0.0008397162891924381	0.01705680973827839
0.000414354435633868	0.013740930706262589	0.0008530310587957501	0.017014600336551666
0.000409677712013945	0.01364658772945404	0.0008515467634424567	0.016887273639440536
0.0004090266302227974	0.013649954460561275	0.0008772167493589222	0.01733074150979519
0.00044288067147135735	0.01396517176181078	0.0009020245051942766	0.018243491649627686
0.00042669143294915557	0.01388952974230051	0.0008364553796127439	0.017141545191407204
0.00041577580850571394	0.013710164465010166	0.000846381823066622	0.01721866987645626
0.0004191020561847836	0.01378009095788002	0.0008874889463186264	0.01724407635629177
0.00040146714309230447	0.01353455986827612	0.0008902549743652344	0.017483804374933243
0.0004142149118706584	0.01372971385717392	0.0009461232111789286	0.017232902348041534
0.00042132180533371866	0.013735933229327202	0.0008871083264239132	0.016997437924146652
0.00040100840851664543	0.013481102883815765	0.0008569069905206561	0.01697903871536255
0.0004049569834023714	0.013572541065514088	0.0009311317116953433	0.01737733744084835
0.00040921641630120575	0.013517731800675392	0.0008909184252843261	0.017494037747383118
0.0003966653603129089	0.013390411622822285	0.0008832578896544874	0.01698405109345913
0.0003945656353607774	0.01339673437178135	0.0008599074208177626	0.016984323039650917
0.0003779228136409074	0.013254161924123764	0.0008789594867266715	0.016815003007650375
0.00041167691233567894	0.013599728234112263	0.0008476832299493253	0.017045527696609497
0.0004086520348209888	0.013417340815067291	0.0008840109803713858	0.01726914383471012
0.0003934218257199973	0.013381163589656353	0.00088170834351331	0.017233112826943398
0.00037532547139562666	0.013128633610904217	0.0008993566152639687	0.017346216365695
0.0003935270360670984	0.013335899449884892	0.000868219998665154	0.017171073704957962
0.0003782360872719437	0.013134258799254894	0.0008374158060178161	0.016738900914788246
0.0003910113300662488	0.01329080481082201	0.0008567358017899096	0.01698858104646206
0.0003869635402224958	0.013153932988643646	0.0008515009540133178	0.016795527189970016
0.00035809315158985555	0.012905387207865715	0.0008580062421970069	0.01660182885825634
0.0003699186781886965	0.013050173409283161	0.0009031457593664527	0.017124194651842117
0.00038187537575140595	0.0130752082914114	0.0008401235681958497	0.01653323695063591
0.00037386108306236565	0.013012474402785301	0.0008783303783275187	0.016862990334630013
0.00038817370659671724	0.013191762380301952	0.0008675512508489192	0.017399203032255173
0.0003554217691998929	0.012806921266019344	0.0008601835579611361	0.017177078872919083
0.0003665379190351814	0.012992681935429573	0.0008696914301253855	0.016848187893629074
0.00037897954462096095	0.013259215280413628	0.0008716293377801776	0.017050933092832565
0.00036491022910922766	0.013035301119089127	0.0008625766495242715	0.016869859769940376
0.00036410591565072536	0.012832551263272762	0.000866491929627955	0.016818800941109657
0.00036460053524933755	0.012956829741597176	0.000877703947480768	0.017217284068465233
0.00038135171052999794	0.013004041276872158	0.0008588561322540045	0.016880914568901062
0.0003626500547397882	0.012821430340409279	0.0008499840623699129	0.016866663470864296
0.0003641198272816837	0.012921408750116825	0.0008462902624160051	0.01688358373939991
0.0003610486164689064	0.012860987335443497	0.0008212549728341401	0.016433633863925934
0.0003474675177130848	0.012634423561394215	0.0008628728101029992	0.016574343666434288
0.0003498150617815554	0.012685859575867653	0.0008472013287246227	0.017010269686579704
0.0003588914987631142	0.01287436205893755	0.0008621338056400418	0.016941949725151062
0.00035156638477928936	0.012709509581327438	0.0008472066838294268	0.016731681302189827
0.0003528058005031198	0.012779817916452885	0.0008693949203006923	0.016995277255773544
0.00038182237767614424	0.012937447987496853	0.0008776962640695274	0.017213618382811546
0.0003863376914523542	0.013094726018607616	0.000856024504173547	0.0169859416782856
0.0003821676364168525	0.013089179992675781	0.0008622290333732963	0.016941294074058533
0.0003395286912564188	0.01262461207807064	0.0008474678616039455	0.01702767424285412
0.0003480332961771637	0.01258316170424223	0.0008595040999352932	0.016545068472623825
0.0003444850735832006	0.01254440750926733	0.0008577264379709959	0.0168511550873518
0.00034200551453977823	0.01248189713805914	0.0008346557151526213	0.01670914702117443
0.0003265281266067177	0.012388484552502632	0.0008610982331447303	0.016754206269979477
0.0003368825127836317	0.012465501204133034	0.0008479237440042198	0.01685485430061817
0.0003307053120806813	0.012478971853852272	0.000852553581353277	0.016638534143567085
0.00033411409822292626	0.012421694584190845	0.000872288248501718	0.01670798473060131
0.00033309991704300046	0.012427762150764465	0.0008557584951631725	0.017028823494911194
0.0003432325611356646	0.012684034183621407	0.0008669866947457194	0.016638319939374924
0.00034809979842975736	0.012595339678227901	0.0008613026584498584	0.016847476363182068
0.0003264199767727405	0.012263542041182518	0.0008284394280053675	0.016495462507009506
0.00032219570130109787	0.01228833757340908	0.0008928028400987387	0.016837038099765778
0.0003333000640850514	0.012318827211856842	0.000870665768161416	0.01662106066942215
0.0003268138680141419	0.012310968711972237	0.000844192982185632	0.01687377318739891
0.0003253003233112395	0.012287303805351257	0.0008787369588389993	0.016898222267627716
0.00032873175223357975	0.012309853918850422	0.0008534383960068226	0.016347775235772133
0.0003293752088211477	0.012258115224540234	0.0008444554405286908	0.016607334837317467
0.0003234055475331843	0.012294876389205456	0.0008784044184722006	0.016888504847884178
0.0003109057724941522	0.012108685448765755	0.0008303996291942894	0.016515912488102913
0.000316871446557343	0.012186571024358273	0.0008346094400621951	0.016559425741434097
0.0003086526703555137	0.011992801912128925	0.0008240133756771684	0.01648367941379547
0.00030578396399505436	0.012069236487150192	0.0008776717004366219	0.01661248877644539
0.00031978581682778895	0.012144951149821281	0.0008332455763593316	0.016314687207341194
0.00031517696334049106	0.012193665839731693	0.0008764358353801072	0.01627384126186371
0.0003327522717881948	0.012301582843065262	0.0008749503176659346	0.01660672388970852
0.00031673064222559333	0.012055644765496254	0.0008678031153976917	0.016601085662841797
0.00030360871460288763	0.012000089511275291	0.0008237722795456648	0.016421005129814148
0.00031525816302746534	0.011968640610575676	0.0008124407031573355	0.01604745164513588
0.0003153289435431361	0.012028388679027557	0.0008733681170269847	0.016843710094690323
0.0003051997337024659	0.011907287873327732	0.0008536875830031931	0.01627967692911625
0.0002996520197484642	0.011777115054428577	0.0008318938780575991	0.016592849045991898
0.00030164586496539414	0.011848432011902332	0.000828237272799015	0.016209525987505913
0.000290299067273736	0.011822967790067196	0.0008445146959275007	0.01627342961728573
0.000290277530439198	0.011829396709799767	0.0008453898481093347	0.01650509424507618
0.000296396465273574	0.011783977039158344	0.000860267027746886	0.016382142901420593
0.00030667081591673195	0.011964133940637112	0.0008544264128431678	0.016605257987976074
0.000302930740872398	0.011832051910459995	0.0008871954050846398	0.016526365652680397
0.0002872944751288742	0.011702118441462517	0.0008433987386524677	0.016075603663921356
0.0002861603279598057	0.0116578983142972	0.00085572520038113	0.016584303230047226
0.0002796089684125036	0.011600266210734844	0.0008918444509617984	0.016735775396227837
0.0002973210357595235	0.01181602943688631	0.0008665071218274534	0.016616612672805786
0.0002895245561376214	0.011760060675442219	0.0008767848485149443	0.016522716730833054
0.0002876456128433347	0.011691262014210224	0.0008129735942929983	0.016295859590172768
0.0002988931955769658	0.011784517206251621	0.0008392039453610778	0.01614091545343399
0.00029031792655587196	0.01165072713047266	0.0008917156374081969	0.016819395124912262
0.00029476723284460604	0.011670761741697788	0.0008840464288368821	0.0161306019872427
0.0003121624467894435	0.012222995050251484	0.0008109997143037617	0.01616683043539524
0.00029407982947304845	0.011849896050989628	0.0008539326372556388	0.01617157645523548
0.0002848069416359067	0.011562997475266457	0.000831872399430722	0.01625845395028591
0.00028812294476665556	0.011540943756699562	0.0008451526518911123	0.016309799626469612
0.0002677115553524345	0.011351415887475014	0.000814247177913785	0.016214644536376
0.000274066609563306	0.011453463695943356	0.0008528480539098382	0.016395341604948044
0.00026561139384284616	0.01135853212326765	0.0008806356927379966	0.016454245895147324
0.0002622822648845613	0.011297168210148811	0.0008822997915558517	0.01656622812151909
0.0002736737369559705	0.011478771455585957	0.0008941880660131574	0.016454124823212624
0.00026458193315193057	0.011386248283088207	0.0008325108792632818	0.01599411480128765
0.0002531008794903755	0.011207048781216145	0.0008428430301137269	0.016230547800660133
0.0002752754953689873	0.011442740447819233	0.0008712350390851498	0.016257574781775475
0.0002893167838919908	0.0115162068977952	0.000824177113827318	0.016452619805932045
0.0002564718888606876	0.011269335635006428	0.0008447747677564621	0.01644459180533886
0.00025393825490027666	0.011187651194632053	0.0008652902324683964	0.016443684697151184
0.0002559885033406317	0.01122345495969057	0.000867276918143034	0.016164036467671394
0.0002587048802524805	0.011250730603933334	0.0008988726767711341	0.016324451193213463
0.00026071607135236263	0.011232615448534489	0.0008351191063411534	0.016184570267796516
0.0002629929222166538	0.01133253239095211	0.0008073679055087268	0.01615212857723236
0.0002641993633005768	0.011340190656483173	0.0008715789299458265	0.01632615178823471
0.00025348825147375464	0.011214017868041992	0.0008455644128844142	0.016173038631677628
0.0002481350093148649	0.011128835380077362	0.0009062460158020258	0.01647968217730522
0.00026204861933365464	0.011375529691576958	0.0008371751173399389	0.016123328357934952
0.00026537792291492224	0.011296402662992477	0.0008990576607175171	0.016496215015649796
0.00026809025439433753	0.01132879126816988	0.0009078342700377107	0.01687622256577015
0.000252263416768983	0.011140084825456142	0.0008601630106568336	0.016614113003015518
0.00025669444585219026	0.011106563732028008	0.0008917769300751388	0.01633586175739765
0.00023401140060741454	0.010894577950239182	0.0008409664151258767	0.01610688678920269
0.00024661002680659294	0.011006447486579418	0.0008432716131210327	0.016410650685429573
0.00025086835375986993	0.011046982370316982	0.000840282067656517	0.016106098890304565
0.0002551951038185507	0.011018718592822552	0.0008458869997411966	0.016261445358395576
0.00024127376673277467	0.010959715582430363	0.000811691046692431	0.015924863517284393
0.00024891074281185865	0.011038128286600113	0.0008380932849831879	0.01619170792400837
0.0002442379482090473	0.011028725653886795	0.0008263890049420297	0.015872497111558914
0.0002521715359762311	0.011119677685201168	0.0008445228450000286	0.01625150814652443
0.0002388258872088045	0.01099774707108736	0.0008541326387785375	0.015960294753313065
0.0002442537806928158	0.010927002876996994	0.0007994698826223612	0.015909314155578613
0.00023482223332393914	0.0108652887865901	0.0008593174861744046	0.015932699665427208
0.00023523066192865372	0.010891435667872429	0.0008903162088245153	0.015931719914078712
0.0002319859340786934	0.010735963471233845	0.0008767209947109222	0.01598241925239563
0.00024539456353522837	0.010888621211051941	0.0008113444782793522	0.016376717016100883
0.0002513948129490018	0.011028598994016647	0.0008412832976318896	0.016168363392353058
0.0002381485974183306	0.010853241197764874	0.0008698473102413118	0.01585443690419197
0.00022301485296338797	0.010624179616570473	0.0008751956047490239	0.015941467136144638
0.00022213318152353168	0.01067284680902958	0.0008290142868645489	0.015805654227733612
0.00023467453138437122	0.010709804482758045	0.0008795264293439686	0.01584606058895588
0.00022991893638391048	0.01075749285519123	0.0008535354281775653	0.016003377735614777
0.00023665740445721895	0.010767336003482342	0.0008847950375638902	0.01594476029276848
0.00023396180768031627	0.010729043744504452	0.0008366668480448425	0.01591861993074417
0.00022146034461911768	0.01061636209487915	0.0008097425452433527	0.01589372009038925
0.00023200303257908672	0.010680080391466618	0.000819080974906683	0.015863120555877686
0.00023307836090680212	0.010666071437299252	0.0008246055222116411	0.01597985066473484
0.00023179240815807134	0.010674056597054005	0.0008712090202607214	0.01591244339942932
0.00022876955335959792	0.010553375817835331	0.0008527534664608538	0.0164119191467762
0.00022703103604726493	0.010597500018775463	0.0008004664559848607	0.015817144885659218
0.00022688200988341123	0.010536237619817257	0.000809978402685374	0.01570087857544422
0.00022240910038817674	0.010474730283021927	0.0007992141181603074	0.01560897845774889
0.00022338549024425447	0.010594189167022705	0.0008265355718322098	0.015787212178111076
0.00023163165315054357	0.010713107883930206	0.0008080703555606306	0.015804434195160866
0.0002186417841585353	0.010510263033211231	0.0008199509466066957	0.01588018797338009
0.00021608579845633358	0.010385705158114433	0.0008042093249969184	0.015721457079052925
0.00021196712623350322	0.010345324873924255	0.0008670372189953923	0.015814559534192085
0.0002082586579490453	0.010304410010576248	0.0008504271390847862	0.01561511680483818
0.00020347406098153442	0.010242515243589878	0.0008314074948430061	0.01571422442793846
0.00021708082931581885	0.010421806946396828	0.0008686468936502934	0.015998728573322296
0.00020553554350044578	0.010266412049531937	0.0008351117721758783	0.01604667492210865
0.00021615515288431197	0.010384198278188705	0.0008101913845166564	0.01567731983959675
0.00020931370090693235	0.010278137400746346	0.0008012244361452758	0.015637928619980812
0.00020863732788711786	0.010321182198822498	0.0008162007434293628	0.015790726989507675
0.00022037346207071096	0.010548929683864117	0.0008123365114443004	0.01582551933825016
0.00021514383843168616	0.010391375981271267	0.0008331431308761239	0.015592750161886215
0.0001996225182665512	0.010123376734554768	0.0008301878115162253	0.015865812078118324
0.00019925861852243543	0.010158690623939037	0.0008387200650759041	0.015867896378040314
0.00021372076298575848	0.010383385233581066	0.0008904786081984639	0.016603542491793633
0.00021020967687945813	0.010324929840862751	0.0008027607691474259	0.016015440225601196
0.00020758957543876022	0.010203920304775238	0.0008094494696706533	0.01588219776749611
0.00021755043417215347	0.010287015698850155	0.0008267365046776831	0.01598289981484413
0.00021158716117497534	0.010270184837281704	0.000795562460552901	0.01578504405915737
0.0002040638355538249	0.010152578353881836	0.0008125276071950793	0.015746677294373512
0.0002117490366799757	0.010257081128656864	0.0008406488923355937	0.015883896499872208
0.00020375939493533224	0.010104338638484478	0.0007915603928267956	0.01577180065214634
0.00020328695245552808	0.010144284926354885	0.0007847542292438447	0.015637489035725594
0.00020170434436295182	0.010141301900148392	0.0008293585851788521	0.01575220748782158
0.0002025593857979402	0.010146928019821644	0.0007904350641183555	0.0158363189548254
0.0002117899275617674	0.01027891505509615	0.00081537856021896	0.015911472961306572
0.00020351722196210176	0.010145199485123158	0.0007955090841278434	0.015596626326441765
0.00020107462478335947	0.010052110999822617	0.0007898815674707294	0.015772579237818718
0.00019048497779294848	0.009913412854075432	0.0007772210519760847	0.01565432921051979
0.00020317370945122093	0.01002664677798748	0.0007829339010640979	0.015840977430343628
0.00021021610882598907	0.010200661607086658	0.0008421482052654028	0.015806308016180992
0.00019487066310830414	0.00995810516178608	0.0008272099657915533	0.015768660232424736
0.00019898339814972132	0.010045756585896015	0.000827894895337522	0.015713786706328392
0.00018907932098954916	0.009896008297801018	0.0008667726069688797	0.015873797237873077
0.00018944549083244056	0.009816814213991165	0.0008254409767687321	0.015526375733315945
0.00020195417164359242	0.010089200921356678	0.0008089261827990413	0.015599086880683899
0.00019947561668232083	0.009986949153244495	0.0008326387032866478	0.015674687922000885
0.00019404146587476134	0.009963447228074074	0.0008411381277255714	0.015805067494511604
0.0001947861019289121	0.009896820411086082	0.00082721485523507	0.01589689776301384
0.00019532185979187489	0.009863466024398804	0.0008071970078162849	0.015921903774142265
0.0002083296567434445	0.010150454938411713	0.0007914439775049686	0.01598997972905636
0.00019474318833090365	0.010002781637012959	0.0007940918439999223	0.016027381643652916
0.00019378737488295883	0.009913688525557518	0.000839514599647373	0.015940779820084572
0.00019184483971912414	0.009852176532149315	0.0008014421910047531	0.0157192200422287
0.00019007768423762172	0.009853929281234741	0.0008001277456060052	0.015640635043382645
0.00021280115470290184	0.009934090077877045	0.0008096868405118585	0.016041995957493782
0.0002024027198785916	0.01000444870442152	0.0008333523292094469	0.016081182286143303
0.00018391139747109264	0.00968548096716404	0.0008010095916688442	0.015654996037483215
0.00018150788673665375	0.009673557244241238	0.0007774201803840697	0.01563127152621746
0.0001865678932517767	0.009804549627006054	0.0007913589361123741	0.015577448531985283
0.0001766151108313352	0.00959073007106781	0.0007769051007926464	0.015511872246861458
0.000175666602444835	0.009545416571199894	0.0007872441783547401	0.01576554961502552
0.00018763946718536317	0.009728373028337955	0.0007720912108197808	0.015499839559197426
0.00018224481027573347	0.009659474715590477	0.0008468079613521695	0.015784531831741333
0.0001872034918051213	0.009784447029232979	0.0007721981382928789	0.015751445665955544
0.00019815705309156328	0.00983565952628851	0.0007904122467152774	0.015871673822402954
0.00019252677157055587	0.009846439585089684	0.0008031209581531584	0.015724672004580498
0.00019905780209228396	0.009816729463636875	0.0008362186490558088	0.01591019332408905
0.0001910909340949729	0.009775073267519474	0.0007917014299891889	0.015803052112460136
0.00018154137069359422	0.009662647731602192	0.0008154365350492299	0.01567625068128109
0.00017861150263343006	0.009620118886232376	0.0008064924040809274	0.015579357743263245
0.0001882438809843734	0.009642240591347218	0.0007913676672615111	0.015614497475326061
0.00017926412692759186	0.00961132813245058	0.0007928404374979436	0.015765821561217308
0.00017169649072457105	0.009436515159904957	0.000803376198746264	0.015694433823227882
0.0001706514594843611	0.00944739393889904	0.0007919637719169259	0.015369265340268612
0.0001738178834784776	0.009473157115280628	0.0007915538153611124	0.015639035031199455
0.0001739512663334608	0.009475145488977432	0.000795859785284847	0.015810826793313026
0.00018990518583450466	0.009666704572737217	0.0008213652763515711	0.01569935493171215
0.00018409172480460256	0.009665502235293388	0.0008196436101570725	0.015832385048270226
0.00017579748237039894	0.009488330222666264	0.0008365155663341284	0.015827452763915062
0.00017956319788936526	0.00952148251235485	0.000841814442537725	0.01589481718838215
0.00018501540762372315	0.009647410362958908	0.0008061903063207865	0.015369728207588196
0.00018521415768191218	0.009615362621843815	0.0008118604891933501	0.015770819038152695
0.00017851460142992437	0.009596126154065132	0.0008128492627292871	0.015587485395371914
0.000228110293392092	0.010492110624909401	0.0008149156928993762	0.015787547454237938
0.00018104264745488763	0.00963582843542099	0.0007748328498564661	0.015639426186680794
0.0001708589115878567	0.0094252685084939	0.0007957846974022686	0.015651356428861618
0.00016635727661196142	0.009307701140642166	0.0008008641889318824	0.015709495171904564
0.00016691214113961905	0.00935559906065464	0.0008118354016914964	0.015889223664999008
0.00017127394676208496	0.009433775208890438	0.000796538486611098	0.01548849605023861
0.00016187051369342953	0.009258116595447063	0.0008041579858399928	0.015588268637657166
0.00018039120186585933	0.0095133101567626	0.000806130119599402	0.015869703143835068
0.0001842551864683628	0.009552978910505772	0.0008072384516708553	0.015619194135069847
0.00016846384096425027	0.00933877844363451	0.000810813857242465	0.01574569381773472
0.00016872001287993044	0.009346931241452694	0.0007890754495747387	0.01555977389216423
0.00017255241982638836	0.009334730915725231	0.0008202807512134314	0.015830913558602333
0.00016780986334197223	0.009309022687375546	0.0008141424041241407	0.015849390998482704
0.00016703039000276476	0.00930093601346016	0.0008026675786823034	0.01541323121637106
0.00016521612997166812	0.009263914078474045	0.0008007506257854402	0.015577763319015503
0.0001695496466709301	0.009279767982661724	0.0008240989991463721	0.015571984462440014
0.00017147771723102778	0.009295043535530567	0.0008178484276868403	0.015573431737720966
0.0001673792430665344	0.009312736801803112	0.0008119703270494938	0.015625664964318275
0.0001711062650429085	0.009355981834232807	0.0007980559603311121	0.015724070370197296
0.00018268775602336973	0.009381407871842384	0.0008296896703541279	0.016502143815159798
0.00017585470050107688	0.009455997496843338	0.0008177757263183594	0.015647757798433304
0.00017911997565533966	0.009428170509636402	0.0007998999790288508	0.01556803286075592
0.00016993407916743308	0.009287563152611256	0.0007803905173204839	0.015478660352528095
0.00016175347263924778	0.0091337189078331	0.0007874129223637283	0.015452409163117409
0.00016968591080512851	0.009252083487808704	0.0008190690423361957	0.01577303558588028
0.00019128384883515537	0.009486881084740162	0.0008339736377820373	0.016015950590372086
0.00015840398555155843	0.009050030261278152	0.0008259068708866835	0.015950193628668785
0.00016464035434182733	0.009157131426036358	0.0008113411022350192	0.015634652227163315
0.0001840796903707087	0.009277665987610817	0.00081196881365031	0.0159936361014843
0.00016586350102443248	0.009268292225897312	0.000808027689345181	0.01566588319838047
0.00017704007041174918	0.009380361996591091	0.0008581593865528703	0.016056669875979424
0.00016517921176273376	0.009206296876072884	0.0008039711392484605	0.015768039971590042
0.00015124071796890348	0.008957034908235073	0.0008157406118698418	0.015619232319295406
0.0001551970053697005	0.009010746143758297	0.0008141557918861508	0.015732595697045326
0.00015225655806716532	0.008947915397584438	0.0008065778529271483	0.015488888137042522
0.0001481857616454363	0.008933299221098423	0.0008297549793496728	0.015743769705295563
0.00015991044347174466	0.009093841537833214	0.0008377555059269071	0.015660999342799187
0.00015390284534078091	0.009027957916259766	0.0008177030831575394	0.015698513016104698
0.00016022095223888755	0.009086831472814083	0.0008136096294037998	0.01612754352390766
0.0001703487359918654	0.009258360601961613	0.0008301136549562216	0.015826884657144547
0.0001766843779478222	0.00932439137250185	0.0007870992994867265	0.015749042853713036
0.00015534109843429178	0.008966962806880474	0.0008396871271543205	0.01578846387565136
0.00015766355500090867	0.008982776664197445	0.0008375780307687819	0.0159083791077137
0.0001522698876215145	0.008939829654991627	0.0008025289280340075	0.01558744441717863
0.00014958789688535035	0.008867278695106506	0.0008278493769466877	0.015620635822415352
0.00014943622227292508	0.008878846652805805	0.0008056921069510281	0.015630867332220078
0.0001544495316920802	0.008948838338255882	0.0008065669098868966	0.015623851679265499
0.00015762059774715453	0.008979608304798603	0.000800325651653111	0.015722475945949554
0.00015435865498147905	0.008993462659418583	0.0007895848830230534	0.01559457927942276
0.00015725698904134333	0.008971619419753551	0.0007959245704114437	0.015514804050326347
0.0001507273263996467	0.008906601928174496	0.0008373836171813309	0.016141323372721672
0.00015004923625383526	0.008895502425730228	0.0007895852904766798	0.015598021447658539
0.00015824753791093826	0.008969016373157501	0.0008010322344489396	0.015667632222175598
0.0001697452098596841	0.00925650354474783	0.0008173835230991244	0.015721794217824936
0.00015631534915883094	0.009000828489661217	0.0007800670573487878	0.015571328811347485
0.00016845986829139292	0.009002105332911015	0.0007685482269152999	0.015589355491101742
0.000162144482601434	0.00901910662651062	0.0008046700386330485	0.01600678078830242
0.00015388359315693378	0.008909154683351517	0.0007929901476018131	0.015526645816862583
0.00014315922453533858	0.00874913576990366	0.0007822133484296501	0.015557775273919106
0.00014606458717025816	0.008765694685280323	0.0007865327643230557	0.01547276508063078
0.00014734054275322706	0.008753697387874126	0.0008039823151193559	0.015647027641534805
0.00016499451885465533	0.009114635176956654	0.0007922943914309144	0.015465689823031425
0.00014840433141216636	0.008857916109263897	0.0007929251878522336	0.015369352884590626
0.00015100948803592473	0.008792152628302574	0.000821480352897197	0.015929806977510452
0.00014334723528008908	0.008724394254386425	0.0007928931736387312	0.01562425121665001
0.00014855533663649112	0.008786190301179886	0.0007798050064593554	0.015538736246526241
0.0001500117068644613	0.008872308768332005	0.0008030664175748825	0.01576436683535576
0.0001541613892186433	0.00888765137642622	0.0007787565118633211	0.015568763948976994
0.00014674311387352645	0.00876577291637659	0.0008181953453458846	0.01560356467962265
0.00014564584125764668	0.008718087337911129	0.0008165130275301635	0.015648670494556427
0.00014243539771996439	0.008645331487059593	0.0008359624189324677	0.01564885675907135
0.00014860709779895842	0.00877654179930687	0.0007982837269082665	0.015554550103843212
0.00014791385910939425	0.008775579743087292	0.0008128361077979207	0.015668699517846107
0.00016224771388806403	0.008957971818745136	0.0008004308328963816	0.01556470151990652
0.00014608351921197027	0.00878809578716755	0.0007907277904450893	0.015330886468291283
0.0001438907638657838	0.008704845793545246	0.0008237816509790719	0.015608084388077259
0.00014327376266010106	0.008640381507575512	0.0008255720022134483	0.01547146961092949
0.00014037637447472662	0.008612989448010921	0.0007872484857216477	0.015390313230454922
0.0001429737312719226	0.008661017753183842	0.0008183183963410556	0.015734853222966194
0.00015474749670829624	0.0088799512013793	0.0008100531995296478	0.015415881760418415
0.00014943488349672407	0.008732849732041359	0.0008304587099701166	0.015753448009490967
0.00015739518858026713	0.008821499533951283	0.0008022240945138037	0.015794947743415833
0.00014488962187897414	0.008693044073879719	0.0008360347710549831	0.015742389485239983
0.00013826020585838705	0.008548379875719547	0.0008021444664336741	0.015729600563645363
0.000137999581056647	0.0085299639031291	0.000830249220598489	0.01563507318496704
0.00013608542212750763	0.008514351211488247	0.0008006821153685451	0.015603398904204369
0.00013977404159959406	0.008596460334956646	0.000811790581792593	0.01562824845314026
0.00013941673387307674	0.00858995970338583	0.0008069736650213599	0.015547203831374645
0.00014022905088495463	0.0085458904504776	0.0008018588996492326	0.01563859172165394
0.0001403717033099383	0.008570844307541847	0.0008290847181342542	0.015693284571170807
0.00016594961925875396	0.009062238037586212	0.0008316949242725968	0.016004323959350586
0.00016062431677710265	0.009025493636727333	0.0008079385734163225	0.015611004084348679
0.0001474852761020884	0.008687624707818031	0.0008080174447968602	0.015714772045612335
0.000152537104440853	0.008799402043223381	0.0008112603682093322	0.015827523544430733
0.0001503813109593466	0.008817656897008419	0.000781528651714325	0.01540770847350359
0.00014643596659880131	0.008699117228388786	0.0007896912866272032	0.015420950017869473
0.0001420837506884709	0.008512428030371666	0.0007915265741758049	0.015320408158004284
0.00013805070193484426	0.008460490964353085	0.0008171703084371984	0.015280185267329216
0.00012922506721224636	0.008313262835144997	0.0008296173182316124	0.015520613640546799
0.00013136932102497667	0.008397451601922512	0.000806266616564244	0.01551064383238554
0.00013078942720312625	0.008387774229049683	0.0007795214769430459	0.015374568291008472
0.0001311978994635865	0.00835458654910326	0.0007902001962065697	0.015403215773403645
0.00013507211406249553	0.008424327708780766	0.0008001142414286733	0.015526039525866508
0.0001374796702293679	0.008526543155312538	0.0007883739890530705	0.015408781357109547
0.00014403060777112842	0.008614539168775082	0.0007993202307261527	0.01551097258925438
0.00015028608322609216	0.008611527271568775	0.0007776828715577722	0.015462800860404968
0.00014272979751694947	0.008596539497375488	0.0008939621038734913	0.01570509374141693
0.00013198483793530613	0.008444174192845821	0.0007858758326619864	0.015333532355725765
0.00012939228327013552	0.00832744874060154	0.0007982543320395052	0.015516725368797779
0.00013419224706012756	0.008431488648056984	0.0008028970332816243	0.015553908422589302
0.0001411404664395377	0.008504508063197136	0.0007886240491643548	0.015522025525569916
0.00013767872587777674	0.008480442687869072	0.0008054006029851735	0.015670040622353554
0.00013664770813193172	0.008409627713263035	0.0008082914864644408	0.015716921538114548
0.00014449511945713311	0.008580341935157776	0.0008117721299640834	0.015576854348182678
0.0001439963380107656	0.008553317748010159	0.0008071507909335196	0.015593604184687138
0.00013045371451880783	0.008319525979459286	0.0007783668697811663	0.015296999365091324
0.00013097088958602399	0.008302981033921242	0.0008195404661819339	0.015513849444687366
0.00013162371760699898	0.008310794830322266	0.0008213709807023406	0.015759706497192383
0.00013707972539123148	0.008470897562801838	0.0007865616935305297	0.015360127203166485
0.00013851199764758348	0.008427217602729797	0.0008111312636174262	0.015662021934986115
0.00012782638077624142	0.008230782113969326	0.0008030685130506754	0.015582221560180187
0.00013415986904874444	0.008390214294195175	0.0007721549482084811	0.015347380191087723
0.00013256237434688956	0.008320615626871586	0.0008014309569261968	0.015625881031155586
0.00013756490079686046	0.008368945680558681	0.0008109182817861438	0.01587175764143467
0.0001384219794999808	0.008417553268373013	0.0007792600081302226	0.015569728799164295
0.00013061720528639853	0.008286915719509125	0.0007791448733769357	0.015441789291799068
0.00012200332275824621	0.008120134472846985	0.0007836241275072098	0.015614829026162624
0.00012218023766763508	0.008133630268275738	0.0007872277637943625	0.015414489433169365
0.0001220463527715765	0.008073673583567142	0.0007842908962629735	0.01548344548791647
0.0001274769165320322	0.00818178616464138	0.0007910842541605234	0.015432248823344707
0.00013481068890541792	0.008327290415763855	0.0008196320850402117	0.015481794252991676
0.0001282970333704725	0.008204502984881401	0.0007798081496730447	0.015553748235106468
0.00012976356083527207	0.008286720141768456	0.0007782829343341291	0.015325651504099369
0.00013559521175920963	0.0083692641928792	0.0008283759234473109	0.015610212460160255
0.0001365264324704185	0.008383732289075851	0.0007840560865588486	0.015536540187895298
0.00013639862299896777	0.00836329348385334	0.0008125058375298977	0.015662487596273422
0.000129023683257401	0.008234779350459576	0.0007821164908818901	0.01565372943878174
0.00012786075240001082	0.008240414783358574	0.0007847141241654754	0.015397535637021065
0.00012494012480601668	0.008149458095431328	0.000771542836446315	0.015381375327706337
0.00012570963008329272	0.008209822699427605	0.0007980535156093538	0.015567483380436897
0.00012705764675047249	0.008178451098501682	0.0007946235709823668	0.015443788841366768
0.00012873155355919152	0.00824153982102871	0.0007972290623001754	0.015362460166215897
0.0001315371919190511	0.008286871947348118	0.0007907794206403196	0.015559482388198376
0.0001315052795689553	0.008284205570816994	0.0007876099552959204	0.015379473567008972
0.00013906550884712487	0.008409814909100533	0.0007774229161441326	0.01539942342787981
0.00012172370043117553	0.008062254637479782	0.0007729693315923214	0.01535130012780428
0.0001201773775392212	0.008032754994928837	0.0007715623360127211	0.015207057818770409
0.000123409932712093	0.008072429336607456	0.0007734371465630829	0.015369879081845284
0.00011950224870815873	0.007993928156793118	0.0007970804581418633	0.0154821602627635
0.0001248663174919784	0.008120027370750904	0.0007868130342103541	0.015455462038516998
0.00012303789844736457	0.00807917769998312	0.0007965447730384767	0.015388975851237774
0.00012536649592220783	0.00803416222333908	0.0007825699867680669	0.015458472073078156
0.00012056079140165821	0.00801343284547329	0.0007765423506498337	0.01526606921106577
0.00012289192818570882	0.008077516220510006	0.0007943313103169203	0.015469813719391823
0.00012120849714847282	0.00810201745480299	0.0007956020999699831	0.015345356427133083
0.00012398789112921804	0.008109170943498611	0.0008248444646596909	0.01540367677807808
0.0001229269546456635	0.008077980019152164	0.0007932649459689856	0.015339892357587814
0.00012452484224922955	0.008075187914073467	0.0008050146861933172	0.015742512419819832
0.00013930660497862846	0.00838118139654398	0.0008166484767571092	0.015622863546013832
0.00012953976693097502	0.00814539473503828	0.0007814192795194685	0.015216832980513573
0.00012008337944280356	0.008007942698895931	0.0008092174539342523	0.01538725197315216
0.00011929753964068368	0.007950925268232822	0.0007699513807892799	0.015154113061726093
0.0001263018202735111	0.008106045424938202	0.0008189200889319181	0.01553715392947197
0.00013651439803652465	0.008294452913105488	0.0008084283908829093	0.01535514835268259
0.00012633892765734345	0.008110720664262772	0.0008095643133856356	0.015315210446715355
0.00011950579937547445	0.007984086871147156	0.0007996530621312559	0.01529089454561472
0.00011573803931241855	0.007889552973210812	0.0007749086944386363	0.015295309014618397
0.00012296535714995116	0.007986145094037056	0.000796969048678875	0.015423470176756382
0.00011914402421098202	0.007958386093378067	0.0008256934233941138	0.015497099608182907
0.00012075965787516907	0.007968079298734665	0.0007894549053162336	0.015397736802697182
0.0001257528056157753	0.007940408773720264	0.0007951410952955484	0.015436426736414433
0.0001231364585692063	0.008033758960664272	0.0008139017154462636	0.015453502535820007
0.00012531422544270754	0.008029433898627758	0.0007862128550186753	0.015329020097851753
0.00011962542339460924	0.007911119610071182	0.0008153995731845498	0.01546091865748167
0.00011915077629964799	0.007950941100716591	0.0007726679323241115	0.015291893854737282
0.00012023111776215956	0.00797427911311388	0.0008166193147189915	0.015413404442369938
0.00011731536505976692	0.007899351418018341	0.0008165881154127419	0.015611143782734871
0.00012334229541011155	0.008048235438764095	0.0008201173041015863	0.01555830892175436
0.00011533107317518443	0.007825769484043121	0.0008072634809650481	0.015478062443435192
0.00011214099504286423	0.0077965278178453445	0.0008125111926347017	0.015669172629714012
0.00011589720816118643	0.007888879626989365	0.000785563257522881	0.015419223345816135
0.00011340916535118595	0.007827332243323326	0.0007864418439567089	0.015289765782654285
0.0001328788639511913	0.008192835375666618	0.0008073898497968912	0.0155540956184268
0.00012208490807097405	0.00800221785902977	0.0007925965473987162	0.015417094342410564
0.00011821030057035387	0.007950053550302982	0.000798836350440979	0.015438993461430073
0.00011769365664804354	0.007891938090324402	0.0007730415090918541	0.015285737812519073
0.00011800936044892296	0.007869702763855457	0.0007674128282815218	0.015467368066310883
0.00013182987459003925	0.008054973557591438	0.0007778867147862911	0.015299213118851185
0.00011648955114651471	0.007822887040674686	0.0007752251112833619	0.015230520628392696
0.00011332856956869364	0.007777931168675423	0.000763189047574997	0.015277191996574402
0.00011844314576592296	0.007871841080486774	0.0007554531912319362	0.015282982029020786
0.00012057562707923353	0.007895397953689098	0.0007611195323988795	0.015178371220827103
0.00012611605052370578	0.007963842712342739	0.0007496634498238564	0.015169805847108364
0.00011958023242186755	0.007867181673645973	0.0007781913154758513	0.01516328752040863
0.00011419459769967943	0.00780629413202405	0.0007741014123894274	0.015181898139417171
0.00011469184391899034	0.007792906370013952	0.0007915147580206394	0.01529049314558506
0.00011608227214310318	0.007847064174711704	0.000780599657446146	0.015235505066812038
0.00011880975944222882	0.007798357401043177	0.0007902568904682994	0.015324660576879978
0.00011889736197190359	0.007848075591027737	0.0007812004187144339	0.01545808557420969
0.00011672771506709978	0.007848633453249931	0.0007880477933213115	0.015410393476486206
0.000112617650302127	0.007747609168291092	0.0007982786628417671	0.015267272479832172
0.000111944813397713	0.007722922600805759	0.0008077571983449161	0.015513589605689049
0.0001139968226198107	0.0077908518724143505	0.0008176075061783195	0.015655377879738808
0.00011875905329361558	0.007883287966251373	0.0007636704249307513	0.01525900885462761
0.00011040708341170102	0.007651012856513262	0.000785115931648761	0.015422903932631016
0.00011383472883608192	0.007804243825376034	0.0007882833015173674	0.0156546663492918
0.0001097987187677063	0.007699271664023399	0.0007882259087637067	0.015470072627067566
0.00013411950203590095	0.007949265651404858	0.0008146740146912634	0.015517840161919594
0.0001316069538006559	0.007960934191942215	0.0008062038104981184	0.015857549384236336
0.00013708458573091775	0.008038115687668324	0.0008082964923232794	0.015571598894894123
0.00013446930097416043	0.00792461447417736	0.000805086747277528	0.015237298794090748
0.00013106802362017334	0.007825002074241638	0.0008395392214879394	0.016022145748138428
0.00013091419532429427	0.007816332392394543	0.0008324928348883986	0.01591680198907852
0.00014910569007042795	0.008097951300442219	0.0008004055125638843	0.016221651807427406
0.00013747460616286844	0.008086205460131168	0.0007759613217785954	0.015316801145672798
0.00012185786908958107	0.007715368643403053	0.0007669542683288455	0.01539264339953661
0.00011319531768094748	0.007664838340133429	0.0007763495086692274	0.01534134242683649
0.0001224830630235374	0.007923723198473454	0.0007777896244078875	0.015603102743625641
0.00011336040188325569	0.007725224830210209	0.0008110795170068741	0.015350599773228168
0.00011049926251871511	0.007695483043789864	0.0007938517956063151	0.015358488075435162
0.00010714273958001286	0.007554051466286182	0.0008022277033887804	0.015286467038094997
0.0001508416171418503	0.008169593289494514	0.000787750817835331	0.015328465029597282
0.00011215138511033729	0.007702064234763384	0.0007914010202512145	0.015557951293885708
0.00011227226059418172	0.0076743364334106445	0.0007753363461233675	0.01508654747158289
0.00010675238445401192	0.007602305617183447	0.0007756917038932443	0.015363967977464199
0.00010730345093179494	0.007584525737911463	0.0007817770820111036	0.015288780443370342
0.0001068967321771197	0.007599204313009977	0.0007892013527452946	0.01538604125380516
0.00010869966354221106	0.007613729685544968	0.0007862935890443623	0.015293942764401436
0.00010834728163899854	0.007606595754623413	0.0007965423283167183	0.015354380011558533
0.00011377398914191872	0.007731241639703512	0.000798362772911787	0.015509488992393017
0.00011093891953350976	0.007715755607932806	0.000739239389076829	0.015014209784567356
0.0001092846505343914	0.007636014837771654	0.0007751898374408484	0.015131217427551746
0.00010930554708465934	0.007614456117153168	0.0007703115115873516	0.015030356124043465
0.00011054632341256365	0.007617832161486149	0.000777877343352884	0.015158851630985737
0.00011054425704060122	0.007610771339386702	0.0007566771237179637	0.015333041548728943
0.0001109744407585822	0.00763164134696126	0.0007968924473971128	0.01523495651781559
0.00011109049955848604	0.007670488208532333	0.0007827929221093655	0.01528902631253004
0.00011138706031488255	0.007638632785528898	0.0007724550669081509	0.015285982750356197
0.000109573666122742	0.0076132542453706264	0.0007957962807267904	0.015254734084010124
0.0001092550519388169	0.007615417242050171	0.0007729963399469852	0.015470792539417744
0.00010990753071382642	0.007600512355566025	0.0007636792724952102	0.014958713203668594
0.00011366020771674812	0.0077101388014853	0.0007635565125383437	0.015103106386959553
0.00011113317304989323	0.007617712486535311	0.0007712239748798311	0.01522099133580923
0.00010490932618267834	0.007533445954322815	0.0007653540815226734	0.015204613097012043
0.00011266279761912301	0.00761637557297945	0.0007791462121531367	0.015277725644409657
0.00010616359941195697	0.007552414201200008	0.0007743124733678997	0.015231660567224026
0.00010463815851835534	0.0074783568270504475	0.0007976784836500883	0.015355742536485195
0.00010651998309185728	0.007533538620918989	0.0007771395030431449	0.015236168168485165
0.00011083633580710739	0.007561896461993456	0.0007906283717602491	0.01536996103823185
0.00010367218783358112	0.00746105657890439	0.0008016819483600557	0.015285945497453213
0.00010212246706942096	0.0074265459552407265	0.0007851888658478856	0.015331942588090897
0.00010396132711321115	0.007436934858560562	0.000785732816439122	0.015345518477261066
0.00010499829659238458	0.007495402358472347	0.0007761485758237541	0.015211159363389015
0.00011429579899413511	0.0076512559317052364	0.0007864593644626439	0.015384064987301826
0.00011598364653764293	0.0076293544843792915	0.0007705194293521345	0.015210630372166634
0.00010475385352037847	0.007495942525565624	0.0007839174359105527	0.015348827466368675
0.000107902342278976	0.007512690965086222	0.0008050824399106205	0.015543397516012192
0.00010586409916868433	0.007516974117606878	0.0007935785106383264	0.015320060774683952
0.0001088297794922255	0.0075355940498411655	0.0008352700970135629	0.015223171561956406
0.00010699765698518604	0.007577659096568823	0.0007909820997156203	0.015223643742501736
0.00010750010551419109	0.007490791846066713	0.0007949105347506702	0.015664296224713326
0.00010935706086456776	0.007586278486996889	0.0007682873983867466	0.015146246179938316
0.00010736079275375232	0.007507570553570986	0.0007734080427326262	0.015250071883201599
0.00010658008250175044	0.007452632300555706	0.0007729363860562444	0.015218396671116352
0.00010561421368038282	0.007489495445042849	0.0007805519853718579	0.015189954079687595
0.00010095108882524073	0.007355830632150173	0.0007639758987352252	0.01510932482779026
0.00010252889478579164	0.00737135810777545	0.0007529107388108969	0.015094541013240814
0.00010122433741344139	0.007360745221376419	0.0007562869577668607	0.014992871321737766
0.0001011919230222702	0.007386534009128809	0.0007761875167489052	0.015193111263215542
9.640969801694155e-05	0.007279234938323498	0.0007543710526078939	0.015049190260469913
0.00010241519339615479	0.007374708540737629	0.0007723369635641575	0.015164915472269058
0.00010802179167512804	0.007442880887538195	0.0007533314055763185	0.015277903527021408
0.00010192866466240957	0.007355798967182636	0.0007440083427354693	0.014977355487644672
0.00010125446715392172	0.007367842365056276	0.0007369297672994435	0.015090210363268852
0.00010846665099961683	0.007521623279899359	0.0007454763981513679	0.015120405703783035
0.0001036123649100773	0.007364239078015089	0.0007572377217002213	0.015319779515266418
0.0001083202805602923	0.007503350265324116	0.0007583717233501375	0.015084107406437397
0.000104064769402612	0.00740852439776063	0.0007945385295897722	0.015409673564136028
0.00010738559649325907	0.007467363495379686	0.0007670388440601528	0.015294482000172138
0.00010564443800831214	0.0074613383039832115	0.0007713725790381432	0.015143073163926601
9.930715168593451e-05	0.007324504666030407	0.0007743093883618712	0.015317533165216446
9.836449316935614e-05	0.007258871104568243	0.0007556526688858867	0.014991896227002144
0.00010194308561040089	0.007395878434181213	0.0007705605239607394	0.015211292542517185
9.717762441141531e-05	0.007266114000231028	0.0007730324286967516	0.015175986103713512
9.624104131944478e-05	0.007214548531919718	0.0007812227122485638	0.015226402319967747
9.489242074778304e-05	0.007194422651082277	0.0007760061998851597	0.015265578404068947
9.625391248846427e-05	0.0072518824599683285	0.0007789486553519964	0.015188670717179775
9.77892050286755e-05	0.007311548106372356	0.0007782650645822287	0.015360287390649319
9.860191494226456e-05	0.007305633742362261	0.0007836021250113845	0.015170957893133163
0.00010277275578118861	0.007407092489302158	0.0007850292604416609	0.015209972858428955
0.00010580338857835159	0.007437332067638636	0.0007900920463725924	0.015411467291414738
9.685157419880852e-05	0.007279511075466871	0.0007914870511740446	0.0152958445250988
9.820429841056466e-05	0.007262086495757103	0.0007860243786126375	0.015098200179636478
0.00010892516729654744	0.007523586042225361	0.0007832211558707058	0.015131905674934387
0.00010533982276683673	0.007356604095548391	0.0007885863306000829	0.015362732112407684
9.8133270512335e-05	0.0072586373426020145	0.000821313529741019	0.015085718594491482
0.0001015821544569917	0.007300801575183868	0.0007779718143865466	0.015269076451659203
9.553880227031186e-05	0.007183512672781944	0.0007806963985785842	0.01524487603455782
9.472108649788424e-05	0.007169107440859079	0.0007918271003291011	0.015199216082692146
0.00010008480603573844	0.007255261298269033	0.0007959083304740489	0.01529280561953783
0.00010188999294769019	0.007319789379835129	0.0007859475445002317	0.015436562709510326
9.435060928808525e-05	0.007166414055973291	0.0007815207936801016	0.015180825255811214
9.64943683356978e-05	0.007247446104884148	0.0007779098232276738	0.015196501277387142
9.761664841789752e-05	0.007249940186738968	0.0008279799949377775	0.015496811829507351
9.753017366165295e-05	0.0072771888226270676	0.0008058806415647268	0.015285848639905453
9.75959119386971e-05	0.007237541954964399	0.0007858944591134787	0.015444589778780937
9.574325667927042e-05	0.007240066770464182	0.0007747033378109336	0.015137127600610256
9.82327401288785e-05	0.007287793792784214	0.0008041796390898526	0.015394189395010471
0.00010864055366255343	0.007462270557880402	0.0007809916860423982	0.015341296792030334
0.00010402796760899946	0.007326633203774691	0.0007692826329730451	0.015070118941366673
9.801809937926009e-05	0.00723986467346549	0.0008077180827967823	0.015465866774320602
9.42431652219966e-05	0.007118508219718933	0.0007739264401607215	0.015502630732953548
9.660626528784633e-05	0.007211312651634216	0.0007617785595357418	0.015198100358247757
9.143799252342433e-05	0.007065211422741413	0.0007650141487829387	0.01523421797901392
9.253237658413127e-05	0.007110928650945425	0.0007696811226196587	0.015016356483101845
9.21740647754632e-05	0.007044679019600153	0.0007980967639014125	0.015286254696547985
9.202001092489809e-05	0.00706309312954545	0.0007892005378380418	0.0152165237814188
9.417234105058014e-05	0.007165845483541489	0.0007636299123987556	0.015145639888942242
9.46766376728192e-05	0.0071878451853990555	0.0007828171364963055	0.015133886598050594
0.00010029568511527032	0.007223396562039852	0.0007880197954364121	0.015420205891132355
9.4308823463507e-05	0.007140168454498053	0.0007726168259978294	0.015256663784384727
9.227239934261888e-05	0.007064801640808582	0.0007558642537333071	0.01507066935300827
9.172297723125666e-05	0.007076714653521776	0.0007667465833947062	0.015182914212346077
9.261794184567407e-05	0.0070794569328427315	0.0007618216332048178	0.015271431766450405
9.460707224206999e-05	0.007170266471803188	0.0007559666992165148	0.015177176333963871
0.0001030434577842243	0.007270069792866707	0.0007641353877261281	0.015132960863411427
0.00010832457337528467	0.007437730673700571	0.0007695630774833262	0.015123289078474045
9.545803914079443e-05	0.007145407609641552	0.0007748311618342996	0.015169790014624596
9.012643567984924e-05	0.0070431954227387905	0.0007698717527091503	0.015127641148865223
9.672463784227148e-05	0.007206360809504986	0.000782331102527678	0.015451354905962944
0.00010731956717791036	0.007280554156750441	0.0007912734290584922	0.015422542579472065
0.00010569400183157995	0.00730785820633173	0.0007697317632846534	0.014962958171963692
9.493678226135671e-05	0.007052093744277954	0.0007727490155957639	0.015121689066290855
9.245095861842856e-05	0.007102987263351679	0.0007711336947977543	0.01510353572666645
9.067568316822872e-05	0.0070059760473668575	0.0007678192341700196	0.01504783146083355
9.545857756165788e-05	0.007113506551831961	0.0007721944712102413	0.015119410119950771
9.49192835832946e-05	0.007151315454393625	0.0007753316895104945	0.015206597745418549
9.110102837439626e-05	0.00707198865711689	0.000757404719479382	0.015124442055821419
9.970180690288544e-05	0.007151048164814711	0.0007686344324611127	0.015133388340473175
9.842152940109372e-05	0.007162284571677446	0.0007585330749861896	0.015122245997190475
9.776037040865049e-05	0.007136521395295858	0.0007602704572491348	0.015163647010922432
9.208844130625948e-05	0.007026632782071829	0.0007619409589096904	0.015174664556980133
9.27274304558523e-05	0.007077110465615988	0.0007568805012851954	0.015089821070432663
8.915318903746083e-05	0.006956304889172316	0.0007666539750061929	0.015241418033838272
9.156984742730856e-05	0.0070724631659686565	0.0007712893420830369	0.015134402550756931
9.262793173547834e-05	0.0070272949524223804	0.0007838542223908007	0.015328679233789444
9.430600766791031e-05	0.007124067284166813	0.000764161697588861	0.01518218219280243
9.593973663868383e-05	0.00712418369948864	0.000774601474404335	0.0152502516284585
9.450817742617801e-05	0.007079824805259705	0.0007582444231957197	0.014980061911046505
9.340162796434015e-05	0.007044502533972263	0.0007749283686280251	0.015199183486402035
9.898759890347719e-05	0.0071218241937458515	0.0007512607844546437	0.015060248784720898
0.00010051341087091714	0.007156089413911104	0.0007869638502597809	0.015326578170061111
9.247848356608301e-05	0.007085613906383514	0.0007597566582262516	0.014985376968979836
9.010833309730515e-05	0.0070247957482934	0.0007511488511227071	0.015135199762880802
9.395673259859905e-05	0.00705213425680995	0.000752612017095089	0.014992717653512955
9.38414377742447e-05	0.00703890947625041	0.0007551137241534889	0.014898537658154964
8.935109508456662e-05	0.006927738897502422	0.000759919872507453	0.014944052323698997
8.902369881980121e-05	0.006913164630532265	0.0007498078630305827	0.015085209161043167
9.282385872211307e-05	0.0070627611130476	0.0007541865925304592	0.015093189664185047
8.642586908536032e-05	0.0068832398392260075	0.0007565137930214405	0.015182016417384148
8.993028313852847e-05	0.006921892520040274	0.0007627509185113013	0.01519863959401846
8.727917156647891e-05	0.0069114528596401215	0.000764463737141341	0.015132655389606953
8.711073314771056e-05	0.006872177589684725	0.0007610431057401001	0.015197711996734142
9.052413224708289e-05	0.006973772309720516	0.0007428654935210943	0.015052273869514465
8.606749906903133e-05	0.006851655431091785	0.0007550183217972517	0.015089334920048714
8.669003000250086e-05	0.0069105979055166245	0.000759069574996829	0.015124237164855003
9.14328993530944e-05	0.00702230678871274	0.0007548974826931953	0.015065577812492847
8.947376772994176e-05	0.006963096559047699	0.0007649878971278667	0.015089609660208225
8.734928269404918e-05	0.0069031622260808945	0.0007841885671950877	0.015230737626552582
8.86934285517782e-05	0.00693571288138628	0.0007762484019622207	0.015532930381596088
9.158581815427169e-05	0.0069842166267335415	0.0007637900416739285	0.015219599939882755
9.120658069150522e-05	0.006952099502086639	0.000768390716984868	0.015098817646503448
9.229643183061853e-05	0.006964561529457569	0.0007547580753453076	0.01508264522999525
9.343264537164941e-05	0.007011867593973875	0.0007707477197982371	0.01539068203419447
8.72242744662799e-05	0.0068902792409062386	0.0007529026479460299	0.015096614137291908
8.587478077970445e-05	0.006869109347462654	0.0007398674497380853	0.01493711769580841
8.51838049129583e-05	0.006855797488242388	0.0007468903786502779	0.014925643801689148
8.85651825228706e-05	0.006911335978657007	0.0007582050166092813	0.01491349097341299
8.924036956159398e-05	0.006900592241436243	0.000750720442738384	0.014950239099562168
9.073695400729775e-05	0.00695676077157259	0.0007524469401687384	0.015118681825697422
8.896510553313419e-05	0.0069320728071033955	0.0007689227932132781	0.015090380795300007
8.847112621879205e-05	0.006889564450830221	0.0007531422306783497	0.015065251849591732
8.888640149962157e-05	0.00692339614033699	0.0007654651999473572	0.015386821702122688
8.710580004844815e-05	0.006861923262476921	0.0007362883188761771	0.01503208838403225
8.602896559750661e-05	0.006859814282506704	0.000761337170843035	0.015180236659944057
8.736818563193083e-05	0.006892095785588026	0.0007517150370404124	0.015117515809834003
9.116632281802595e-05	0.006902214605361223	0.0007754986290819943	0.015162903815507889
0.00011389618157409132	0.0072756800800561905	0.0007594476919621229	0.015063261613249779
8.862789400154725e-05	0.006932412274181843	0.0007604103884659708	0.015036946162581444
8.815832552500069e-05	0.006845974829047918	0.0007828624802641571	0.015612290240824223
8.872275793692097e-05	0.006897805258631706	0.0007560050580650568	0.015007531270384789
8.996378164738417e-05	0.006880414206534624	0.0007717534899711609	0.015105410479009151
8.718772005522624e-05	0.006852531339973211	0.0007774829282425344	0.015216627158224583
8.978954429039732e-05	0.006847487762570381	0.0007742828456684947	0.01507800817489624
8.551328937755898e-05	0.006746057420969009	0.0007642182754352689	0.015004421584308147
8.50876240292564e-05	0.006785186473280191	0.0007825667271390557	0.015232580713927746
8.947522292146459e-05	0.006890280172228813	0.0007639463874511421	0.015047440305352211
8.65455367602408e-05	0.006844100076705217	0.000783079769462347	0.01520643662661314
8.23294249130413e-05	0.006720366887748241	0.0007665299926884472	0.01504085585474968
9.066704660654068e-05	0.0068588582798838615	0.0008038789965212345	0.015543182380497456
9.018700802698731e-05	0.006919180508702993	0.0007641721167601645	0.015056194737553596
8.525561861461028e-05	0.006772327236831188	0.0007369929226115346	0.01489458978176117
8.504001016262919e-05	0.0068260179832577705	0.0007398846209980547	0.014953049831092358
8.373282616958022e-05	0.006756433751434088	0.0007465076050721109	0.014971037395298481
8.616034028818831e-05	0.006806008517742157	0.0007586046704091132	0.015171707607805729
8.131898357532918e-05	0.006715651135891676	0.0007731787045486271	0.015212733298540115
8.750506094656885e-05	0.006799735594540834	0.0007679381524212658	0.015071588568389416
8.577406697440892e-05	0.006783596705645323	0.0007737518171779811	0.015063106082379818
8.197502029361203e-05	0.0067024268209934235	0.0007553201867267489	0.015144184231758118
8.170929504558444e-05	0.006691235117614269	0.0007886633393354714	0.015106908045709133
8.243625052273273e-05	0.006700000260025263	0.0007623995770700276	0.014987059868872166
8.451180474366993e-05	0.00676721753552556	0.0007692552753724158	0.015012532472610474
8.298349712276831e-05	0.006738460157066584	0.0007627654122188687	0.015038229525089264
8.708921814104542e-05	0.006862761452794075	0.0007676632958464324	0.014933339320123196
8.040765533223748e-05	0.006642840802669525	0.0007683421135880053	0.015057971701025963
8.206313941627741e-05	0.006677116267383099	0.0007569164736196399	0.015134082175791264
8.594925020588562e-05	0.006754422560334206	0.0007562761893495917	0.015034605748951435
8.377576887141913e-05	0.006723048631101847	0.000755316752474755	0.015110241249203682
8.745292871026322e-05	0.006815816275775433	0.0007855291478335857	0.01540328934788704
8.892445475794375e-05	0.006816570181399584	0.0007706337491981685	0.01542519498616457
9.270739974454045e-05	0.006834541447460651	0.000764391093980521	0.015093679539859295
8.650356903672218e-05	0.006797729060053825	0.0007651188061572611	0.015146810561418533
8.201367745641619e-05	0.006660900544375181	0.00077309540938586	0.015032127499580383
8.839250222081318e-05	0.006798451766371727	0.0007669191109016538	0.01513975765556097
8.370249270228669e-05	0.006684121675789356	0.0007586642168462276	0.015126952901482582
8.635071571916342e-05	0.006756016984581947	0.0007636649534106255	0.015210198238492012
8.393858297495171e-05	0.006705360487103462	0.0007663355791009963	0.01509406603872776
8.166456245817244e-05	0.006673975382000208	0.0007782045286148787	0.015091989189386368
8.819816139293835e-05	0.00680921645835042	0.0007609724998474121	0.015009533613920212
8.183707541320473e-05	0.0066692037507891655	0.0007668246980756521	0.015103860758244991
8.102154970401898e-05	0.006652306765317917	0.0007632215274497867	0.015034488402307034
8.304231596412137e-05	0.006683554034680128	0.0007616975926794112	0.01501938235014677
8.335579332197085e-05	0.00667945621535182	0.0007444401853717864	0.015003438107669353
8.752988651394844e-05	0.006761016324162483	0.000751603627577424	0.01504375971853733
8.113180956570432e-05	0.006606995593756437	0.0007443305803462863	0.015031353570520878
7.856621232349426e-05	0.0065600574016571045	0.0007558659999631345	0.01494772732257843
8.075108053162694e-05	0.006620881613343954	0.0007586470455862582	0.015025084838271141
8.334228914463893e-05	0.006695564836263657	0.0007651003543287516	0.015265323221683502
8.073237404460087e-05	0.006641114130616188	0.0007630122709088027	0.015129642561078072
7.941496005514637e-05	0.006627036724239588	0.0007517389603890479	0.014991057105362415
8.147173502948135e-05	0.0066630421206355095	0.0007506207912229002	0.015087460167706013
7.933460437925532e-05	0.006578690372407436	0.0007436728337779641	0.014910010620951653
8.009815064724535e-05	0.006601272616535425	0.0007413949351757765	0.015007931739091873
8.55691178003326e-05	0.006728855427354574	0.0007574746268801391	0.015028798021376133
8.04886658443138e-05	0.006630062125623226	0.0007457522442564368	0.015063706785440445
7.870706758694723e-05	0.0065649645403027534	0.0007489043055102229	0.015005058608949184
8.089430048130453e-05	0.006661284249275923	0.0007577905198559165	0.014990856871008873
7.977381028467789e-05	0.006578650325536728	0.0007484261295758188	0.01488457340747118
8.020907989703119e-05	0.006620157975703478	0.0007720644352957606	0.015149924904108047
0.00012172957212897018	0.007801656611263752	0.0007693893276154995	0.015306300483644009
8.790859283180907e-05	0.006905768997967243	0.0007412352133542299	0.014997460879385471
8.195189730031416e-05	0.006690197624266148	0.000760175462346524	0.01499586645513773
8.100583363557234e-05	0.006678696256130934	0.0007450765697285533	0.015113689936697483
7.738704152870923e-05	0.006542315240949392	0.0007501470390707254	0.014946209266781807
8.191603410523385e-05	0.006587063428014517	0.0007512207957915962	0.014978221617639065
7.649041071999818e-05	0.006513706408441067	0.0007518134079873562	0.01498421374708414
8.344856178155169e-05	0.0067076305858790874	0.0007721708971075714	0.015252204611897469
8.19397100713104e-05	0.006614270620048046	0.0007791132084093988	0.015114322304725647
8.123495354084298e-05	0.006606671493500471	0.0007395634893327951	0.01488229725509882
8.290779078379273e-05	0.006648814771324396	0.0007452513673342764	0.015031698159873486
8.944581350078806e-05	0.006764805875718594	0.0007753747631795704	0.01526347454637289
8.267477824119851e-05	0.006641388405114412	0.0007696054526604712	0.015051293186843395
8.008598524611443e-05	0.006562873255461454	0.0007611166220158339	0.015110194683074951
7.690907659707591e-05	0.0064974562264978886	0.0007664652075618505	0.015056157484650612
7.887066749390215e-05	0.0065340097062289715	0.0007749166688881814	0.015135985799133778
7.990971062099561e-05	0.006575021427124739	0.0007672233623452485	0.015209493227303028
9.021002915687859e-05	0.006737090181559324	0.0007547099376097322	0.015092317946255207
8.77034617587924e-05	0.006669072434306145	0.0007676919922232628	0.014985376037657261
8.112018986139446e-05	0.006596158258616924	0.0007596802897751331	0.015011128969490528
7.990520680323243e-05	0.0065580992959439754	0.000753741362132132	0.014998012222349644
8.040680404519662e-05	0.006574380211532116	0.000752295192796737	0.015267400071024895
8.396847260883078e-05	0.006641825661063194	0.0007612594054080546	0.015083279460668564
7.91335478425026e-05	0.006539214868098497	0.0007617734372615814	0.0151709308847785
7.918885967228562e-05	0.006557409185916185	0.0007438561297021806	0.014859088696539402
7.87771277828142e-05	0.006527764722704887	0.0007372159161604941	0.014956162311136723
7.606517465319484e-05	0.006446095649152994	0.0007587893051095307	0.015021072700619698
7.979109795996919e-05	0.0065681044943630695	0.0007640622789040208	0.015143420547246933
7.942569209262729e-05	0.00649051321670413	0.0007750465301796794	0.015107049606740475
8.297201566165313e-05	0.006614945828914642	0.0007592223701067269	0.015037975274026394
8.76137419254519e-05	0.006653965916484594	0.0007732101948931813	0.015303120017051697
8.74671241035685e-05	0.006673634517937899	0.0007599917589686811	0.015055685304105282
7.692313374718651e-05	0.0064566731452941895	0.0007480881758965552	0.015105947852134705
7.515485776821151e-05	0.006457895506173372	0.0007600929820910096	0.015097258612513542
7.485112291760743e-05	0.006453708279877901	0.0007641399279236794	0.015012416988611221
7.831631955923513e-05	0.006493389140814543	0.0007630664622411132	0.01514484640210867
7.90701960795559e-05	0.006535240914672613	0.0007625081925652921	0.015128940343856812
7.966245175339282e-05	0.0065416996367275715	0.0007701085996814072	0.01513476949185133
8.125031308736652e-05	0.006533608306199312	0.0007506140973418951	0.014954263344407082
7.8892961028032e-05	0.006515081040561199	0.000756134046241641	0.015095378272235394
7.831253606127575e-05	0.0065156868658959866	0.0007550136069767177	0.015155442990362644
7.677503890590742e-05	0.006459997035562992	0.0007578468648716807	0.01506143156439066
7.363631448242813e-05	0.006362686399370432	0.0007411430706270039	0.01495401468127966
7.420604379149154e-05	0.006435850169509649	0.0007499274215660989	0.015009288676083088
7.532641029683873e-05	0.006426904816180468	0.0007551023154519498	0.015059491619467735
7.740909495623782e-05	0.006492377258837223	0.0007550673908554018	0.014955277554690838
7.584006380056962e-05	0.006461640354245901	0.0007709476049058139	0.015122885815799236
7.60401162551716e-05	0.006412552669644356	0.0007738483836874366	0.014954980462789536
7.743958849459887e-05	0.006498448550701141	0.0007609358872286975	0.014978858642280102
7.808316149748862e-05	0.006471104919910431	0.0007405574433505535	0.015035750344395638
7.688274490647018e-05	0.00644286535680294	0.0007553245523013175	0.014943940564990044
7.545422704424709e-05	0.0064278654754161835	0.00075181556167081	0.014953618869185448
7.518798520322889e-05	0.006400014273822308	0.0007552179740741849	0.014929583296179771
7.798449223628268e-05	0.006494409404695034	0.000729585241060704	0.014954295009374619
7.580695819342509e-05	0.006436121184378862	0.0007378510199487209	0.015022381208837032
8.01554779172875e-05	0.0065484545193612576	0.0007528813439421356	0.014998801983892918
8.451628673356026e-05	0.006646360270678997	0.0007368492661044002	0.014909807592630386
8.100982813630253e-05	0.006538452580571175	0.0007443295908160508	0.01482773944735527
7.740155706414953e-05	0.006462747231125832	0.0007642593118362129	0.015034649521112442
7.54080610931851e-05	0.006434179842472076	0.0007453911821357906	0.014793609268963337
7.52638079575263e-05	0.006401099730283022	0.0007539081270806491	0.015131774358451366
7.588198786834255e-05	0.006426592357456684	0.0007628336898051202	0.01514691673219204
7.440813351422548e-05	0.006373179145157337	0.0007557044154964387	0.01499210111796856
7.606533472426236e-05	0.006405200343579054	0.0007551361923106015	0.015263702720403671
7.905762322479859e-05	0.006497548893094063	0.0008651645039208233	0.01538107916712761
7.709724741289392e-05	0.006443237420171499	0.0007614954374730587	0.01515764556825161
7.595530041726306e-05	0.006446163170039654	0.0007390842656604946	0.014787978492677212
7.24175333743915e-05	0.006324093788862228	0.0007648993050679564	0.015027554705739021
7.972450839588419e-05	0.006495997309684753	0.0007554836920462549	0.014986520633101463
7.55640139686875e-05	0.006403267849236727	0.0007470507989637554	0.014996095560491085
7.36106449039653e-05	0.00637050811201334	0.0007595365168526769	0.014964106492698193
7.339588773902506e-05	0.006351436488330364	0.0007465258822776377	0.014917764812707901
7.602748519275337e-05	0.006415604613721371	0.0007363617769442499	0.014880846254527569
8.621712913736701e-05	0.006613782607018948	0.0007544425316154957	0.015087132342159748
8.968687325250357e-05	0.006667078007012606	0.0007451520650647581	0.015020820312201977
8.660542516736314e-05	0.0065535614266991615	0.0007405882934108377	0.014881296083331108
8.000855450518429e-05	0.006491979118436575	0.0007376813446171582	0.015051647089421749
7.815242133801803e-05	0.006483433302491903	0.0007598499651066959	0.015034237876534462
8.031032484723255e-05	0.006510091945528984	0.0007637293892912567	0.01511105615645647
7.62698837206699e-05	0.00644595455378294	0.0007665732991881669	0.015003801323473454
7.277803524630144e-05	0.006331021431833506	0.0007544209365732968	0.015007851645350456
7.673403160879388e-05	0.0063821119256317616	0.0007383390329778194	0.014887280762195587
7.25141799193807e-05	0.0062883393839001656	0.000758563750423491	0.015032565221190453
7.511927105952054e-05	0.00639905733987689	0.0007580820238217711	0.015073541551828384
7.374251435976475e-05	0.006331859156489372	0.0007540888618677855	0.015017437748610973
7.511910371249542e-05	0.006405362393707037	0.0007600342505611479	0.015005976893007755
7.361351163126528e-05	0.006290418095886707	0.0007656221860088408	0.015034159645438194
7.759630534565076e-05	0.006451409310102463	0.0007699972484260798	0.015127720311284065
8.324653754243627e-05	0.006543690338730812	0.0007603871636092663	0.015029887668788433
7.231235213112086e-05	0.006290088407695293	0.0007729751523584127	0.015001912601292133
7.516688492614776e-05	0.006403256207704544	0.00075873191235587	0.014881948940455914
7.44737553759478e-05	0.006316295824944973	0.0007514433818869293	0.015047603286802769
7.533825555583462e-05	0.006356392987072468	0.000758986861910671	0.01518201269209385
7.309285865630955e-05	0.00633004168048501	0.0007430051919072866	0.014837756752967834
8.00175839685835e-05	0.006427188869565725	0.0007314086542464793	0.014827624894678593
7.339225703617558e-05	0.0063103181309998035	0.0007410854450426996	0.015125604346394539
7.335995906032622e-05	0.006318159867078066	0.0007529258728027344	0.01507960632443428
7.397241279250011e-05	0.006308865267783403	0.0007365502533502877	0.014815825037658215
7.492247095797211e-05	0.006317491643130779	0.0007414529100060463	0.014879326336085796
7.590172754134983e-05	0.006377998273819685	0.0007513824384659529	0.014959064312279224
7.455223385477439e-05	0.006350719835609198	0.0007692459039390087	0.015204987488687038
7.468306284863502e-05	0.006331075448542833	0.0007683389121666551	0.015084132552146912
7.042960351100191e-05	0.00619923323392868	0.0007551130256615579	0.014843360520899296
7.027578249108046e-05	0.006217368878424168	0.0007537001511082053	0.01499642338603735
7.326279592234641e-05	0.006301157642155886	0.000766963989008218	0.01500943023711443
7.530682341894135e-05	0.0063742222264409065	0.0007317179115489125	0.014805038459599018
7.892595021985471e-05	0.006399062462151051	0.0007450960110872984	0.014839443378150463
0.00010178192314924672	0.0068778544664382935	0.0007675792439840734	0.015209621749818325
8.189093932742253e-05	0.006532967556267977	0.0007513833697885275	0.014803046360611916
7.32538610463962e-05	0.0063205501064658165	0.0007428126991726458	0.01481386087834835
7.269001071108505e-05	0.006265262607485056	0.0007476590108126402	0.014895082451403141
7.338084105867893e-05	0.006292235106229782	0.000756800000090152	0.014896359294652939
7.433628343278542e-05	0.006270368117839098	0.0007634336943738163	0.015004115179181099
7.821209874236956e-05	0.00635952316224575	0.0007484243251383305	0.014915237203240395
7.444018410751596e-05	0.006306488532572985	0.000752417603507638	0.014924411661922932
7.866314263083041e-05	0.006340543273836374	0.0007719582645222545	0.015122444368898869
6.790975021431223e-05	0.006153481546789408	0.0007458949112333357	0.014894281513988972
7.116048800526187e-05	0.00624023238196969	0.0007507020491175354	0.015134650282561779
7.215409277705476e-05	0.00623737508431077	0.0007727679912932217	0.01520877331495285
7.060603820718825e-05	0.006216543726623058	0.0007549765869043767	0.015063890255987644
6.863610178697854e-05	0.006158670410513878	0.0007514521712437272	0.01505874190479517
6.931908137630671e-05	0.006201212294399738	0.00073149026138708	0.014845406636595726
7.105388067429885e-05	0.006270980928093195	0.000733920547645539	0.015054208226501942
7.038287003524601e-05	0.00621677003800869	0.0007441195193678141	0.014928426593542099
7.209710747702047e-05	0.006212820298969746	0.0007497072219848633	0.015026950277388096
6.932944961590692e-05	0.006203941535204649	0.0007482811925001442	0.014929196797311306
7.11987740942277e-05	0.0062169041484594345	0.0007559469668194652	0.014989815652370453
7.02228062436916e-05	0.006208521779626608	0.0007404323550872505	0.014893251471221447
7.265448948601261e-05	0.00627384427934885	0.0007424544892273843	0.014971638098359108
6.964766362216324e-05	0.006197716109454632	0.0007512964657507837	0.014973086304962635
7.06223290762864e-05	0.006189357023686171	0.0007378045120276511	0.0149296335875988
7.077631016727537e-05	0.006191303487867117	0.0007516760961152613	0.015113030560314655
7.25534264347516e-05	0.006282544229179621	0.0007530755829066038	0.014854063279926777
6.968522939132527e-05	0.0061958725564181805	0.0007599461241625249	0.014934198930859566
7.000419282121584e-05	0.006199599243700504	0.0007510370924137533	0.015005968511104584
7.014834409346804e-05	0.006163892801851034	0.0007684415322728455	0.015006311237812042
7.269604975590482e-05	0.0062787155620753765	0.0007436657906509936	0.014822423458099365
7.101975643308833e-05	0.006219672039151192	0.000743284763302654	0.014863144606351852
6.969265086809173e-05	0.006155382376164198	0.0007562485407106578	0.01496459636837244
6.896148988744244e-05	0.006137523800134659	0.0007446088129654527	0.01487678661942482
7.168889715103433e-05	0.006238628178834915	0.0007349263178184628	0.015045512467622757
8.289048128062859e-05	0.0064321644604206085	0.0007590950117446482	0.015080776065587997
7.406564691336825e-05	0.006317793391644955	0.0007534796604886651	0.01507532224059105
7.274493691511452e-05	0.006260731723159552	0.0007530567236244678	0.015060588717460632
7.225365698104724e-05	0.00623749615624547	0.0007687171455472708	0.01513849850744009
7.013681897660717e-05	0.006205400917679071	0.000768042984418571	0.015046598389744759
7.172152982093394e-05	0.006172186229377985	0.0007622730918228626	0.015032552182674408
7.077567715896294e-05	0.0062463413923978806	0.0007789373630657792	0.015166165307164192
6.932336691534147e-05	0.0061480579897761345	0.0007636952213943005	0.014976893551647663
7.03411060385406e-05	0.006140845362097025	0.0007431411067955196	0.014883769676089287
6.912356184329838e-05	0.006146608851850033	0.0007692479994148016	0.015033923089504242
6.682515959255397e-05	0.006084071937948465	0.0007500179344788194	0.014923224225640297
6.671383744105697e-05	0.006080428138375282	0.0007730789366178215	0.014977356418967247
7.358234142884612e-05	0.00626479834318161	0.0007464684313163161	0.014960815198719501
6.923416367499158e-05	0.006137135438621044	0.0007479654741473496	0.01495311502367258
7.179623935371637e-05	0.006219539325684309	0.0007732693338766694	0.015117461793124676
6.810152262914926e-05	0.006132851354777813	0.0007655395893380046	0.015229346230626106
7.177540101110935e-05	0.006216750014573336	0.0007534188334830105	0.014970224350690842
6.986891821725294e-05	0.006161267403513193	0.0007737018167972565	0.015021287836134434
6.906249473104253e-05	0.006148859858512878	0.0007552632014267147	0.014993938617408276
6.88729778630659e-05	0.006107606925070286	0.0007635649526491761	0.01505411695688963
6.715400377288461e-05	0.006122209597378969	0.0007687368197366595	0.015055819414556026
6.816456152591854e-05	0.006121349520981312	0.0007647138554602861	0.014985503628849983
6.89694206812419e-05	0.006119465455412865	0.0007640820695087314	0.015032578259706497
6.970629328861833e-05	0.006155749317258596	0.000748162274248898	0.014850225299596786
6.93462643539533e-05	0.006137757562100887	0.0007691477076150477	0.015076305717229843
6.934680277481675e-05	0.00615324592217803	0.0007683587609790266	0.015039622783660889
7.044126687105745e-05	0.006184720899909735	0.0007375659188255668	0.014770887792110443
7.644967990927398e-05	0.006293150596320629	0.0007537852507084608	0.015058787539601326
6.817551184212789e-05	0.00610080361366272	0.0007493974408134818	0.014863460324704647
6.652044248767197e-05	0.00607586232945323	0.0007460174383595586	0.01475925650447607
6.951035175006837e-05	0.0060858638025820255	0.0007556164055131376	0.0148010877892375
7.003030623309314e-05	0.006132122594863176	0.000756722642108798	0.015054060146212578
6.866768671898171e-05	0.0061452328227460384	0.0007520365761592984	0.015046166256070137
6.840216519776732e-05	0.006090037524700165	0.0007586756837554276	0.014984317123889923
7.644150173291564e-05	0.0062025077641010284	0.0007455932791344821	0.014994938857853413
6.953654519747943e-05	0.006131320260465145	0.0007480994099751115	0.014866029843688011
6.612149445572868e-05	0.006054443307220936	0.0007604213897138834	0.014896835200488567
6.634728197241202e-05	0.00604682881385088	0.000756421301048249	0.014988621696829796
6.84335027472116e-05	0.006053491495549679	0.0007456858875229955	0.01492605172097683
6.813173968112096e-05	0.006121867336332798	0.0007616676739417017	0.015179391950368881
6.766413571313024e-05	0.006075580604374409	0.0007605390856042504	0.014940636232495308
6.598880281671882e-05	0.0060363211669027805	0.0007514722528867424	0.014888150617480278
6.482677417807281e-05	0.005999598186463118	0.000743395066820085	0.014808046631515026
7.137391366995871e-05	0.006240364629775286	0.0007537530618719757	0.014958903193473816
7.114062464097515e-05	0.0061679440550506115	0.0007452407735399902	0.01493604015558958
7.129641016945243e-05	0.0062085348181426525	0.0007533493917435408	0.015021915547549725
8.077645907178521e-05	0.006373475305736065	0.0007632386987097561	0.015050729736685753
8.177988638635725e-05	0.006411024369299412	0.0007394984131678939	0.014970003627240658
7.098523929016665e-05	0.006162934470921755	0.0007343562319874763	0.014830231666564941
7.292681402759627e-05	0.0061768474988639355	0.0007469952688552439	0.014960906468331814
8.303034701384604e-05	0.006465482525527477	0.0007572069298475981	0.01514354720711708
6.79466756992042e-05	0.006105252541601658	0.0007402699557133019	0.014898322522640228
6.92662870278582e-05	0.0061066001653671265	0.0007409836980514228	0.014811315573751926
6.675649638054892e-05	0.0060294196009635925	0.0007460879278369248	0.01482272706925869
7.174683560151607e-05	0.006110220681875944	0.000739562907256186	0.014901078306138515
6.715583003824577e-05	0.006071217358112335	0.0007515028119087219	0.01505464781075716
6.32368100923486e-05	0.0059330943040549755	0.0007332255481742322	0.014724339358508587
6.639058119617403e-05	0.0059959725476801395	0.0007463053916580975	0.014860410243272781
7.204964640550315e-05	0.006065000779926777	0.0007580479723401368	0.014942621812224388
6.723359547322616e-05	0.0060585495084524155	0.0007506768452003598	0.015000561252236366
6.688318535452709e-05	0.006053694058209658	0.0007538231438957155	0.014911812730133533
6.560536712640896e-05	0.005993200000375509	0.0007456211023963988	0.014910615049302578
6.547753582708538e-05	0.005980858113616705	0.0007539537618868053	0.014932760037481785
6.467309140134603e-05	0.006013107486069202	0.0007625556318089366	0.0149565814062953
6.578806642210111e-05	0.006004106719046831	0.000752992753405124	0.014954175800085068
6.623714580200613e-05	0.00599256856366992	0.0007530206930823624	0.014974024146795273
6.655008473899215e-05	0.006014361511915922	0.0007592819747515023	0.014886767603456974
6.60444566165097e-05	0.0060114264488220215	0.0007661586278118193	0.01505060400813818
6.63766113575548e-05	0.0060081384144723415	0.0007462362991645932	0.01484198309481144
6.639380444539711e-05	0.006031244061887264	0.0007539471262134612	0.014959781430661678
6.663020030828193e-05	0.00602283189073205	0.0007506132824346423	0.014898908324539661
6.529916572617367e-05	0.005980264395475388	0.0007389442762359977	0.014762562699615955
6.521173781948164e-05	0.00598369725048542	0.0007566418498754501	0.014990897849202156
6.432364170905203e-05	0.005961766000837088	0.0007506865658797324	0.014890167862176895
6.564296927535906e-05	0.006020171567797661	0.000730923202354461	0.014814900234341621
6.601817585760728e-05	0.006010469049215317	0.0007530872826464474	0.014992740005254745
6.458439747802913e-05	0.0059854406863451	0.0007457928732037544	0.014838676899671555
6.65787811158225e-05	0.006022886838763952	0.000764835043810308	0.014867042191326618
6.86969215166755e-05	0.006081815809011459	0.0007428221870213747	0.014947369694709778
7.283132435986772e-05	0.006192546803504229	0.0007422566995956004	0.014932425692677498
6.937514990568161e-05	0.0061050644144415855	0.000738328555598855	0.014689803123474121
6.997396849328652e-05	0.00608123280107975	0.0007488050032407045	0.01478506252169609
7.109670696081594e-05	0.006058724597096443	0.0007402389892376959	0.01482302788645029
6.863539601908997e-05	0.006044700276106596	0.0007293339585885406	0.014810930006206036
7.011928391875699e-05	0.006027294788509607	0.0007438063621520996	0.014697941020131111
6.729668530169874e-05	0.006033603567630053	0.0007414511637762189	0.014798792079091072
6.365389708662406e-05	0.00590639840811491	0.0007419964531436563	0.014798009768128395
6.28785346634686e-05	0.00590492645278573	0.0007540859514847398	0.014995326288044453
6.426322943298146e-05	0.005957350600510836	0.0007376191788353026	0.014781847596168518
6.350891635520384e-05	0.005907918326556683	0.0007480934145860374	0.014941083267331123
6.275176565395668e-05	0.005915876943618059	0.0007349314983002841	0.014809507876634598
6.086504436098039e-05	0.005851201247423887	0.0007469136617146432	0.014871001243591309
6.830024358350784e-05	0.006048348266631365	0.0007423263159580529	0.014902413822710514
6.666081753792241e-05	0.006009347271174192	0.0007481094216927886	0.01502302847802639
6.41224833088927e-05	0.005937733221799135	0.000756573979742825	0.015055264346301556
6.570231198566034e-05	0.005972253158688545	0.0007613872294314206	0.015057018026709557
6.54003451927565e-05	0.005988150369375944	0.0007529626600444317	0.014963340945541859
6.573364225914702e-05	0.005970188416540623	0.0007562087848782539	0.01500751357525587
6.436795956688002e-05	0.005964856594800949	0.0007618668605573475	0.014998465776443481
6.564244540641084e-05	0.006030198186635971	0.0007613734342157841	0.015100640244781971
6.601522181881592e-05	0.005993181839585304	0.0007564987172372639	0.015014913864433765
6.256342749111354e-05	0.005880812183022499	0.000758584588766098	0.014992710202932358
6.645396933890879e-05	0.0059830727986991405	0.0007546942215412855	0.015014066360890865
6.510919774882495e-05	0.005965933203697205	0.0007636989466845989	0.014979236759245396
6.604270311072469e-05	0.006019408814609051	0.0007536684279330075	0.014925509691238403
6.455864786403254e-05	0.005922946613281965	0.0007631886401213706	0.014964036643505096
6.499381561297923e-05	0.0059453221037983894	0.000750756124034524	0.014900521375238895
7.459000335074961e-05	0.006105281412601471	0.0007540510850958526	0.0150234904140234
6.498984294012189e-05	0.005967937875539064	0.0007427199743688107	0.01491636037826538
6.25357060926035e-05	0.005890402942895889	0.0007618999807164073	0.015102631412446499
6.266304990276694e-05	0.0058572981506586075	0.0007708346238359809	0.015116158872842789
6.386739551089704e-05	0.005900901276618242	0.0007548173889517784	0.014951501972973347
6.206476246006787e-05	0.005862812045961618	0.0007604931015521288	0.015221736393868923
6.142704660305753e-05	0.005840197205543518	0.000751122715882957	0.014851233921945095
6.32095179753378e-05	0.005893690045922995	0.0007418202003464103	0.01485436037182808
6.40861107967794e-05	0.00593077577650547	0.0007666529272682965	0.014907133765518665
6.248134013731033e-05	0.005843443796038628	0.000791795551776886	0.015097546391189098
6.965214561205357e-05	0.006046642549335957	0.000759099202696234	0.014973459765315056
7.087601261446252e-05	0.006066168192774057	0.000766680808737874	0.0150405652821064
7.029578409856185e-05	0.006144989747554064	0.0007587309810332954	0.015128657221794128
6.628652045037597e-05	0.00597040168941021	0.0007659387774765491	0.015124649740755558
6.226555706234649e-05	0.005831834394484758	0.0007386530051007867	0.01478014886379242
6.79661170579493e-05	0.006001332309097052	0.0007940925424918532	0.015162374824285507
8.523255382897332e-05	0.006206037476658821	0.0007717398693785071	0.015142744407057762
6.715546624036506e-05	0.00599757581949234	0.0008105143206194043	0.015542839653789997
8.36012332001701e-05	0.00618757214397192	0.0007712750812061131	0.015186868607997894
6.85773411532864e-05	0.006101657170802355	0.000767601071856916	0.015034601092338562
7.364912744378671e-05	0.006121986545622349	0.0007854994619265199	0.015376846306025982
6.993046554271132e-05	0.006191429682075977	0.0007540382794104517	0.014987154863774776
6.081676474423148e-05	0.005813422612845898	0.0007436743471771479	0.014895650558173656
6.238332571228966e-05	0.005864628590643406	0.0007649753824807703	0.01525017712265253
6.271932943491265e-05	0.005864475853741169	0.0007576861535198987	0.015022403560578823
6.050322190276347e-05	0.005803448148071766	0.0007633561617694795	0.015064006671309471
0.00010408697562525049	0.006516079418361187	0.0007908151601441205	0.01525412779301405
8.373175660381094e-05	0.0061446307227015495	0.0007777975988574326	0.01550484448671341
9.931957174558192e-05	0.006677802186459303	0.0007715921965427697	0.015201132744550705
8.331640856340528e-05	0.006098916754126549	0.0007622967823408544	0.015326311811804771
8.030048775253817e-05	0.006042946130037308	0.0007547424756921828	0.015089524909853935
7.481301145162433e-05	0.005951479077339172	0.000754496839363128	0.015214369632303715
7.35940775484778e-05	0.006072310730814934	0.0007517205085605383	0.015120511874556541
6.5547828853596e-05	0.006006372626870871	0.0007390553364530206	0.01485036127269268
6.339760147966444e-05	0.005879990290850401	0.0007569850422441959	0.014932879246771336
7.05647180438973e-05	0.005813509225845337	0.0007724392344243824	0.015285278670489788
9.548261732561514e-05	0.006625585723668337	0.0007667641039006412	0.015157357789576054
8.378989150514826e-05	0.006123407743871212	0.0007764031761325896	0.015301927924156189
7.798641308909282e-05	0.0060035185888409615	0.0007726296898908913	0.0152977230027318
7.375103450613096e-05	0.005943992640823126	0.0007744383765384555	0.015315304510295391
7.775508856866509e-05	0.005945601500570774	0.0007759842555969954	0.01551299262791872
7.828615343896672e-05	0.005990928970277309	0.0007479458581656218	0.015116955153644085
8.754416921874508e-05	0.006127880420535803	0.0007581461104564369	0.015169738791882992
7.541997183579952e-05	0.005910073406994343	0.0007517095655202866	0.015116089023649693
7.422756607411429e-05	0.005828436464071274	0.0007503016968257725	0.015044348314404488
7.942096999613568e-05	0.00601619016379118	0.0007608270389027894	0.01514267548918724
8.2113103417214e-05	0.006008564494550228	0.0007463435758836567	0.015014772303402424
7.55865839892067e-05	0.005855870898813009	0.0007392707630060613	0.014993375167250633
8.359668572666124e-05	0.0060651726089417934	0.0007497560582123697	0.015144460834562778
8.074646029854193e-05	0.005932801868766546	0.0007516832556575537	0.01514383964240551
6.552467675646767e-05	0.005965293850749731	0.0007545052212662995	0.015045808628201485
6.739626405760646e-05	0.005964781157672405	0.0007474081357941031	0.014918722212314606
7.215412915684283e-05	0.005956272128969431	0.0007554033072665334	0.01511987205594778
6.538118032040074e-05	0.005896189250051975	0.0007373351836577058	0.014929386787116528
7.87377284723334e-05	0.006483075674623251	0.0007568649598397315	0.015056157484650612
6.830230995547026e-05	0.006000958848744631	0.0007312260568141937	0.014920777641236782
6.256883352762088e-05	0.005857812240719795	0.0007557926001027226	0.015114852227270603
6.452832894865423e-05	0.005852756090462208	0.0007496129837818444	0.014997637830674648
6.168520485516638e-05	0.005803951062262058	0.0007368417573161423	0.014810185879468918
6.025360562489368e-05	0.005781727377325296	0.0007430881960317492	0.014842357486486435
5.960933776805177e-05	0.0057479566894471645	0.0007450676057487726	0.014819302596151829
6.042282984708436e-05	0.005785118322819471	0.0007427959353663027	0.014820843935012817
5.8905028708977625e-05	0.005718636326491833	0.0007526904810220003	0.014999285340309143
6.086525900173001e-05	0.00579775869846344	0.000750533421523869	0.014841141179203987
6.0080335970269516e-05	0.00577349541708827	0.0007421956397593021	0.014985702000558376
6.136505544418469e-05	0.0057887970469892025	0.0007282232982106507	0.014896193519234657
6.800076516810805e-05	0.005980271380394697	0.0007681061397306621	0.014995136298239231
6.939016748219728e-05	0.005978704895824194	0.0007496552425436676	0.014854664914309978
6.260089867282659e-05	0.005826242733746767	0.0007541180239059031	0.014932436868548393
6.304136331891641e-05	0.005852252710610628	0.0007482234505005181	0.014959954656660557
6.080998355173506e-05	0.005790777038782835	0.0007445518276654184	0.014850454404950142
6.174497684696689e-05	0.005829864181578159	0.0007258467958308756	0.014675581827759743
5.933790816925466e-05	0.005750064738094807	0.0007334148976951838	0.014812539331614971
6.062879037926905e-05	0.00580384349450469	0.0007295562536455691	0.014707861468195915
6.13349984632805e-05	0.005808224901556969	0.0007482324144802988	0.01488407887518406
6.18211051914841e-05	0.005822181701660156	0.0007567853317596018	0.01501226332038641
6.42673549009487e-05	0.005872955545783043	0.0007450364646501839	0.014904304407536983
7.113853644113988e-05	0.005950358230620623	0.0007401078473776579	0.01476659718900919
6.313473568297923e-05	0.005866894498467445	0.000767619232647121	0.01504034735262394
6.0222439060453326e-05	0.005785132292658091	0.0007455265149474144	0.01468162052333355
6.355821096803993e-05	0.005851518828421831	0.0007713431259617209	0.014964714646339417
6.089107773732394e-05	0.005795476492494345	0.0007430171244777739	0.014837313443422318
6.025177572155371e-05	0.005763680208474398	0.0007435216684825718	0.014869820326566696
5.9375193814048544e-05	0.005738978739827871	0.0007618987583555281	0.014826091937720776
6.083277548896149e-05	0.005805053748190403	0.0007440864574164152	0.014737116172909737
6.163361831568182e-05	0.0058165960945189	0.0007540230290032923	0.014873608015477657
6.142281927168369e-05	0.005811719223856926	0.0007405892829410732	0.014811544679105282
6.241678056539968e-05	0.005824807565659285	0.0007452883874066174	0.014916245825588703
5.9375430282671005e-05	0.0057313027791678905	0.0007514332537539303	0.014873450621962547
6.0607966588577256e-05	0.005784773733466864	0.0007402980118058622	0.014728455804288387
6.110891263233498e-05	0.005773911718279123	0.0007267005858011544	0.01471987459808588
6.48235873086378e-05	0.005880297627300024	0.0007367820362560451	0.014878131449222565
6.123989442130551e-05	0.00578325055539608	0.0007323613972403109	0.014779400080442429
7.841771730454639e-05	0.00607844814658165	0.0007425509975291789	0.014946561306715012
6.605608359677717e-05	0.005934865679591894	0.0007435795851051807	0.014997044578194618
6.332297925837338e-05	0.005864654667675495	0.0007280205027200282	0.01485558319836855
6.105539068812504e-05	0.005799103528261185	0.0007256851531565189	0.014751438051462173
5.9626996517181396e-05	0.005740273743867874	0.0007387532969005406	0.014893503859639168
6.08190857747104e-05	0.005735416896641254	0.0007269068155437708	0.014802739955484867
6.281318928813562e-05	0.005780053324997425	0.0007421153713949025	0.014808197505772114
6.166670209495351e-05	0.005777096375823021	0.000745902128983289	0.01488627027720213
6.490296800620854e-05	0.0058053224347531796	0.0007735710241831839	0.01504929643124342
6.074637713027187e-05	0.005774817895144224	0.0007435327279381454	0.014847002923488617
5.816830525873229e-05	0.005649235565215349	0.0007347316131927073	0.014845453202724457
5.9889385738642886e-05	0.005724905524402857	0.0007336136186495423	0.014883025549352169
5.756810060120188e-05	0.005665662698447704	0.0007433735299855471	0.014933101832866669
6.037313869455829e-05	0.005740165710449219	0.0007667224854230881	0.015090687200427055
5.8222223742632195e-05	0.005645229015499353	0.0007543315878137946	0.014983403496444225
5.753678851760924e-05	0.005643757991492748	0.0007504401146434247	0.015057658776640892
5.824993422720581e-05	0.00566842732951045	0.0007315538241527975	0.014801548793911934
6.021115405019373e-05	0.005722464062273502	0.0007609330350533128	0.015156072564423084
6.617876351810992e-05	0.005918522831052542	0.0007576102507300675	0.015079541131854057
6.547168595716357e-05	0.005850133486092091	0.0007547868881374598	0.014970621094107628
6.003992530168034e-05	0.005678002256900072	0.000739002600312233	0.014776271767914295
6.129558460088447e-05	0.005763324908912182	0.0007493599550798535	0.01493180450052023
6.198410119395703e-05	0.005737345200031996	0.0007323101162910461	0.014845576137304306
6.066204150556587e-05	0.0057492381893098354	0.0007400857866741717	0.014845277182757854
5.84583540330641e-05	0.005651361774653196	0.0007218422251753509	0.014648890122771263
5.905406578676775e-05	0.005697954446077347	0.0007332695531658828	0.014746966771781445
5.8748915762407705e-05	0.005683788098394871	0.0007424313225783408	0.015160351060330868
6.132444832473993e-05	0.005790618248283863	0.0007475932943634689	0.014908785000443459
5.9168305597268045e-05	0.00569449458271265	0.0007456716266460717	0.014875920489430428
6.057181235519238e-05	0.005745162721723318	0.0007405733340419829	0.014811253175139427
6.0067315644118935e-05	0.005730251781642437	0.0007297588745132089	0.014771249145269394
5.822914681630209e-05	0.00567370792850852	0.0007380497991107404	0.01484876312315464
6.022024172125384e-05	0.005730619188398123	0.0007325991755351424	0.014767089858651161
6.236235640244558e-05	0.005757838487625122	0.0007319176802411675	0.01479241345077753
6.419217970687896e-05	0.005789712071418762	0.0007581315003335476	0.015028913505375385
5.947020690655336e-05	0.005707954987883568	0.0007502993103116751	0.014817208051681519
6.171126733534038e-05	0.005762080661952496	0.0007421807385981083	0.015006428584456444
6.153820140752941e-05	0.005774525925517082	0.0007404125644825399	0.014825120568275452
7.010495028225705e-05	0.005930338520556688	0.0007379997987300158	0.014776813797652721
6.24915846856311e-05	0.005805647000670433	0.0007387899095192552	0.014850474894046783
6.130067049525678e-05	0.005656256806105375	0.0007351788808591664	0.014863889664411545
6.227059930097312e-05	0.005799169652163982	0.0007444166694767773	0.014875098131597042
6.307406147243455e-05	0.0057663037441670895	0.0007311806548386812	0.014826220460236073
6.485387712018564e-05	0.005785998422652483	0.0007393793202936649	0.014744637534022331
5.880086973775178e-05	0.005684081465005875	0.0007392910192720592	0.014774288050830364
5.810015863971785e-05	0.005636746063828468	0.0007334083784371614	0.014770899899303913
6.162132922327146e-05	0.0057577332481741905	0.0007509434944950044	0.014889851212501526
6.191440479597077e-05	0.005732012912631035	0.0007411088445223868	0.01478743925690651
5.756111568189226e-05	0.005648675374686718	0.000747079961001873	0.01485218945890665
5.737208266509697e-05	0.005616521928459406	0.000755071931052953	0.014825372025370598
5.8131630794378e-05	0.005638191010802984	0.0007247983012348413	0.014620823785662651
5.832291935803369e-05	0.0056800986640155315	0.0007432420970872045	0.014777676202356815
5.889206659048796e-05	0.005592063535004854	0.0007372848922386765	0.014753605239093304
5.631527892546728e-05	0.005586126819252968	0.0007507419213652611	0.014835435897111893
5.882339246454649e-05	0.005651798564940691	0.0007422407506965101	0.014838526025414467
6.0272250266280025e-05	0.005761001259088516	0.0007420337642543018	0.014811527915298939
5.649074955726974e-05	0.005608684383332729	0.0007338922005146742	0.014751014299690723
5.9192709159106016e-05	0.005669021047651768	0.0007311709923669696	0.014710388146340847
5.7796791224973276e-05	0.0056296903640031815	0.0007218987448140979	0.014831135980784893
5.825459084007889e-05	0.005673651583492756	0.0007378696464002132	0.014832845889031887
5.871746179764159e-05	0.0056637064553797245	0.0007514035096392035	0.01490962877869606
6.069341179681942e-05	0.005711359437555075	0.0007408931851387024	0.01486311387270689
5.878814772586338e-05	0.005648321937769651	0.0007370384410023689	0.014796033501625061
5.739457265008241e-05	0.00564065994694829	0.0007458195905201137	0.014843521639704704
5.699870962416753e-05	0.005604149308055639	0.0007476171012967825	0.014779631979763508
5.925471123191528e-05	0.005652139894664288	0.0007364529301412404	0.014761670492589474
5.944512304267846e-05	0.0056982520036399364	0.000726094760466367	0.014766284264624119
6.476112321252003e-05	0.005834395531564951	0.000743266602512449	0.01486925408244133
5.813279130961746e-05	0.0056669930927455425	0.0007399854366667569	0.014809438958764076
5.82145839871373e-05	0.005667503457516432	0.0007457300089299679	0.014804950915277004
5.5561620683874935e-05	0.005569279659539461	0.0007393209962174296	0.014743177220225334
5.9665137086994946e-05	0.005651714280247688	0.000755686778575182	0.014913816004991531
6.108573143137619e-05	0.00566775631159544	0.0007353496039286256	0.014793011359870434
5.6861481425585225e-05	0.005582104902714491	0.0007311427616514266	0.014799774624407291
5.8574867580318823e-05	0.005653403699398041	0.0007586994324810803	0.015033195726573467
6.187421968206763e-05	0.005688402336090803	0.0007389138336293399	0.014739789068698883
5.693105049431324e-05	0.005602460354566574	0.0007418594905175269	0.014849907718598843
6.152278365334496e-05	0.005733727943152189	0.0007544009131379426	0.01492277067154646
6.41572114545852e-05	0.0057870764285326	0.0007614485220983624	0.014872930012643337
6.469590880442411e-05	0.005791490897536278	0.0007370492676272988	0.014760986901819706
5.600360600510612e-05	0.005545528139919043	0.0007305362960323691	0.014752529561519623
5.617571514449082e-05	0.0055531044490635395	0.000740338524337858	0.0146409273147583
5.605995102087036e-05	0.005544703453779221	0.0007630354375578463	0.01495232991874218
5.530588168767281e-05	0.005554631818085909	0.0007471648277714849	0.014758085831999779
5.795396282337606e-05	0.005633536260575056	0.0007557251956313848	0.01486594881862402
5.729675467591733e-05	0.0056292470544576645	0.0007481906213797629	0.014844942837953568
5.337881884770468e-05	0.005481015425175428	0.000747047713957727	0.014795826748013496
5.5457159760408103e-05	0.005545619875192642	0.0007570945890620351	0.014855964109301567
5.745695307268761e-05	0.0056232125498354435	0.0007743028691038489	0.015019300393760204
5.682525807060301e-05	0.005585440434515476	0.0007353030377998948	0.014731722883880138
5.566615436691791e-05	0.005517394747585058	0.0007392956758849323	0.01487019658088684
5.849208537256345e-05	0.005648891441524029	0.0007528982241638005	0.014936202205717564
5.9810718084918335e-05	0.005638826638460159	0.0007868464454077184	0.015149161219596863
6.264213880058378e-05	0.005766375456005335	0.0007443214999511838	0.014714897610247135
5.75642152398359e-05	0.005567371379584074	0.0007683540461584926	0.015029488131403923
5.6981069064931944e-05	0.005604992154985666	0.0007676646346226335	0.014936437830328941
5.8236582844983786e-05	0.005621245130896568	0.0007668788312003016	0.014934517443180084
5.679087553289719e-05	0.005581965669989586	0.0007415611762553453	0.014718818478286266
5.804116153740324e-05	0.005571050103753805	0.0007541677332483232	0.01484740525484085
6.383208528859541e-05	0.005785409826785326	0.0007612010231241584	0.014910752885043621
6.106247019488364e-05	0.00571135338395834	0.000738414004445076	0.014788072556257248
6.38747078482993e-05	0.005793051794171333	0.000768439203966409	0.01494838297367096
6.008490527165122e-05	0.005713764112442732	0.0007794382399879396	0.01498473435640335
5.806519038742408e-05	0.005626476835459471	0.0007587836007587612	0.014762102626264095
5.68222239962779e-05	0.005563290324062109	0.0007835115538910031	0.014988585375249386
5.537740798899904e-05	0.005533129908144474	0.0007516827899962664	0.014879530295729637
5.586641782429069e-05	0.005555341020226479	0.0007591601461172104	0.014815155416727066
5.429197335615754e-05	0.005487219430506229	0.0007596361683681607	0.014825633727014065
5.8375022490508854e-05	0.005604729522019625	0.0007653952343389392	0.014865533448755741
5.6838289310690016e-05	0.005587173625826836	0.0007412083214148879	0.014712396077811718
5.7309127441840246e-05	0.005549565423280001	0.0007412059349007905	0.014849566854536533
5.756166865467094e-05	0.005588569678366184	0.0007421913323923945	0.014798889867961407
5.481110929395072e-05	0.005502193234860897	0.0007393594132736325	0.014733084477484226
5.6017284805420786e-05	0.005540650337934494	0.0007470522541552782	0.014822430908679962
5.8254070609109476e-05	0.0056233955547213554	0.0007538998615927994	0.014872414991259575
5.6765238696243614e-05	0.005563678219914436	0.000751379004213959	0.01491477806121111
5.5613283620914444e-05	0.0055625406093895435	0.0007374730776064098	0.014839651994407177
5.590220825979486e-05	0.0055327205918729305	0.0007390424725599587	0.014756552875041962
5.64833935641218e-05	0.005575481802225113	0.0007367396610789001	0.014776937663555145
5.6977401982294396e-05	0.005573708564043045	0.0007288057240657508	0.014779411256313324
5.5447475460823625e-05	0.0055380333214998245	0.0007409685640595853	0.014796066097915173
5.3407482482725754e-05	0.005449744872748852	0.0007393986452370882	0.014730870723724365
5.479875471792184e-05	0.0055121928453445435	0.0007403235649690032	0.014718916267156601
7.543835818069056e-05	0.005896290764212608	0.0007359877927228808	0.015036487951874733
6.428437336580828e-05	0.005773020908236504	0.0007514694007113576	0.01476229913532734
5.88258626521565e-05	0.005544681567698717	0.0007622637203894556	0.015216140076518059
7.10466192685999e-05	0.005820722319185734	0.0007647282909601927	0.014924969524145126
6.0522143030539155e-05	0.005666099023073912	0.0007436691666953266	0.014849008060991764
5.486551162903197e-05	0.005492516793310642	0.000752028776332736	0.014767595566809177
5.321933713275939e-05	0.005439287982881069	0.0007487988332286477	0.01484194491058588
5.292017158353701e-05	0.005445518065243959	0.0007503055385313928	0.01477653905749321
5.332516229827888e-05	0.005434774793684483	0.0007471697172150016	0.014692524448037148
5.429721568361856e-05	0.00544854486361146	0.0007556952768936753	0.014951593242585659
5.711251651518978e-05	0.005544205196201801	0.000756049994379282	0.014827615581452847
5.478546881931834e-05	0.005494687240570784	0.0007523311069235206	0.014741209335625172
7.587543223053217e-05	0.0058034686371684074	0.0007349249208346009	0.014705326408147812
6.0962345742154866e-05	0.005663278978317976	0.0007664012373425066	0.014822827652096748
5.532637078431435e-05	0.005526513326913118	0.0007698843255639076	0.015007697977125645
5.4296247981255874e-05	0.005493380594998598	0.0007517974590882659	0.014829594641923904
5.4464791901409626e-05	0.005500159692019224	0.0007499492494389415	0.014770320616662502
5.340494681149721e-05	0.005456450395286083	0.0007547942223027349	0.014738712459802628
5.339711788110435e-05	0.005459206644445658	0.0007545226253569126	0.014795499853789806
5.892645276617259e-05	0.005587747320532799	0.00078383251093328	0.015138642862439156
7.100875518517569e-05	0.005751949734985828	0.000799360394012183	0.01524288859218359
6.360833504004404e-05	0.005684720817953348	0.0007752537494525313	0.014998424798250198
5.7211560488212854e-05	0.005550574045628309	0.0007803197950124741	0.014892549254000187
5.4436823120340705e-05	0.005490342155098915	0.0007802292238920927	0.014970037154853344
5.2150400733808056e-05	0.005381080787628889	0.0007784459739923477	0.014897951856255531
5.495302320923656e-05	0.005485513247549534	0.0007629189058206975	0.014883273281157017
5.41618064744398e-05	0.005453852005302906	0.0007665214943699539	0.014963430352509022
6.0848651628475636e-05	0.005581817124038935	0.0007558561046607792	0.014913178980350494
5.611855158349499e-05	0.005524041596800089	0.0007799540762789547	0.014893186278641224
5.433306796476245e-05	0.005450680386275053	0.0007568291621282697	0.014727584086358547
5.5066277127480134e-05	0.00547708198428154	0.0007583832484669983	0.014863237738609314
5.4741769417887554e-05	0.005486973561346531	0.0007743786554783583	0.014832100830972195
5.2407685871003196e-05	0.005409529898315668	0.0007520300569012761	0.014708336442708969
5.2747080189874396e-05	0.005449897609651089	0.0007495041936635971	0.014824849553406239
5.3984924306860194e-05	0.005434733349829912	0.0007561535458080471	0.014866477809846401
5.3673975344281644e-05	0.005459738429635763	0.0007593535119667649	0.014739548787474632
5.320428317645565e-05	0.005436967127025127	0.0007412048289552331	0.014621061272919178
5.372377563617192e-05	0.005454602185636759	0.0007546382839791477	0.014700964093208313
5.6480195780750364e-05	0.005542417988181114	0.0007579762022942305	0.01479509100317955
5.464082278194837e-05	0.005463370122015476	0.0007654412765987217	0.014775109477341175
5.537360630114563e-05	0.005501529201865196	0.0007534638280048966	0.014746962115168571
5.661775867338292e-05	0.005532296374440193	0.000754386477638036	0.01469501294195652
5.7581964938435704e-05	0.005553765222430229	0.000739973213057965	0.014715483412146568
5.6313889217562973e-05	0.005502508021891117	0.0007534914184361696	0.01488581858575344
5.7161170843755826e-05	0.005545332096517086	0.0007265482563525438	0.014609810896217823
6.107610533945262e-05	0.005560626741498709	0.0007387069636024535	0.014519994147121906
6.307650619419292e-05	0.00562671385705471	0.0007583239348605275	0.014934183098375797
5.481129483086988e-05	0.005474468227475882	0.0007447017705999315	0.01459350436925888
5.266386870061979e-05	0.005415324587374926	0.0007315522525459528	0.014542453922331333
5.336226968211122e-05	0.005448334850370884	0.0007341277087107301	0.014686808921396732
5.5333493946818635e-05	0.0054932632483541965	0.0007377500296570361	0.014634741470217705
5.812688687001355e-05	0.005575827322900295	0.0007518561324104667	0.01477038860321045
5.9196539950789884e-05	0.005568937864154577	0.0007569969748146832	0.01478817779570818
5.441222310764715e-05	0.0054772524163126945	0.0007486520917154849	0.01467635203152895
5.0855756853707135e-05	0.005336349364370108	0.0007677025278098881	0.014818765223026276
5.318140392773785e-05	0.00540342228487134	0.0007737257983535528	0.014808567240834236
5.188603245187551e-05	0.00536811538040638	0.0007517815101891756	0.014805885963141918
5.3418691095430404e-05	0.005428133066743612	0.0007637792150489986	0.014812285080552101
5.1896044169552624e-05	0.005364879034459591	0.0007682994473725557	0.014704016968607903
5.2591145504266024e-05	0.0054062544368207455	0.0007631744374521077	0.014853259548544884
5.365514152799733e-05	0.005446366500109434	0.0007464224472641945	0.014620859175920486
5.414544648374431e-05	0.005424934905022383	0.0007489080890081823	0.014758282341063023
5.450104072224349e-05	0.005480632651597261	0.0007527480483986437	0.014761616475880146
5.534385854844004e-05	0.0054732318967580795	0.0007436481537297368	0.014673781581223011
5.181931919651106e-05	0.005383764393627644	0.0007416264270432293	0.014748264104127884
6.11223149462603e-05	0.005544653162360191	0.0007512136362493038	0.014810941182076931
5.656073699356057e-05	0.005525470711290836	0.0007601148099638522	0.014754312112927437
5.4149240895640105e-05	0.005419415421783924	0.0007447809330187738	0.014596972614526749
5.371470615500584e-05	0.00547659769654274	0.0007469839183613658	0.014645739458501339
5.3076779295224696e-05	0.005389686673879623	0.0007429803954437375	0.014670085161924362
5.380371294450015e-05	0.005415316205471754	0.0007454459555447102	0.01473686657845974
5.301207784214057e-05	0.005395906511694193	0.0007431155536323786	0.014694849960505962
5.151011282578111e-05	0.005349332932382822	0.0007399216410703957	0.014724742621183395
5.781644722446799e-05	0.0055521088652312756	0.0007401735056191683	0.014634140767157078
5.374051761464216e-05	0.005420295055955648	0.0007362905307672918	0.01460438035428524
6.79955628584139e-05	0.005686165299266577	0.000741097959689796	0.014720030128955841
5.342842632671818e-05	0.005411797668784857	0.000738196074962616	0.01469091884791851
5.522111678146757e-05	0.005405372474342585	0.0007092407904565334	0.014595689252018929
5.4196476412471384e-05	0.005410504061728716	0.0007282120641320944	0.014725311659276485
5.425402196124196e-05	0.005438508465886116	0.0007447258685715497	0.014873901382088661
5.792195224785246e-05	0.005497463513165712	0.0007320494623854756	0.014668448828160763
5.144457463757135e-05	0.005345218349248171	0.0007265046588145196	0.014555013738572598
5.30885808984749e-05	0.005372314248234034	0.0007446969975717366	0.014693072065711021
5.417071588453837e-05	0.0054466924630105495	0.0007405711221508682	0.014646545983850956
5.244970816420391e-05	0.005379705689847469	0.0007398285088129342	0.014736070297658443
5.27085576322861e-05	0.0054150959476828575	0.0007312415400519967	0.014650008641183376
5.111908103572205e-05	0.005333923734724522	0.0007412629784084857	0.014732393436133862
5.277495438349433e-05	0.0053630699403584	0.0007348526851274073	0.014711905270814896
5.5791297199903056e-05	0.005482958629727364	0.0007343028555624187	0.014735983684659004
5.5197782785398886e-05	0.005459906067699194	0.0007179004605859518	0.014631289057433605
5.6328786740778014e-05	0.0054574450477957726	0.0007261480786837637	0.01463229302316904
5.3708325140178204e-05	0.005425021518021822	0.0007457675528712571	0.014622225426137447
5.496414814842865e-05	0.005456594750285149	0.0007375587592832744	0.01464718859642744
5.264972787699662e-05	0.005378208123147488	0.0007598415249958634	0.014869438484311104
5.0711689254967496e-05	0.00531771732494235	0.0007472712895832956	0.014663271605968475
5.1167586207157e-05	0.005317072384059429	0.0007452374557033181	0.014775351621210575
5.03135088365525e-05	0.005304554011672735	0.0007531601586379111	0.014841041527688503
5.1581278967205435e-05	0.005340855102986097	0.0007519056089222431	0.014981201849877834
5.20742942171637e-05	0.00538080045953393	0.0007625087746419013	0.014857852831482887
5.324326775735244e-05	0.0054103112779557705	0.0007462045759893954	0.014795060269534588
5.4481628467328846e-05	0.005439259111881256	0.0007606666185893118	0.014919622801244259
6.197203765623271e-05	0.005622118711471558	0.0007527106790803373	0.014767688699066639
5.250108370091766e-05	0.0054029603488743305	0.0007480017957277596	0.01465784665197134
5.012348265154287e-05	0.005303237587213516	0.0007410761900246143	0.014690889045596123
5.028691157349385e-05	0.0053031304851174355	0.0007376896683126688	0.014754833653569221
5.142737063579261e-05	0.005336795002222061	0.0007455981685779989	0.01486445777118206
5.157090345164761e-05	0.005336476489901543	0.0007291506044566631	0.014663641341030598
5.312374196364544e-05	0.005382074508816004	0.0007288043852895498	0.014623708091676235
5.5619024351472035e-05	0.005460255779325962	0.0007280143327079713	0.014699744991958141
5.863701881025918e-05	0.005463899113237858	0.0007400750182569027	0.014732887037098408
5.276291267364286e-05	0.005368467886000872	0.0007404276402667165	0.014750721864402294
5.327191684045829e-05	0.005395791959017515	0.0007322255987673998	0.014740709215402603
5.118788612890057e-05	0.005340292118489742	0.0007314616814255714	0.014589236117899418
5.1199793233536184e-05	0.005321426782757044	0.0007435331353917718	0.014840013347566128
5.245874126558192e-05	0.005366582423448563	0.0007274764939211309	0.014687509275972843
5.18407323397696e-05	0.005357013083994389	0.000720634707249701	0.014633017592132092
5.106794924358837e-05	0.005364366341382265	0.000724702375009656	0.014615056104958057
5.219370359554887e-05	0.005379828624427319	0.0007435588631778955	0.014715559780597687
5.450302342069335e-05	0.005416495259851217	0.000750318868085742	0.014793844893574715
6.267699791351333e-05	0.0055013117380440235	0.0007518209749832749	0.01485024206340313
5.424297705758363e-05	0.00543998135253787	0.0007368056103587151	0.014731107279658318
5.1300077757332474e-05	0.0052851117216050625	0.0007276696269400418	0.014624175615608692
5.069676990387961e-05	0.005289939232170582	0.0007366113713942468	0.014729474671185017
5.14965649927035e-05	0.005302270874381065	0.0007338896975852549	0.014692313969135284
5.2931714890291914e-05	0.005389978643506765	0.0007263623410835862	0.014737145975232124
5.3148130973568186e-05	0.005387133918702602	0.000724479032214731	0.014657695777714252
5.0954291509697214e-05	0.005326877813786268	0.0007253478397615254	0.014790336601436138
5.1289229304529727e-05	0.005320661701261997	0.0007352220709435642	0.014700442552566528
6.153462163638324e-05	0.005558821838349104	0.0007561438251286745	0.015026920475065708
7.775768608553335e-05	0.006149208638817072	0.0007580289384350181	0.014895792119204998
5.810026777908206e-05	0.00560098746791482	0.000727306876797229	0.014643294736742973
5.170986332814209e-05	0.005372914951294661	0.0007324723992496729	0.014632734470069408
5.0966275011887774e-05	0.0053285569883883	0.0007293702801689506	0.014544105157256126
5.117881664773449e-05	0.005300106015056372	0.000728034065105021	0.014617440290749073
5.021502875024453e-05	0.005291253328323364	0.0007354650879278779	0.014751022681593895
4.9621241487329826e-05	0.005254482850432396	0.00073809182504192	0.014588727615773678
5.064003562438302e-05	0.005293109454214573	0.0007387618534266949	0.014672600664198399
4.935368269798346e-05	0.005243116524070501	0.000737261725589633	0.014704701490700245
5.148446507519111e-05	0.005340736359357834	0.0007370442617684603	0.014688546769320965
5.0387458031764254e-05	0.005284111946821213	0.0007430962868966162	0.0147463483735919
5.319136107573286e-05	0.005423555616289377	0.0007464385707862675	0.014674260281026363
5.6953558669192716e-05	0.005560699384659529	0.000748886726796627	0.01476358249783516
5.193964170757681e-05	0.005328993313014507	0.0007415272993966937	0.014823418110609055
5.167723793420009e-05	0.005320930387824774	0.0007412593113258481	0.014689146541059017
5.058515307609923e-05	0.005300308112055063	0.0007303376332856715	0.014593256637454033
5.150738434167579e-05	0.005325349513441324	0.0007471792632713914	0.014671004377305508
4.9142683565150946e-05	0.005249485839158297	0.0007533960160799325	0.014794916845858097
4.9364771257387474e-05	0.005228331778198481	0.0007463704096153378	0.01471188385039568
4.960618389304727e-05	0.005258857272565365	0.0007466201786883175	0.014821281656622887
5.082543793832883e-05	0.005305876489728689	0.0007476676255464554	0.01477513462305069
5.3936611948302016e-05	0.005418342538177967	0.0007471254211850464	0.014710933901369572
5.1050457841483876e-05	0.00531981373205781	0.0007443883805535734	0.014687499962747097
4.99173766002059e-05	0.005280492827296257	0.0007410686230286956	0.014773744158446789
5.312343273544684e-05	0.005358201917260885	0.0007451112032867968	0.014563893899321556
5.054445136920549e-05	0.005318850744515657	0.0007543672691099346	0.014670330099761486
5.060303374193609e-05	0.005278386641293764	0.0007455591112375259	0.01469999086111784
4.988562795915641e-05	0.005255752708762884	0.0007385514327324927	0.014565369114279747
5.090872218715958e-05	0.005297422409057617	0.000757247325964272	0.014742744155228138
5.162784509593621e-05	0.005338664632290602	0.0007374625420197845	0.014743058942258358
5.209064329392277e-05	0.005364799406379461	0.000727974227629602	0.014550249092280865
5.6577326176920906e-05	0.005379364360123873	0.0007371100364252925	0.014727051369845867
5.0705599278444424e-05	0.005300224758684635	0.000732154818251729	0.014713756740093231
4.9959271564148366e-05	0.0052881017327308655	0.0007276319083757699	0.014758540317416191
4.9809488700702786e-05	0.005248018074780703	0.0007231958443298936	0.014607603661715984
5.7528337492840365e-05	0.0054371412843465805	0.0007594253984279931	0.014741717837750912
5.2052342653041705e-05	0.005322571378201246	0.0007337839342653751	0.014552815817296505
5.1204118790337816e-05	0.005299998912960291	0.0007454779697582126	0.01463544275611639
4.924546738038771e-05	0.005227130372077227	0.0007312680245377123	0.014508754014968872
5.264701394480653e-05	0.005335649475455284	0.0007396421860903502	0.014586097560822964
5.072337080491707e-05	0.00525367446243763	0.0007462101057171822	0.014646289870142937
5.0186561566079035e-05	0.005272372160106897	0.0007449956610798836	0.014726360328495502
4.9086833314504474e-05	0.005215367302298546	0.0007381709874607623	0.014597837813198566
5.047499143984169e-05	0.005247907713055611	0.0007434478611685336	0.014759860001504421
5.084975782665424e-05	0.005299702752381563	0.0007492923177778721	0.014760184101760387
4.888576586381532e-05	0.005200562532991171	0.0007543129031546414	0.01483120210468769
4.9655867769615725e-05	0.005258199293166399	0.0007318183197639883	0.014512700028717518
4.877261380897835e-05	0.005212433636188507	0.0007355614798143506	0.01461436040699482
5.12125225213822e-05	0.005279737990349531	0.0007491681608371437	0.01468655001372099
5.005200728191994e-05	0.005239809397608042	0.0007342824246734381	0.014597631990909576
4.9311795009998605e-05	0.00524698942899704	0.0007371659739874303	0.014535979367792606
4.9559810577193275e-05	0.005203680135309696	0.0007417513406835496	0.014572247862815857
5.1796407205983996e-05	0.005323304794728756	0.0007486273534595966	0.014706257730722427
6.060294253984466e-05	0.005476458929479122	0.0007363326731137931	0.014683390036225319
5.1899933168897405e-05	0.00532299280166626	0.0007438393658958375	0.014701081439852715
5.1457263907650486e-05	0.005265922285616398	0.0007339840522035956	0.014589400961995125
4.934215030516498e-05	0.005243015941232443	0.0007417986053042114	0.014578997157514095
5.5826749303378165e-05	0.005383090116083622	0.0007345403428189456	0.014672291465103626
5.296565723256208e-05	0.005298755131661892	0.000725486665032804	0.014597825706005096
