# Supplementary material for: Research on air quality prediction based on improved long short-term memory network algorithm
Source: PeerJ Comput Sci. 2022 Dec 20;8:e1187. doi: 10.7717/peerj-cs.1187 (PMC10280268; doi:10.7717/peerj-cs.1187)
Supplement: Supplemental Information 1 [file peerj-cs-08-1187-s001.zip › code/Bi-LSTM_pred.csv]

bi-lstm_pred
246.54562
117.67228
73.42488
3.5915194
145.75955
9.990232
25.096062
15.669983
84.5489
25.848577
110.7382
87.66687
37.214165
13.365133
102.29286
120.19694
72.5012
14.860188
21.629807
16.35176
26.04201
31.519217
14.780774
74.76409
163.13849
44.403946
108.02955
10.569348
43.583363
25.60498
30.512777
35.17355
60.041515
52.246952
10.466937
20.050468
208.9723
144.37935
17.016443
50.01669
56.698162
48.599125
276.16028
96.87261
11.13239
11.567518
7.6742363
110.3049
22.23196
69.09639
85.14476
49.141083
181.32394
22.900074
73.33882
101.227325
82.30724
53.17134
65.51088
152.95682
9.874446
7.516146
7.637657
16.05054
50.17345
39.67235
31.578293
17.413315
53.081474
100.12169
16.113201
40.11384
12.533911
100.17176
16.450245
10.688768
112.39695
15.267624
98.030205
147.2084
143.174
5.51307
5.510478
45.801556
223.90533
35.957718
17.064241
27.67146
3.648278
18.997448
70.20181
81.88944
26.021545
59.470737
27.39854
21.116291
42.596874
125.426575
96.744225
39.23427
42.429802
57.23296
192.66492
25.811409
15.714639
98.90032
77.79538
31.172132
47.563183
35.967636
55.961002
144.655
156.13963
149.42041
48.572037
11.984224
107.50445
33.774345
16.854961
12.287403
45.881138
43.417503
62.139194
209.38553
59.18088
269.17145
76.79509
299.04956
51.629726
151.60509
252.84262
83.206505
131.61172
16.887508
80.70048
17.831638
8.163363
275.9065
87.50192
174.40744
41.487164
33.286133
15.550406
81.37775
5.108237
71.57747
62.8269
12.725113
57.874683
8.898617
94.04085
76.18905
97.573364
29.967697
87.0172
3.5736175
195.1477
148.42107
154.96664
39.596493
75.43608
20.490957
175.87048
144.85289
48.351696
81.26837
13.240872
57.49185
19.27461
14.947467
65.01681
118.457245
92.98073
23.829653
89.10331
40.30088
11.618454
12.4887495
32.995937
35.880157
34.253616
79.495476
200.67165
67.14507
10.87241
17.88699
59.313595
88.22173
60.917812
51.479923
83.777115
112.74414
34.084694
128.72115
146.80792
14.8567705
22.23042
57.47805
156.42029
218.90254
77.54471
102.23178
49.31294
11.674113
20.323538
38.524952
15.55131
126.90883
16.631042
107.49008
43.506905
160.7845
15.522037
47.85381
15.652818
24.809135
148.34535
82.36452
86.76263
12.958227
36.535793
59.14235
111.194565
11.298916
83.146935
31.905804
58.254368
10.672104
39.341297
32.96405
57.401493
20.164967
108.018486
19.531773
79.065
37.157173
81.18978
166.351
45.959995
11.059183
29.00864
32.17608
82.89627
22.000286
233.13585
96.46886
196.63383
24.941477
44.37278
15.291879
47.11708
50.227005
119.281456
17.895214
28.255014
14.30023
8.354174
22.535429
14.3416395
43.445354
8.99655
191.69339
37.883083
18.53019
31.941078
14.9703865
66.62445
85.37246
25.985859
54.220722
228.11162
14.657221
17.690498
59.538635
27.691187
21.438496
30.246767
47.59917
17.433851
115.128944
225.29744
12.405428
56.439392
80.59582
51.459743
254.62093
128.95215
82.58892
49.78089
18.26006
86.05803
10.291299
26.804178
112.77834
97.74681
15.316978
145.61389
99.48175
84.80036
41.105072
23.088799
173.99197
12.857112
106.00384
53.58799
70.317474
16.060474
347.7807
94.1249
254.55196
10.54692
5.515565
5.137981
12.296673
6.940584
42.936794
37.19289
183.01454
7.6497064
5.562641
70.70916
9.297509
147.92746
12.827957
32.192474
124.492195
25.253975
12.284083
8.27421
13.479682
169.45403
43.821304
12.621563
62.78262
3.3150017
33.740986
9.834518
85.87015
3.0
177.89955
142.89871
16.770475
263.77277
107.04128
55.648617
81.74589
17.515942
114.2171
133.8079
264.09808
12.468177
39.215393
88.23768
17.408993
133.81955
14.441047
19.61205
15.5720005
7.566777
13.596135
174.66582
32.25502
10.761141
155.35646
21.207443
139.8205
66.150635
92.447205
13.685752
39.54824
115.56184
11.09694
38.51807
124.07672
10.524776
108.90578
67.45058
75.984604
88.07474
21.333792
82.85245
64.37072
12.706455
208.86684
24.480528
9.896717
24.229595
112.807365
190.79546
70.06722
29.851822
110.066795
64.191956
41.814346
183.98291
75.671036
32.845947
63.772957
10.315298
77.375244
88.61918
22.463568
3.0
13.052793
22.20751
142.82014
8.476587
41.762367
134.99153
41.25451
32.495693
16.06596
70.55974
122.8856
165.654
8.808853
12.374092
43.56695
17.653526
16.770185
6.1034603
337.1024
69.23534
48.101517
7.9898567
167.31631
9.567624
131.4023
158.86845
11.663487
15.519072
9.557421
194.13528
47.334663
8.396399
212.81078
225.64867
9.748241
23.332733
91.36168
210.48036
104.751724
25.917347
35.56868
34.514038
20.579857
11.426829
62.14321
12.004532
81.455345
14.008197
295.74982
100.842545
16.248035
82.91751
40.650566
34.65046
17.91594
44.6229
264.7118
11.756364
42.675205
138.20398
7.1271615
47.551044
68.45625
18.085974
44.132137
69.195335
383.72324
140.489
43.93414
127.367775
205.87762
85.36347
34.019657
72.33663
19.213348
39.10304
15.423926
213.64494
25.551565
123.62528
23.425703
40.03076
185.17815
95.53262
45.871304
46.35447
22.353422
226.16661
30.338617
84.58297
15.43629
55.10939
345.95947
73.14417
6.208032
65.08919
22.692974
43.11316
15.004
16.155125
59.256603
39.68459
23.403078
27.491283
69.18793
82.97604
35.206703
156.21115
16.973103
46.520714
196.91566
89.28941
67.53569
25.700548
44.343258
46.55324
33.089844
190.5162
10.771736
164.5845
28.603525
27.164812
10.796177
53.922302
98.60565
58.10897
40.543907
231.18178
303.7219
41.081497
24.414328
103.50156
61.66788
8.981279
109.46362
22.453825
14.655189
16.3865
235.0109
26.808361
13.713984
20.204021
51.775497
165.42403
13.428137
13.817348
50.07722
34.562256
30.105537
85.3489
11.816482
37.99911
150.99393
161.12128
98.81469
148.17984
19.699408
4.0494194
16.293863
128.26804
72.31793
51.36808
149.6026
100.10254
118.03242
33.270218
122.64453
37.714207
30.042402
30.845337
10.080505
19.671
44.783714
65.35149
177.88264
24.315039
162.33368
32.271576
54.924137
114.15824
58.96974
35.92071
15.783859
41.697742
183.78427
8.3237705
21.976507
19.849567
90.15962
44.85829
110.802185
84.49918
168.73572
26.91913
191.48657
93.55221
73.303825
78.042
43.203068
42.479626
177.76321
13.736618
88.32438
35.968563
12.849845
6.7211885
20.144316
83.882835
11.851578
116.002815
29.950792
40.55081
53.609066
18.614529
52.289192
88.608246
306.90543
191.22348
115.84077
182.18289
37.3661
48.985203
11.467228
179.00046
298.56393
99.1335
356.7942
18.189358
50.55108
13.407829
476.13953
157.30247
40.377487
22.010897
17.341795
226.084
174.65385
313.6313
56.60508
44.67699
74.722015
9.267696
6.8424544
107.035995
189.34871
163.32616
263.19626
93.76385
116.74901
89.518166
124.62769
40.719143
9.181566
243.94931
10.882238
189.57037
63.50822
144.34541
139.63136
122.56436
12.849315
32.621292
25.137604
35.431896
34.410538
252.19318
40.37895
13.311291
42.280373
13.16469
66.78609
27.381886
23.830738
104.2823
61.42344
120.48194
41.261112
24.771996
205.12898
56.01759
11.514579
42.348957
55.210957
240.26587
27.645657
13.142114
31.454224
35.111324
119.27551
59.794502
209.178
92.41053
7.7672596
29.694033
10.08412
6.514579
240.30151
11.57725
42.506535
36.615334
47.04829
9.50078
35.492188
15.889054
24.298492
98.37514
11.861869
311.95737
18.045826
96.427605
69.48557
68.063866
67.0128
184.96127
83.1055
109.525925
3.2616897
95.21008
8.592266
19.017752
12.41182
7.3011303
5.998486
29.807854
161.62956
82.76953
66.69795
102.34772
81.639946
6.2149158
261.17905
23.438494
50.99105
90.3765
43.86001
12.214067
48.01052
27.312881
51.136578
30.876938
170.75594
127.18843
29.484722
49.11113
46.905777
12.928659
243.49915
23.922037
432.99164
87.323715
37.700935
6.7886124
9.220522
42.176067
45.95673
108.052536
45.60789
32.890373
137.40886
74.03221
214.52237
63.66791
18.685595
39.763115
94.21177
74.196335
24.6807
83.33387
15.809435
60.743626
35.11374
8.417021
104.67389
94.84191
24.19063
37.358253
79.18347
129.87103
4.026775
33.553856
81.70876
237.47313
13.686075
19.51552
67.46166
164.43675
24.082804
60.44255
24.68264
17.079605
30.0537
173.64706
22.597284
34.324898
39.18258
17.735592
33.236473
25.743992
111.13202
27.375566
60.806572
212.25717
68.83861
5.373295
9.9425955
9.947888
9.088091
65.30658
151.69379
109.8135
151.51134
52.2441
17.820356
8.833147
40.65005
6.517898
16.314735
5.1146984
16.474957
17.618496
47.181488
33.931183
107.106125
50.38899
173.41197
9.532695
98.238396
225.11023
188.03659
96.05656
18.485083
155.35742
93.657936
76.96998
7.046639
77.85102
36.99705
90.83407
58.97211
99.80162
85.79211
59.521805
81.365005
79.7103
64.28349
49.24096
49.336845
242.82982
75.469124
94.0587
73.21946
57.769955
13.748942
197.9158
52.910404
43.258324
191.99501
19.889948
72.377754
21.691622
11.430079
74.76566
81.87228
12.608473
3.0
23.803925
191.99294
74.4065
33.107372
100.18997
79.51003
112.22992
13.530411
115.66909
12.63485
21.161654
11.79583
101.328186
38.492073
9.987953
65.632706
83.52664
22.450163
61.8734
20.132086
146.10735
30.656992
194.23909
19.834303
8.805338
10.679272
153.66083
55.187145
70.899704
23.331427
18.974697
155.61632
39.646454
53.81665
7.5247188
67.61872
12.339487
23.912268
11.231158
154.65321
15.40413
14.228613
14.733767
34.989395
9.575018
62.936726
13.01859
13.864905
89.3019
48.251133
10.533722
97.96237
19.082832
133.2741
90.97075
22.484802
133.33629
15.832796
106.0989
44.02493
38.667583
19.816656
213.66435
10.473261
55.806805
57.55439
127.26649
18.48819
34.383533
24.391378
13.04859
16.24356
25.305529
227.57222
132.15268
119.90026
10.453032
40.58907
6.59354
7.6887794
28.016563
82.80636
78.27992
24.164333
26.62777
173.96632
30.129675
41.880375
32.77716
56.75913
49.311733
31.801777
17.949654
75.36904
44.20818
167.52818
104.10088
55.877987
21.961493
77.06355
161.6395
14.845271
12.658289
48.08585
66.60538
52.44544
146.58334
208.9523
11.501794
10.965845
71.62836
9.774313
37.99563
25.88305
37.766563
25.256773
83.24189
113.19352
7.661382
282.4291
3.0
3.0
23.45058
37.237843
10.177811
10.573669
25.191078
23.988287
245.23036
17.429527
16.29595
8.320314
44.869087
211.93512
29.201012
57.36849
172.99617
81.90523
84.25171
225.86789
8.092022
73.97869
166.36731
49.93681
38.745377
44.925415
62.119114
104.77008
49.740894
44.378044
45.37801
116.77066
72.07007
15.739366
113.82905
321.4813
113.78013
26.62233
58.08096
116.3869
36.614185
8.894109
24.219501
152.32863
24.947172
135.28136
50.57249
74.58305
12.2980175
11.791666
18.851326
65.33092
61.366695
84.79653
239.06543
33.842766
58.21007
55.351917
156.93967
19.129074
158.23251
113.92808
105.592926
54.315453
15.69468
24.41196
16.839018
250.27931
134.45915
13.869049
188.05034
280.37277
166.21603
14.688094
11.36355
90.27198
202.02286
52.99978
96.76277
30.108553
150.3032
106.15609
142.99345
93.46003
12.287452
73.87933
75.96953
57.327477
154.24261
29.977575
193.34839
63.25927
19.980265
13.635827
58.72351
11.799817
103.312515
15.949756
123.479
11.1223545
86.90994
162.89162
70.00582
47.318913
107.45458
20.71673
12.98368
55.114418
18.579618
46.380226
20.323465
6.6986327
255.92802
8.219809
9.628477
15.06636
59.689987
53.90726
163.34804
17.104252
17.968906
75.46096
115.10824
224.37244
48.414284
39.577835
212.75441
9.282309
61.690212
55.127724
124.51005
75.95544
39.84981
8.177907
199.45828
268.05478
55.730953
67.41359
58.398346
24.875679
83.66842
12.736308
58.895046
54.299168
232.85976
112.07709
19.582874
270.04178
202.5846
10.699619
50.331135
17.944912
97.69101
97.37776
85.21627
361.02576
35.8329
16.10878
368.667
15.649067
291.1437
150.82292
25.661926
18.646168
84.958885
64.309235
25.087008
53.444515
77.10702
12.5696945
62.62057
12.798968
420.906
98.14964
53.520172
16.654865
32.264343
252.19637
14.630933
13.401034
11.470763
31.789753
87.947266
144.64711
83.48393
25.109898
96.99325
59.046192
193.53928
8.13846
28.511122
35.357643
133.74585
170.20027
13.68255
18.465405
53.211037
117.76203
41.53549
5.742256
34.567066
13.118674
52.336067
23.948744
25.955112
19.55149
35.57609
84.8645
71.21821
88.790955
16.057789
18.109123
127.75573
5.320257
16.021406
141.327
139.25175
61.649593
56.391693
158.528
48.3829
93.666824
88.72718
7.2624598
102.17015
107.55007
81.997375
83.51663
62.52534
239.97264
74.03819
478.7816
61.447426
61.555912
102.94869
61.169704
5.8546543
75.65973
27.98238
42.578003
116.996155
32.35025
39.975185
13.260963
20.471754
35.564068
18.422565
17.278633
53.489384
108.194145
23.532955
75.010056
92.240295
15.512138
46.450115
45.21284
25.491964
62.712173
44.01237
72.94462
170.68011
23.233803
5.447552
90.080864
19.149319
12.9284725
37.459576
12.377215
5.88326
30.93196
69.68785
79.09816
85.24981
161.44508
17.626534
7.800716
28.257164
25.645926
8.754461
22.440584
19.201477
68.96308
12.132897
15.758735
9.659264
110.40385
57.85229
16.684542
104.96951
16.462673
63.302406
189.73177
14.748968
7.9445376
49.082867
10.695642
62.63843
8.97473
108.263084
58.132103
7.282836
38.679302
39.920033
8.19356
70.42787
9.060232
17.288921
439.57172
28.872385
108.72148
25.137257
40.784172
99.498886
6.24901
8.722752
10.758263
63.807903
8.918629
54.931534
15.15688
45.44781
88.141464
53.338585
46.865215
105.75761
114.66431
122.31437
118.138824
131.98662
51.033478
92.00178
71.00868
12.259337
91.2445
234.28561
7.2270103
47.75648
13.266325
160.83809
55.03052
27.616762
72.62646
3.0
32.793747
137.23822
41.90987
31.61597
16.077856
24.297785
11.992345
21.006874
96.7154
180.71733
150.75577
149.93372
42.011482
96.55971
86.26528
55.70678
16.58006
30.495735
45.721718
142.09892
304.34692
52.681816
20.7061
65.71814
232.83748
95.43225
10.416021
60.079372
45.89104
21.427006
52.39081
358.63348
12.101296
22.923044
67.65095
26.82636
91.33005
106.069855
20.063484
13.073816
18.765936
68.9133
118.927956
180.53093
19.056726
169.03351
43.75785
12.969775
120.07834
250.76903
43.585995
7.6696897
45.766884
18.973238
100.74931
48.15446
232.8745
14.999394
37.281517
155.34804
61.78172
116.4759
7.9392056
44.44301
52.43388
85.98657
53.565674
113.724266
12.721637
94.11268
25.727676
41.27878
32.014168
22.049192
10.562485
120.65905
114.41056
76.565315
3.7514946
16.311382
45.42546
90.25111
107.077194
12.859606
8.922351
28.10288
59.728634
111.69463
229.88602
52.45748
42.95735
92.73674
143.05786
223.83847
17.953283
147.35075
109.78865
22.604197
187.50113
122.531364
94.702324
285.86322
43.51896
144.00946
25.729305
64.73583
105.064835
139.07811
87.78107
12.602405
113.39078
38.412308
44.29273
11.123552
10.3543625
135.1021
5.8829355
80.919685
260.70013
38.528492
80.95198
12.947592
11.722751
134.66376
11.763032
116.270645
69.249344
48.13273
21.009436
25.17843
330.16406
11.595004
5.5332403
36.340195
3.0
13.027575
16.2281
57.687576
74.399666
144.23795
91.81069
10.8750305
41.331074
62.389896
4.5922422
115.86618
12.586496
205.04793
26.740807
79.917465
10.3573475
40.64145
27.88597
44.914288
54.682457
53.13406
62.981533
117.73664
105.21648
18.322163
13.678102
25.465996
63.384094
19.005064
290.40628
19.179504
160.04019
25.942019
29.494663
268.56192
103.03196
56.151634
15.864907
16.878485
61.869823
13.585657
235.37552
69.44873
10.032604
222.64226
33.436977
17.946188
45.87986
89.530235
22.798979
68.11824
62.95826
68.32419
27.522339
215.94417
63.155777
7.6750317
22.450191
18.041029
65.652695
140.54068
36.405293
158.06383
22.160595
30.276266
14.748301
9.73195
11.107409
4.878157
68.88764
48.865906
191.16603
108.10042
128.73738
93.69792
10.639521
17.571472
22.815384
118.66568
108.256424
37.2178
66.38089
78.371475
210.90361
101.96996
51.373924
126.99202
47.015217
180.89522
29.248579
14.030831
24.363214
10.411229
159.42693
17.161694
100.19508
18.53872
37.40075
46.192474
97.22254
42.099228
5.357622
138.27927
27.282597
6.1300035
16.25035
19.303068
54.884052
88.96562
39.308983
12.1905985
23.272955
88.541664
15.657197
164.55731
42.08311
46.99967
16.266335
79.543945
20.556805
35.979145
20.546026
10.142588
63.758747
60.369205
34.792393
161.1817
121.76334
82.846565
17.224773
57.02605
17.215855
14.006115
14.748388
31.006079
68.93887
155.15414
41.704277
14.912458
88.42064
95.75126
85.25118
40.989388
136.83107
128.31775
67.174324
45.371334
62.982536
7.2732124
47.108047
110.19429
60.164154
175.37556
63.981403
243.19194
38.524372
93.69288
4.1648817
219.20805
14.905163
13.96933
17.493492
153.4054
58.4418
110.55166
95.217316
18.031612
140.80196
143.16994
151.60553
135.11653
279.99118
48.307396
51.25745
4.380771
8.643585
94.65078
16.784807
138.44557
268.87122
35.82255
46.250526
22.380962
237.38243
6.813515
10.925515
18.658699
159.33917
17.248135
208.23149
66.86751
21.410646
76.904816
198.23538
45.85221
16.535074
87.772224
50.66923
62.23924
77.20976
50.15458
7.3630447
9.026794
72.26575
12.660263
44.51808
61.15517
15.088304
11.683638
117.47676
57.378838
53.20707
8.152533
73.55682
64.746994
319.88266
71.814285
14.158411
73.94435
106.721405
32.59955
87.14344
11.405254
49.9236
104.39171
155.30136
9.018743
276.64572
37.463657
11.598284
40.87737
219.64134
271.56396
54.05074
8.08559
47.771435
21.971096
133.89726
40.759956
77.04706
106.48466
191.23373
96.30986
24.735064
59.855347
201.4977
5.6952486
14.150536
22.736858
256.10504
53.993652
115.59508
6.691945
236.56584
40.88
20.139936
18.00668
41.540398
13.683552
22.849154
33.61303
9.304934
10.327072
21.692133
140.18956
106.95494
22.387684
20.727852
13.4954815
92.30881
11.986002
77.28882
129.06525
26.312645
19.502626
88.13232
246.43771
19.472563
11.663144
53.261185
9.587254
97.63391
94.62271
32.263046
14.748114
25.54343
31.844784
12.60591
18.109268
81.28333
7.6217685
106.41442
81.94275
68.125824
77.46368
11.608742
8.631732
57.576473
3.593542
8.746909
74.785065
20.516037
53.106678
43.486763
85.52193
102.39851
98.02517
28.083658
11.624807
24.652695
21.500391
15.0423565
11.888795
66.416245
82.55525
20.25283
47.811825
25.6674
6.6157136
8.585255
129.87648
116.56067
26.750267
19.17215
160.36392
121.753944
60.232384
225.56868
42.060688
158.92734
36.323093
9.970602
18.764973
19.128656
42.097927
24.577646
59.30376
13.76432
50.357197
27.535906
90.035675
52.042313
115.921036
80.81348
133.41124
137.03908
11.862291
21.933357
78.475044
53.24661
53.228954
61.425232
3.2346456
166.80295
46.134888
113.13515
19.080452
114.48664
42.28471
54.66664
10.471336
17.129534
141.11942
226.62218
225.23077
392.30438
18.747995
8.294458
12.682495
26.683212
6.9577885
69.466225
7.517521
48.542152
11.564778
21.913074
16.16899
110.81617
82.02677
19.018135
15.069626
61.24341
78.82275
26.635227
61.22965
32.98754
41.00874
30.020739
18.84237
155.87265
38.764145
139.83575
258.14044
207.12059
8.095086
110.15437
84.811775
51.889896
13.707414
114.55048
50.57103
183.98186
41.82034
45.898716
82.932014
11.33466
35.499256
5.649537
237.49033
61.22681
11.492828
9.199123
45.342857
22.180946
81.27784
124.24128
13.805427
101.0729
19.941137
44.496384
8.839647
5.5611286
12.783296
105.89025
116.09112
19.937107
50.159164
83.974335
92.15186
58.287163
132.85794
13.655172
185.96121
33.66149
59.510113
162.35449
11.489519
6.026021
5.307934
9.7897005
163.24088
259.40698
17.369629
210.38603
8.854662
20.165262
14.775334
75.41443
113.06225
37.363674
19.90812
38.72341
16.791607
48.3958
12.134468
25.095207
65.94487
226.68565
25.96214
110.93144
193.00029
18.66616
63.477436
19.322315
42.44639
57.172012
16.848799
63.653786
110.15843
75.78435
212.15605
11.377867
150.66582
163.21687
19.576923
19.834215
57.366367
19.19555
13.0534115
89.56966
68.86088
26.524916
91.00536
227.29099
23.182917
86.5208
14.888921
13.791011
49.271225
164.99094
53.81854
19.834259
155.2112
19.973269
357.19135
12.738871
3.0
15.419817
26.540829
35.115326
328.32758
42.11011
9.319918
7.668413
97.58629
67.49069
13.744534
16.183321
119.00012
122.72198
69.16464
9.517042
16.340052
108.37182
92.45108
9.885139
28.331635
10.482502
37.92671
132.33131
45.781643
83.01363
98.26108
23.092844
22.716167
25.333054
81.37513
135.79701
119.52549
6.905095
214.6641
51.731403
9.224017
[truncated: 1,181 more rows]
