# Supplementary material for: Research on air quality prediction based on improved long short-term memory network algorithm
Source: PeerJ Comput Sci. 2022 Dec 20;8:e1187. doi: 10.7717/peerj-cs.1187 (PMC10280268; doi:10.7717/peerj-cs.1187)
Supplement: Supplemental Information 1 [file peerj-cs-08-1187-s001.zip › code/GRU_history.csv]

loss	mae	val_loss	val_mae
0.003431410528719425	0.03850922733545303	0.0023247196804732084	0.03184802085161209
0.002628744812682271	0.03430121764540672	0.0021993867121636868	0.030263751745224
0.002495767083019018	0.03314404562115669	0.001961893169209361	0.02839525416493416
0.0024135448038578033	0.03242731839418411	0.0019349884241819382	0.02838432975113392
0.0022741102147847414	0.031156979501247406	0.001885262201540172	0.02916583977639675
0.00222959415987134	0.03089594654738903	0.0017777931643649936	0.02714516781270504
0.0022063772194087505	0.030296659097075462	0.0017550068441778421	0.026291120797395706
0.0021713548339903355	0.02995888888835907	0.0017093387432396412	0.026023946702480316
0.0021515372209250927	0.029754992574453354	0.0017844096291810274	0.026361117139458656
0.0021663298830389977	0.029807405546307564	0.001691596582531929	0.025562046095728874
0.0020720502361655235	0.02930452674627304	0.0018347277073189616	0.026807213202118874
0.0021155455615371466	0.029245002195239067	0.0017732898704707623	0.02638089470565319
0.0020536675583571196	0.02873598411679268	0.0016994854668155313	0.026001201942563057
0.0020648965146392584	0.029119178652763367	0.0017490271711722016	0.027665117755532265
0.0020505147986114025	0.02882341481745243	0.0016631282633170485	0.02613992430269718
0.002000669948756695	0.028448989614844322	0.0017041005194187164	0.026497889310121536
0.001959629124030471	0.028180913999676704	0.0016496467869728804	0.02612180821597576
0.0019680133555084467	0.0282210074365139	0.0016475071897730231	0.02561604417860508
0.0019368187058717012	0.028103452175855637	0.0016070286510512233	0.025064969435334206
0.0019232112681493163	0.027837080880999565	0.0017515724757686257	0.02695653587579727
0.001948930905200541	0.027992866933345795	0.0016341375885531306	0.02598034031689167
0.00192553352098912	0.027949383482336998	0.0015910322545096278	0.02462160773575306
0.0018853627843782306	0.02764515019953251	0.0016446764348074794	0.025856895372271538
0.0018559942254796624	0.027361426502466202	0.0016088151605799794	0.02507215552031994
0.0018208351684734225	0.02720668353140354	0.001599357114173472	0.025009822100400925
0.001892260042950511	0.02767122909426689	0.0016282309079542756	0.025191526859998703
0.001830388675443828	0.02717079594731331	0.0015947396168485284	0.025730568915605545
0.0018222384387627244	0.02713969722390175	0.001579056610353291	0.02526063472032547
0.0017767543904483318	0.02682219259440899	0.001722855493426323	0.025976063683629036
0.0018029955681413412	0.02704431861639023	0.0015272130258381367	0.024319909512996674
0.0017549223266541958	0.02669653110206127	0.0016541013028472662	0.026928020641207695
0.001741277053952217	0.026484018191695213	0.001522042672149837	0.024515675380825996
0.0017248684307560325	0.02644384279847145	0.0015189647674560547	0.0246869046241045
0.0017321918858215213	0.026394151151180267	0.0014950210461392999	0.023998653516173363
0.0017080095130950212	0.026307247579097748	0.0015012853546068072	0.024128178134560585
0.001726394984871149	0.02645392343401909	0.0014744200743734837	0.024073157459497452
0.0016956800827756524	0.026111194863915443	0.0015134135028347373	0.024739664047956467
0.001642325660213828	0.025662902742624283	0.001505668624304235	0.024545367807149887
0.0016664611175656319	0.025800202041864395	0.0016222406411543489	0.025650983676314354
0.0016148957656696439	0.02568875253200531	0.001455737859942019	0.02363383024930954
0.0016078841872513294	0.02558915503323078	0.0014244129415601492	0.023390013724565506
0.0015985654899850488	0.025471320375800133	0.0014558068942278624	0.02358296699821949
0.0015774823259562254	0.0250866562128067	0.0014820563374087214	0.02384045347571373
0.0015964782796800137	0.025343144312500954	0.001459739520214498	0.024362077936530113
0.0015572699485346675	0.02510347217321396	0.001460205647163093	0.023874348029494286
0.001567383180372417	0.025125280022621155	0.001432679477147758	0.024009056389331818
0.0015688738785684109	0.025192661210894585	0.0014651832170784473	0.024823399260640144
0.0015049148350954056	0.02481922134757042	0.0014066448202356696	0.023016920313239098
0.0015216348692774773	0.024695897474884987	0.0013726615579798818	0.022647514939308167
0.0015299025690183043	0.024973925203084946	0.0013877658639103174	0.022656776010990143
0.001487051253207028	0.02462533488869667	0.0014307545498013496	0.023597532883286476
0.00147215835750103	0.024467313662171364	0.001386695192195475	0.02281535416841507
0.0014734751312062144	0.024405645206570625	0.0013561630621552467	0.023533975705504417
0.0014351826393976808	0.024276940152049065	0.0014021715614944696	0.023059377446770668
0.001435895450413227	0.024272682145237923	0.0013465220108628273	0.022758275270462036
0.0014356200117617846	0.024097897112369537	0.0013162646209821105	0.022298097610473633
0.0014146342873573303	0.024083219468593597	0.0013170460006222129	0.022368546575307846
0.0014030770398676395	0.024018937721848488	0.0013346192426979542	0.022801583632826805
0.0013866808731108904	0.023867012932896614	0.001381760579533875	0.023861264809966087
0.0013659843243658543	0.023781653493642807	0.0013349269283935428	0.022655606269836426
0.0013850610703229904	0.02381407842040062	0.0013987242709845304	0.022980041801929474
0.0013872524723410606	0.023668158799409866	0.0014144530287012458	0.02476648800075054
0.0013719751732423902	0.02384323626756668	0.0012930557131767273	0.022630533203482628
0.0013443215284496546	0.023562228307127953	0.0013034406583756208	0.02309412509202957
0.0013319773133844137	0.02343553677201271	0.001324711600318551	0.02250518836081028
0.0013352964306250215	0.02336311526596546	0.001283892779611051	0.02256644330918789
0.0013289069756865501	0.02340586856007576	0.0013123052194714546	0.02300131879746914
0.0013247448951005936	0.023451240733265877	0.0013041809434071183	0.022193485870957375
0.0012843075674027205	0.023137204349040985	0.0012678622733801603	0.022153280675411224
0.0013003675267100334	0.023192627355456352	0.0013074033195152879	0.022829420864582062
0.0012999176979064941	0.02305697649717331	0.0013170919846743345	0.02336183376610279
0.0012711300514638424	0.02285030484199524	0.00130662159062922	0.02283247746527195
0.0012491352390497923	0.022836249321699142	0.0012253578752279282	0.022067463025450706
0.001244136830791831	0.022719677537679672	0.0012323764385655522	0.022744959220290184
0.0012546904617920518	0.022881172597408295	0.0012783134588971734	0.021922001615166664
0.0012216557515785098	0.02262539230287075	0.001291955355554819	0.022146007046103477
0.0012420136481523514	0.02272435836493969	0.0012807268649339676	0.022169282659888268
0.001219104859046638	0.022609367966651917	0.0012801068369299173	0.02270328439772129
0.0011998185655102134	0.02248288132250309	0.0012391560012474656	0.022401126101613045
0.0011579068377614021	0.022059427574276924	0.001249942579306662	0.023330099880695343
0.0011760652996599674	0.02233952283859253	0.00122139195445925	0.021991269662976265
0.0011834145989269018	0.022227110341191292	0.001176132238470018	0.0210428424179554
0.0011718691093847156	0.022154636681079865	0.0012548653176054358	0.021991731598973274
0.0011588167399168015	0.022093523293733597	0.001262259786017239	0.022584643214941025
0.0011469552991911769	0.022023670375347137	0.0012499225558713078	0.021963544189929962
0.001144494628533721	0.02194157987833023	0.001321081188507378	0.024365106597542763
0.0011286087101325393	0.021904543042182922	0.0012492842506617308	0.0218837670981884
0.0011382829397916794	0.02197166346013546	0.0011851746821776032	0.021119214594364166
0.001116916537284851	0.021831823512911797	0.0011676998110488057	0.020859092473983765
0.001088569057174027	0.0215651486068964	0.001158419530838728	0.02096574194729328
0.0010926799150183797	0.021474026143550873	0.001171880285255611	0.021524986252188683
0.0010915716411545873	0.021490642800927162	0.0011890536407008767	0.02140629105269909
0.00109137874096632	0.021482495591044426	0.0011584155727177858	0.02090313658118248
0.001057591289281845	0.021230369806289673	0.0011808793060481548	0.020879695191979408
0.0010750326327979565	0.021403150632977486	0.0011894030030816793	0.021749697625637054
0.0010561899980530143	0.021241450682282448	0.0012134866556152701	0.02173948660492897
0.0010539267677813768	0.021217072382569313	0.0012013664236292243	0.02243691124022007
0.0010252735810354352	0.020913710817694664	0.0011912438785657287	0.02130495198071003
0.0010157069191336632	0.020967982709407806	0.0011570864589884877	0.020838014781475067
0.001014168024994433	0.02071843482553959	0.0011406204430386424	0.020691193640232086
0.001004766789264977	0.020823854953050613	0.0011080674594268203	0.020225076004862785
0.001000255928374827	0.020760798826813698	0.0011764669325202703	0.021648989990353584
0.0009857426630333066	0.020779239013791084	0.0011546096066012979	0.022195233032107353
0.0009924550540745258	0.020740479230880737	0.0012071597157046199	0.02277115359902382
0.0009829694172367454	0.020518559962511063	0.001134120742790401	0.020936621353030205
0.0009575771982781589	0.020406300202012062	0.001097129425033927	0.020547444000840187
0.0009712647879496217	0.02055305801331997	0.0011348953703418374	0.02069522626698017
0.0009688751306384802	0.02044987864792347	0.0011733842547982931	0.021721355617046356
0.00094747229013592	0.020436253398656845	0.0010995084885507822	0.020137455314397812
0.0009455190738663077	0.02030247449874878	0.0011007501743733883	0.020903076976537704
0.0009297558572143316	0.020169798284769058	0.0011330408742651343	0.021390890702605247
0.0009815178345888853	0.02050233632326126	0.0010994888143613935	0.020086903125047684
0.0009287360589951277	0.020033041015267372	0.0011243007611483335	0.02078898623585701
0.0009125941433012486	0.019983697682619095	0.001105112605728209	0.020080462098121643
0.0009154126164503396	0.020020175725221634	0.0011082596611231565	0.021298110485076904
0.0009038434945978224	0.019916154444217682	0.00111781049054116	0.02061372436583042
0.0008997341501526535	0.019854148849844933	0.0011074601206928492	0.02007998526096344
0.0008923150599002838	0.019744599238038063	0.001093194936402142	0.0199586134403944
0.0008957313257269561	0.019724762067198753	0.0010973262833431363	0.020298238843679428
0.000884778331965208	0.019733771681785583	0.0010737543925642967	0.02002047561109066
0.0008721822523511946	0.019528714939951897	0.0010604512644931674	0.019983896985650063
0.0008749844273552299	0.01956670731306076	0.0011133363004773855	0.020579585805535316
0.000864677713252604	0.019531935453414917	0.0010560777736827731	0.019771352410316467
0.0008611450321041048	0.019490035250782967	0.0010503785451874137	0.01956733502447605
0.0008616418926976621	0.019378142431378365	0.001088811899535358	0.019787929952144623
0.000843907764647156	0.019387120380997658	0.0010922834044322371	0.02090076543390751
0.0008435939089395106	0.019296584650874138	0.0010482713114470243	0.02043445035815239
0.0008319368353113532	0.019188521429896355	0.0010249059414491057	0.019498426467180252
0.0008127099717967212	0.01901884190738201	0.0010469896951690316	0.020183535292744637
0.0008377586491405964	0.019279269501566887	0.0010551126906648278	0.020298469811677933
0.000821014167740941	0.019018225371837616	0.0010210853070020676	0.019734671339392662
0.0008303415961563587	0.019208624958992004	0.0010257840622216463	0.019467327743768692
0.0008136705146171153	0.018927549943327904	0.0010544552933424711	0.02002081088721752
0.0008025461575016379	0.018871894106268883	0.0010253512300550938	0.019256552681326866
0.0007961468072608113	0.018805770203471184	0.0010172679321840405	0.019623903557658195
0.0007944293320178986	0.018810374662280083	0.0010576540371403098	0.01984528638422489
0.0007819898892194033	0.01868302933871746	0.001059216447174549	0.02046259306371212
0.0007718303822912276	0.018553601577878	0.0010387258371338248	0.02001785859465599
0.000783574883826077	0.018596898764371872	0.0010434765135869384	0.01986590027809143
0.0007568429573439062	0.018421486020088196	0.001017567003145814	0.019619636237621307
0.000769732752814889	0.018542727455496788	0.0009976167930290103	0.01930912397801876
0.0007605957216583192	0.01846422255039215	0.0010275660315528512	0.019723353907465935
0.0007643820717930794	0.01857135258615017	0.0010118804639205337	0.0191954318434
0.000758696929551661	0.018459897488355637	0.0010110731236636639	0.01929635740816593
0.0007357679423876107	0.018180830404162407	0.0010437894379720092	0.01952613890171051
0.0007627880549989641	0.018486324697732925	0.0009907628409564495	0.019415270537137985
0.0007386629586108029	0.0182763934135437	0.000989243621006608	0.01915251463651657
0.0007381192990578711	0.01822921261191368	0.0009904950857162476	0.01861790008842945
0.0007262774161063135	0.018154237419366837	0.001003007753752172	0.01958732306957245
0.0007314407266676426	0.01818990521132946	0.001032577594742179	0.01911737769842148
0.0007334112888202071	0.018108006566762924	0.0009988578967750072	0.01964476704597473
0.0007154638296924531	0.01795840449631214	0.0010016729356721044	0.019170967862010002
0.0007172725745476782	0.018037578091025352	0.0009687019046396017	0.018858831375837326
0.000713198387529701	0.01786910369992256	0.0010030952980741858	0.019055524840950966
0.0007071448490023613	0.017877401784062386	0.0010538325877860188	0.019463999196887016
0.0007197278318926692	0.01798449270427227	0.0010112510062754154	0.019055115059018135
0.0007010675617493689	0.01775950938463211	0.0009958442533388734	0.019093669950962067
0.000696553906891495	0.017719874158501625	0.0010003045899793506	0.018841439858078957
0.0007067696424201131	0.017856163904070854	0.0009408922051079571	0.01864764653146267
0.0006824876763857901	0.0176308061927557	0.001005985657684505	0.018969915807247162
0.0006900822045281529	0.017622560262680054	0.0010408159578219056	0.019873449578881264
0.0006811472703702748	0.01759832538664341	0.0009970887331292033	0.01959190145134926
0.0006793124484829605	0.017531881108880043	0.0009672399610280991	0.019003571942448616
0.0006739199161529541	0.017506854608654976	0.0009913473622873425	0.01931031234562397
0.000699958298355341	0.017659107223153114	0.0009752701153047383	0.018942125141620636
0.0006687939749099314	0.017403116449713707	0.0010167350992560387	0.018979178741574287
0.0006713859038427472	0.017436737194657326	0.0009819433325901628	0.018800163641572
0.0006731300964020193	0.0174278412014246	0.0009853608207777143	0.019122900441288948
0.0006620052154175937	0.01727989874780178	0.0009538429439999163	0.018511734902858734
0.0006537061999551952	0.017255807295441628	0.0009729230077937245	0.01841006800532341
0.0006606297683902085	0.017293471843004227	0.0009673522436060011	0.018604937940835953
0.0006558335735462606	0.017234304919838905	0.0009520924068056047	0.019041337072849274
0.000636451761238277	0.017059411853551865	0.000980845303274691	0.018630392849445343
0.0006187018007040024	0.016921523958444595	0.0009516995633020997	0.01863725669682026
0.0006486682104878128	0.01715671271085739	0.0009555821307003498	0.018757818266749382
0.0006231353036127985	0.017000937834382057	0.0009377521346323192	0.018858077004551888
0.0006412621005438268	0.017033634707331657	0.0009698374196887016	0.018430255353450775
0.0006265694973990321	0.01701723225414753	0.0009443567250855267	0.018572689965367317
0.0006089629023335874	0.01679442636668682	0.0009728409931994975	0.018470799550414085
0.0006221586372703314	0.01692870631814003	0.0009433762752451003	0.018435470759868622
0.000620803504716605	0.016802377998828888	0.0009589990950189531	0.01841563545167446
0.0006303818663582206	0.017033301293849945	0.0009667288395576179	0.018640125170350075
0.0006308056181296706	0.01691741682589054	0.0009236721089109778	0.017911385744810104
0.0006065851775929332	0.01661907136440277	0.0009602360660210252	0.018323101103305817
0.0006195609457790852	0.016772672533988953	0.0009524838533252478	0.01849261298775673
0.0006217712070792913	0.016822239384055138	0.0009705658885650337	0.0187614094465971
0.0006108972593210638	0.01671743206679821	0.0009638402261771262	0.01883642002940178
0.0006066494970582426	0.016631020233035088	0.0009407062316313386	0.018103456124663353
0.0006158279138617218	0.01671408861875534	0.0009382335119880736	0.018424950540065765
0.000607936002779752	0.01652529276907444	0.0009651136351749301	0.018580369651317596
0.0005827866261824965	0.016436075791716576	0.0009225094690918922	0.017786677926778793
0.0006020754226483405	0.016548611223697662	0.0009360644617117941	0.018320690840482712
0.0005966005846858025	0.016513464972376823	0.000946944928728044	0.018889347091317177
0.0005773797165602446	0.016311263665556908	0.0009308374719694257	0.018339218571782112
0.0005810907459817827	0.01645774394273758	0.0009137415909208357	0.017797453328967094
0.0005861990503035486	0.016286291182041168	0.0009469718206673861	0.01816461980342865
0.0005629087681882083	0.016161683946847916	0.0009061045711860061	0.017582057043910027
0.0005726772360503674	0.016281481832265854	0.0009093740372918546	0.017600050196051598
0.0005775777972303331	0.016301898285746574	0.0009368433966301382	0.01857997104525566
0.0005820920341648161	0.016372177749872208	0.0009178982581943274	0.01788042113184929
0.0005752189899794757	0.01620120368897915	0.0009093238040804863	0.017960447818040848
0.0005710256518796086	0.0161806121468544	0.0009267814457416534	0.018175404518842697
0.0005666262004524469	0.01609359122812748	0.0009652557782828808	0.018988024443387985
0.0005527684115804732	0.016114428639411926	0.0009110916871577501	0.017765309661626816
0.000553639605641365	0.01608129031956196	0.0009400962153449655	0.017838777974247932
0.0005499813705682755	0.016043201088905334	0.0009231585427187383	0.017947044223546982
0.0005349899875000119	0.015860136598348618	0.0009336403454653919	0.01841059699654579
0.0005666603101417422	0.016159532591700554	0.0009577201562933624	0.018522396683692932
0.0005320928175933659	0.015749335289001465	0.0009206647519022226	0.017842795699834824
0.0005585580947808921	0.016016248613595963	0.0009487023344263434	0.018291428685188293
0.000545578368473798	0.015965668484568596	0.0009485152550041676	0.017962858080863953
0.0005398066132329404	0.015863602980971336	0.0009471593657508492	0.018395228311419487
0.0005608536885119975	0.015969475731253624	0.0009447996853850782	0.018162354826927185
0.0005282483180053532	0.01573219895362854	0.0009207663242705166	0.01787734404206276
0.0005397920031100512	0.015856677666306496	0.0009363337885588408	0.018528247252106667
0.0005392720340751112	0.015768935903906822	0.0009130786056630313	0.01759445108473301
0.000528249132912606	0.01573757827281952	0.0009194070589728653	0.01805165410041809
0.0005353158339858055	0.01576181687414646	0.0009144939831458032	0.017977088689804077
0.0005172505625523627	0.015542755834758282	0.0008789980784058571	0.01746261678636074
0.0005183432949706912	0.015625452622771263	0.000925438420381397	0.01773976907134056
0.0005270895780995488	0.015658188611268997	0.0009120267350226641	0.017861753702163696
0.0005246439250186086	0.01564539223909378	0.0009153292630799115	0.017883464694023132
0.000540869717951864	0.01566486991941929	0.0008981026476249099	0.017447466030716896
0.0005178555729798973	0.015506908297538757	0.0009287056163884699	0.01835167407989502
0.0005237209843471646	0.015547296032309532	0.0009292553295381367	0.01839579828083515
0.0005001344252377748	0.015344489365816116	0.0008987948531284928	0.017856691032648087
0.0005081529379822314	0.015466779470443726	0.0009178042528219521	0.017627494409680367
0.000505901756696403	0.015380009077489376	0.0009128919919021428	0.018043724820017815
0.0005100962007418275	0.015492027625441551	0.000886474852450192	0.01741006411612034
0.0005049286992289126	0.015351983718574047	0.0009314662893302739	0.017802637070417404
0.0005069320322945714	0.015340904705226421	0.0008922784472815692	0.017735367640852928
0.0005038729286752641	0.015437384136021137	0.0009076475398615003	0.017837412655353546
0.0005024098209105432	0.0154343843460083	0.0008949155453592539	0.01731771230697632
0.0005285816150717437	0.015538226813077927	0.0008953169453889132	0.017484935000538826
0.0004941188381053507	0.015164856798946857	0.0008784572128206491	0.017794867977499962
0.0004972274764440954	0.015231512486934662	0.000919175217859447	0.0177971962839365
0.00048175547271966934	0.015099034644663334	0.0009328494779765606	0.018475651741027832
0.0005049493629485369	0.015359155833721161	0.0008996612741611898	0.01734735444188118
0.0005095100495964289	0.015340694226324558	0.0008922740817070007	0.017517175525426865
0.0004921624204143882	0.015195142477750778	0.0008881919784471393	0.01744280569255352
0.0004980408120900393	0.01526266522705555	0.0008745736558921635	0.01719464175403118
0.0004802450421266258	0.015111517161130905	0.0009013160015456378	0.01720445230603218
0.00048825086560100317	0.015136145986616611	0.0008925861329771578	0.01743904873728752
0.0004779065784532577	0.014967615716159344	0.0009137607994489372	0.01743169128894806
0.00047573455958627164	0.014971929602324963	0.000874837685842067	0.017451763153076172
0.0004741576558444649	0.014923281967639923	0.0009069586521945894	0.01743451878428459
0.00046717686927877367	0.014904008246958256	0.0008840698865242302	0.017330888658761978
0.0004735947004519403	0.014896206557750702	0.000865795707795769	0.01702115125954151
0.0004705202591139823	0.014839790761470795	0.0008433019393123686	0.016739491373300552
0.0004841346526518464	0.014971576631069183	0.0008801603689789772	0.01728854887187481
0.0004730663786176592	0.014898724853992462	0.0008855492924340069	0.01748182438313961
0.000469164369860664	0.014963443391025066	0.0008936255471780896	0.017340756952762604
0.00046315076178871095	0.01490429975092411	0.0008429087465628982	0.016814693808555603
0.00048440753016620874	0.015082323923707008	0.000882922497112304	0.017639607191085815
0.0004667572502512485	0.01480720192193985	0.0008820431539788842	0.0172753743827343
0.0004686316242441535	0.014867759309709072	0.0008840450900606811	0.01731308177113533
0.00045089470222592354	0.014583632349967957	0.0008877707878127694	0.017108898609876633
0.00044613677891902626	0.014573325403034687	0.0008463808335363865	0.01666620932519436
0.00044950927258469164	0.014662421308457851	0.0008692428818903863	0.017008308321237564
0.0004473560838960111	0.014696050435304642	0.0008866230491548777	0.017314676195383072
0.00046061043394729495	0.014741101302206516	0.0008553813095204532	0.01690630614757538
0.0004472699074540287	0.0145953968167305	0.0008410298614762723	0.017036430537700653
0.0004521229420788586	0.014692611061036587	0.0008911517215892673	0.017638197168707848
0.00043802743311971426	0.014556439593434334	0.0008762367651797831	0.017336217686533928
0.00044402125058695674	0.0144983921200037	0.000869553885422647	0.017042251303792
0.0004370945389382541	0.014525894075632095	0.0008763866499066353	0.01696697250008583
0.0004498748166952282	0.014543124474585056	0.0008642927859909832	0.017127487808465958
0.00043528692913241684	0.014483975246548653	0.000865385343786329	0.01687481626868248
0.0004416107840370387	0.014499359764158726	0.0008630427764728665	0.01703777350485325
0.0004317855346016586	0.014436466619372368	0.0008487272425554693	0.016847839578986168
0.00044970939052291214	0.01456529088318348	0.0008721539052203298	0.017628971487283707
0.0004404634819366038	0.014489593915641308	0.0008552888175472617	0.017068764194846153
0.00045085203601047397	0.014493498019874096	0.0008638378349132836	0.017092084512114525
0.00045006690197624266	0.01470451895147562	0.0008812348823994398	0.01750202104449272
0.00044406962115317583	0.014529705978929996	0.000841685279738158	0.016876578330993652
0.00042996101547032595	0.014401590451598167	0.0008541949209757149	0.016781272366642952
0.0004237363173160702	0.014256609603762627	0.0008455173810943961	0.01665211096405983
0.0004257666296325624	0.014358248561620712	0.0008585504838265479	0.016945136711001396
0.00044456252362579107	0.014468344859778881	0.0008541871211491525	0.01714158058166504
0.0004323418834246695	0.014189675450325012	0.0008901581750251353	0.01767790876328945
0.00041776327998377383	0.01419519167393446	0.000885350164026022	0.017342563718557358
0.0004140920646023005	0.014112780801951885	0.0008416951168328524	0.016772203147411346
0.0004279875138308853	0.014285954646766186	0.0008844469557516277	0.017150739207863808
0.0004211487830616534	0.01424499973654747	0.0008503704448230565	0.0170311126857996
0.0004275089886505157	0.014217209070920944	0.0008449918241240084	0.017013875767588615
0.0004206090816296637	0.014251734130084515	0.0008794369059614837	0.017225021496415138
0.0004068788548465818	0.014124727807939053	0.0008803140954114497	0.017202582210302353
0.00041561052785255015	0.014213568530976772	0.0008355152676813304	0.016454262658953667
0.0003981137415394187	0.01393093541264534	0.0008671170799061656	0.01723409630358219
0.000416300434153527	0.014087578281760216	0.0008292552083730698	0.0165923573076725
0.000409068597946316	0.014012682251632214	0.0008314786246046424	0.016452357172966003
0.0003988328971900046	0.013970314525067806	0.0008574737003073096	0.01672825776040554
0.00040633315802551806	0.01401050016283989	0.0008726319647394121	0.016814904287457466
0.00039408542215824127	0.013922160491347313	0.0008750687702558935	0.01670691929757595
0.0004072957090102136	0.013969886116683483	0.0008217949070967734	0.016068067401647568
0.0004057165060658008	0.014054710976779461	0.0008248967351391912	0.016277559101581573
0.00039421283872798085	0.013924101367592812	0.0008355514146387577	0.016330698505043983
0.0003922647447325289	0.01391038578003645	0.0008166122133843601	0.016133219003677368
0.000396524032112211	0.013960259035229683	0.0008260424947366118	0.016643302515149117
0.00039243383798748255	0.013880020938813686	0.0008399473153986037	0.0167028047144413
0.0004026348178740591	0.01394500583410263	0.0008744649239815772	0.016763824969530106
0.0004117095668334514	0.013988354243338108	0.0008454317576251924	0.01678451895713806
0.00041708018397912383	0.014100227504968643	0.0008574929088354111	0.01701185666024685
0.00038568751187995076	0.013791942037642002	0.0008299206965602934	0.016443144530057907
0.00039015745278447866	0.013836562633514404	0.000836341583635658	0.01649976335465908
0.000387367355870083	0.01379373762756586	0.0008591267396695912	0.016856061294674873
0.0003822119615506381	0.013761173002421856	0.0008443778497166932	0.017271744087338448
0.00037290132604539394	0.01364080049097538	0.0008261162438429892	0.016462868079543114
0.0003800716367550194	0.013712669722735882	0.0008184992475435138	0.016735190525650978
0.0003778464742936194	0.013719866052269936	0.000831249519251287	0.016644777730107307
0.0003730534517671913	0.013661086559295654	0.0008209411171264946	0.01618681289255619
0.0003826873726211488	0.013661615550518036	0.0008819582872092724	0.01726641319692135
0.00039282339275814593	0.013868430629372597	0.0008492229972034693	0.016548311337828636
0.0003705598064698279	0.013588606379926205	0.000832261226605624	0.016581034287810326
0.00036935211392119527	0.013598388992249966	0.0008175376569852233	0.016398850828409195
0.00039308020495809615	0.013652123510837555	0.0008396807825192809	0.016562459990382195
0.0004021421482320875	0.01388574205338955	0.000803320377599448	0.01608194038271904
0.0003840570570901036	0.013636951334774494	0.00082733592716977	0.016670504584908485
0.0003654681204352528	0.013532973825931549	0.0008261633338406682	0.017068633809685707
0.00036767072742804885	0.013513457030057907	0.0008153844974003732	0.01620686985552311
0.0003645813267212361	0.013453616760671139	0.0008310479461215436	0.0165752824395895
0.0003784641739912331	0.013567563146352768	0.0008408688008785248	0.01667252741754055
0.00035589863546192646	0.013373433612287045	0.0008338929037563503	0.016541680321097374
0.0003620579664129764	0.013475153595209122	0.0008163942256942391	0.01635833829641342
0.00036545947659760714	0.013500005006790161	0.0008173522655852139	0.0165649875998497
0.00037690880708396435	0.013509484939277172	0.0008646086207590997	0.016904929652810097
0.00038889696588739753	0.013738060370087624	0.000829466269351542	0.016680002212524414
0.00036156817805022	0.013521392829716206	0.0008164358441717923	0.01604374311864376
0.0003731647739186883	0.01353458222001791	0.0008104764274321496	0.016169391572475433
0.0003628194681368768	0.013428814709186554	0.0008344280067831278	0.016415106132626534
0.0003505057538859546	0.013252615928649902	0.0008203739416785538	0.0167156420648098
0.0003589365223888308	0.013352440670132637	0.0008179075084626675	0.016652505844831467
0.0003648021665867418	0.01346943061798811	0.000798358058091253	0.016474513337016106
0.0003534824645612389	0.013321281410753727	0.0008402143721468747	0.016591299325227737
0.0003549950779415667	0.013369651511311531	0.0008207687642425299	0.01638053171336651
0.00037402031011879444	0.013466203585267067	0.0008279002504423261	0.016335943713784218
0.0003611924184951931	0.013349771499633789	0.0008246628567576408	0.016507765278220177
0.000353690586052835	0.013283924199640751	0.000807723612524569	0.016252445057034492
0.00036598247243091464	0.013437115587294102	0.0008243704214692116	0.01687498949468136
0.00034624041290953755	0.013223985210061073	0.0007989137666299939	0.01602023094892502
0.00035753141855821013	0.013301564380526543	0.0008339752675965428	0.016986772418022156
0.0003465551126282662	0.013197888620197773	0.0008184142061509192	0.01642458140850067
0.00035328211379237473	0.013291441835463047	0.0008270427933894098	0.01633954979479313
0.0003508053196128458	0.013240084052085876	0.0008297538734041154	0.016636857762932777
0.0003472256357781589	0.013203437440097332	0.0008166870102286339	0.016163257881999016
0.00034456857247278094	0.013185076415538788	0.0008150911889970303	0.016480661928653717
0.00033804087433964014	0.013009363785386086	0.0008070309413596988	0.0160501841455698
0.00035091728204861283	0.013159220106899738	0.0008058480452746153	0.01613035798072815
0.00034446167410351336	0.013187798671424389	0.0008416599594056606	0.016451356932520866
0.0003468974318820983	0.013246032409369946	0.000817428866866976	0.01642937958240509
0.0003543501952663064	0.013208656571805477	0.000790513411629945	0.016049232333898544
0.00033427722519263625	0.013006896711885929	0.0008255011052824557	0.016815638169646263
0.00033573791733942926	0.01300918310880661	0.00081523327389732	0.016232464462518692
0.00032551746699027717	0.01293072197586298	0.0007915433961898088	0.015990806743502617
0.0003480734012555331	0.013178296387195587	0.0008178746793419123	0.016465529799461365
0.00033836570219136775	0.012997400015592575	0.0008060211548581719	0.016521885991096497
0.0003425958857405931	0.013104068115353584	0.0007927620899863541	0.015936100855469704
0.00034114852314814925	0.01310273539274931	0.0008000499801710248	0.01593378372490406
0.0003358169924467802	0.013026989065110683	0.000780404603574425	0.015912216156721115
0.0003524856292642653	0.013205609284341335	0.0008026837022043765	0.01611693762242794
0.00033871264895424247	0.01296678464859724	0.000814100494608283	0.016667375341057777
0.00032289401860907674	0.012746947817504406	0.0008259886526502669	0.0163018349558115
0.0003308866289444268	0.012908310629427433	0.0008029724122025073	0.016003839671611786
0.00032707591890357435	0.012847090139985085	0.0008046274888329208	0.01598440296947956
0.00032273324904963374	0.012880394235253334	0.0008129613706842065	0.01644645817577839
0.00031786097679287195	0.012798132374882698	0.0008089033071883023	0.016095254570245743
0.00032358471071347594	0.012890535406768322	0.000827857933472842	0.016501573845744133
0.00032538239611312747	0.012847928330302238	0.0008025913266465068	0.016152407974004745
0.0003274063055869192	0.01288873702287674	0.0008083860157057643	0.0161125585436821
0.00031662994297221303	0.012731127440929413	0.0008340412168763578	0.016585126519203186
0.00031799732823856175	0.012681898660957813	0.0008238890441134572	0.016663745045661926
0.0003186460817232728	0.012805383652448654	0.0008009833982214332	0.01602804847061634
0.0003223062085453421	0.012774954549968243	0.0008200888405553997	0.016052044928073883
0.0003259116201661527	0.01282801665365696	0.0008186976192519069	0.01625010371208191
0.0003192030417267233	0.012746177613735199	0.0007990465383045375	0.01591818779706955
0.0003167545364703983	0.012682555243372917	0.0008261287002824247	0.016465449705719948
0.00032444074167869985	0.012794974260032177	0.0008159123826771975	0.01612366922199726
0.00031947222305461764	0.012745293788611889	0.0007964594406075776	0.01590065471827984
0.00031384563772007823	0.012741122394800186	0.0008080244879238307	0.016048287972807884
0.00030648265965282917	0.012558006681501865	0.000803997740149498	0.015942992642521858
0.0003173538134433329	0.012732353061437607	0.0008271303377114236	0.01676267758011818
0.0003138544852845371	0.012707427144050598	0.0008106198511086404	0.01601683348417282
0.00031053111888468266	0.012624407187104225	0.0007940853247419	0.016036709770560265
0.00030711496947333217	0.012533272616565228	0.0008277823799289763	0.016639458015561104
0.0002999607240781188	0.012422190979123116	0.0007957757916301489	0.015991412103176117
0.00031027200748212636	0.012541632167994976	0.0007929583662189543	0.016225988045334816
0.0003110086254309863	0.012633846141397953	0.0008139877463690937	0.0161958709359169
0.000325801462167874	0.012718088924884796	0.000808042474091053	0.016064222902059555
0.0002976027608383447	0.012443256564438343	0.0008062603301368654	0.015829304233193398
0.000314328441163525	0.012683269567787647	0.0008037706720642745	0.016229668632149696
0.000306558096781373	0.012545252218842506	0.0008330638520419598	0.016647007316350937
0.000301576015772298	0.01251558680087328	0.0008200894226320088	0.01630369760096073
0.0003075644199270755	0.01251694094389677	0.0007941874791868031	0.015934059396386147
0.0003066168283112347	0.01255054958164692	0.0008188246283680201	0.01630999520421028
0.00030860965489409864	0.012494648806750774	0.000829795899335295	0.01610126532614231
0.00030528652132488787	0.012559052556753159	0.0008173075038939714	0.01606004871428013
0.0003011644002981484	0.012444311752915382	0.0008395455661229789	0.016322657465934753
0.00029815424932166934	0.012388810515403748	0.0008300752961076796	0.016397744417190552
0.0003014640824403614	0.012446640990674496	0.0008222931064665318	0.0161683801561594
0.0003050045052077621	0.012527069076895714	0.0008194480324164033	0.016067035496234894
0.0003114652063231915	0.012434971518814564	0.0008004343253560364	0.015958208590745926
0.0002996182593051344	0.012424822896718979	0.0008057582890614867	0.01622048392891884
0.00029759955941699445	0.012325592339038849	0.0008113474468700588	0.01614011637866497
0.00030091864755377173	0.012410621158778667	0.0008172195521183312	0.01614370569586754
0.0003001908480655402	0.01243863720446825	0.0008062054985202849	0.01611829735338688
0.00029403442749753594	0.012320413254201412	0.0008188345236703753	0.015970639884471893
0.00029221561271697283	0.012307216413319111	0.0007925309473648667	0.015693258494138718
0.0002949412155430764	0.012308306992053986	0.0008021931280381978	0.016193510964512825
0.0002974277304019779	0.012362902984023094	0.0008059383253566921	0.016030138358473778
0.00030338598298840225	0.012499990873038769	0.0007863464416004717	0.01610572822391987
0.00029898746288381517	0.012242878787219524	0.0007841289625503123	0.015916289761662483
0.00032507788273505867	0.012548123486340046	0.000795921660028398	0.01601538062095642
0.0003137713356409222	0.012337669730186462	0.000776270404458046	0.016144191846251488
0.0003414259699638933	0.01263874489814043	0.0007902212091721594	0.015996452420949936
0.0002923126448877156	0.012211975641548634	0.000778071815147996	0.01597042754292488
0.00029058411018922925	0.012232180684804916	0.0007599763921461999	0.015737559646368027
0.00029470809386111796	0.012295910157263279	0.0008004942792467773	0.016035230830311775
0.0002903207205235958	0.012176156975328922	0.0007786076166667044	0.015628580003976822
0.0002885647118091583	0.012169184163212776	0.0007789132068865001	0.016007527709007263
0.0002890295581892133	0.012236367911100388	0.0007780392770655453	0.0158221498131752
0.000288612034637481	0.012196560390293598	0.0007743932656012475	0.015765860676765442
0.0002806604898069054	0.012041643261909485	0.0007783056935295463	0.01588483527302742
0.0002968269109260291	0.012294618412852287	0.0007979238289408386	0.01569787599146366
0.000295865727821365	0.012350044213235378	0.000814657483715564	0.016371330246329308
0.0002937531971838325	0.012195348739624023	0.0008039206149987876	0.016294443979859352
0.0002827061398420483	0.012097576633095741	0.0007947374251671135	0.016245197504758835
0.0002850908786058426	0.012166820466518402	0.0008082541171461344	0.01582612283527851
0.00029323267517611384	0.01223825104534626	0.0008132520597428083	0.0163527000695467
0.00028900455799885094	0.012210790999233723	0.0007858582539483905	0.015673160552978516
0.0002791494771372527	0.012036454863846302	0.0007883213111199439	0.015832455828785896
0.0002877936349250376	0.012207315303385258	0.0007952352170832455	0.016146419569849968
0.0002933216164819896	0.012146338820457458	0.0007757898420095444	0.015821130946278572
0.00029016623739153147	0.012150715105235577	0.0007912149885669351	0.016062885522842407
0.00027925180620513856	0.01196204498410225	0.0008437018841505051	0.01634025387465954
0.00028293675859458745	0.012053364887833595	0.000786671822424978	0.01575140282511711
0.00028078394825570285	0.012089044786989689	0.000806365511380136	0.016008013859391212
0.00027594223502092063	0.0119793014600873	0.0007725571049377322	0.015756497159600258
0.0002771757426671684	0.01194231677800417	0.000764243770390749	0.015682728961110115
0.00028040545294061303	0.012043026275932789	0.0007826346554793417	0.01599661447107792
0.00028557225596159697	0.012043969705700874	0.0008118670666590333	0.015897760167717934
0.00028397541609592736	0.012084578163921833	0.0007915387395769358	0.015836970880627632
0.00027036614483222365	0.01186430361121893	0.0008067504968494177	0.015769775956869125
0.0002749380946625024	0.011874827556312084	0.0008251547697000206	0.01597512885928154
0.0002790915023069829	0.012015645392239094	0.0008303183712996542	0.01644894853234291
0.0002764833625406027	0.01199973002076149	0.0008035768405534327	0.015878088772296906
0.00028023842605762184	0.012046328745782375	0.0008012116304598749	0.015898633748292923
0.000278632651316002	0.011952781118452549	0.0007928507402539253	0.015732884407043457
0.0002768092090263963	0.01199258491396904	0.0007940679206512868	0.015814732760190964
0.00027675682213157415	0.011976443231105804	0.000806489319074899	0.016320012509822845
0.00027100605075247586	0.011873234994709492	0.0008057025843299925	0.015819713473320007
0.00028186748386360705	0.011959419585764408	0.0008029940072447062	0.01610340178012848
0.0002723400539252907	0.011908077634871006	0.0007817995501682162	0.016001561656594276
0.00027716089971363544	0.01189336460083723	0.0008020359091460705	0.015924951061606407
0.0002752478758338839	0.01186442282050848	0.0008068629540503025	0.01642969809472561
0.00029159121913835406	0.011975559405982494	0.0009009592467918992	0.017046725377440453
0.00031198779470287263	0.012268307618796825	0.0007973326137289405	0.016153117641806602
0.00028833464602939785	0.011982210911810398	0.0008238809532485902	0.01621229015290737
0.00027194860740564764	0.011944785714149475	0.0007779150037094951	0.015620365738868713
0.00027564557967707515	0.011869360692799091	0.0007980423397384584	0.015640702098608017
0.0002667415828909725	0.011810836382210255	0.0008095497032627463	0.015887616202235222
0.00030557275749742985	0.01213162299245596	0.0008413830073550344	0.01674809493124485
0.00029089473537169397	0.012022984214127064	0.0008383755921386182	0.016654841601848602
0.00028428551740944386	0.01196889579296112	0.000802636903245002	0.016087301075458527
0.00027594194398261607	0.011920709162950516	0.0007947139092721045	0.015703905373811722
0.00026851886650547385	0.011835865676403046	0.0007918956107459962	0.015774095430970192
0.0002618232974782586	0.011670652776956558	0.0007667892496101558	0.015536921098828316
0.0002596411795821041	0.011634141206741333	0.0007629737956449389	0.015621427446603775
0.0002698586031328887	0.011724144220352173	0.0007900777272880077	0.015810269862413406
0.0002752324508037418	0.011887874454259872	0.0007792362594045699	0.01565522328019142
0.00026180577697232366	0.011732010170817375	0.000785153592005372	0.016131071373820305
0.000262697838479653	0.011649921536445618	0.0007976499618962407	0.015908904373645782
0.0002673724666237831	0.011754362843930721	0.0007890400011092424	0.015756690874695778
0.0002645062340889126	0.011751705780625343	0.0007975568296387792	0.016033045947551727
0.0002798180503305048	0.011924561113119125	0.000810013385489583	0.015932444483041763
0.0002655473945196718	0.011671815067529678	0.0007794568664394319	0.015703674405813217
0.0002590312797110528	0.011652645654976368	0.000771503197029233	0.015759268775582314
0.0002612717216834426	0.011667703278362751	0.0007728991913609207	0.015503276139497757
0.00025960977654904127	0.011599563993513584	0.0007819751044735312	0.015495366416871548
0.00025307381292805076	0.011535372585058212	0.0008108032634481788	0.015732303261756897
0.0002714246802497655	0.011774607934057713	0.0008115236996673048	0.016185540705919266
0.00025564676616340876	0.01157910842448473	0.0008099224651232362	0.016071069985628128
0.00026105644064955413	0.011684717610478401	0.0007931742002256215	0.015669912099838257
0.00025927252136170864	0.011633292771875858	0.0007748875068500638	0.01571412943303585
0.0002652787370607257	0.011653163470327854	0.0007883140351623297	0.01576741226017475
0.0002600631851237267	0.011594850569963455	0.0007899699849076569	0.01608588732779026
0.0002610613009892404	0.011670929379761219	0.0007759904838167131	0.01561120618134737
0.0002612949174363166	0.011591252870857716	0.0007725095492787659	0.015693338587880135
0.0002586939954198897	0.01156668458133936	0.0007640981930308044	0.01578003540635109
0.00027913585654459894	0.011769876815378666	0.0008111288188956678	0.015978636220097542
0.0002554427192080766	0.011518219485878944	0.0007960273651406169	0.01629551872611046
0.0002553529920987785	0.01154394168406725	0.0007920332718640566	0.015616289339959621
0.00025076750898733735	0.011527012102305889	0.0007828432717360556	0.015650730580091476
0.0002525838208384812	0.01146579161286354	0.0007798472070135176	0.01563279889523983
0.0002536244865041226	0.011543858796358109	0.0007752794772386551	0.015745224431157112
0.000252647849265486	0.011460420675575733	0.0007882264908403158	0.01575334370136261
0.0002565837057773024	0.0115297120064497	0.0007692913059145212	0.015818411484360695
0.0002546509203966707	0.011525807902216911	0.0008017941145226359	0.015705376863479614
0.0002498262037988752	0.011379934847354889	0.000796820386312902	0.0158521831035614
0.0002506783348508179	0.011485889554023743	0.0007789113442413509	0.015933934599161148
0.00024985652999021113	0.011430183425545692	0.0007646940066479146	0.015552246011793613
0.00025970867136493325	0.011532866396009922	0.0007885522791184485	0.015467973425984383
0.00026111077750101686	0.011598795652389526	0.0007884616497904062	0.015557135455310345
0.00024634748115204275	0.011351791210472584	0.0007850124384276569	0.015682002529501915
0.00024622975615784526	0.011398635804653168	0.0007599547388963401	0.015321598388254642
0.0002488258760422468	0.011420219205319881	0.0007712948136031628	0.015620935708284378
0.0002516000531613827	0.01148715429008007	0.0007830237154848874	0.015820838510990143
0.00025280690169893205	0.011554155498743057	0.0007567088468931615	0.015520069748163223
0.0002448043378535658	0.011321295984089375	0.000767336692661047	0.01554071344435215
0.0002557200496084988	0.011484036222100258	0.0007763545727357268	0.015684524551033974
0.0002518760156817734	0.011516676284372807	0.0007575402269139886	0.015486367046833038
0.0002764844975899905	0.011732572689652443	0.0008034962811507285	0.015752412378787994
0.00025241513503715396	0.011463072150945663	0.0007745894254185259	0.015589837916195393
0.0002488639729563147	0.01135621964931488	0.0007619393873028457	0.015412180684506893
0.00025648754672147334	0.011431310325860977	0.0007626907899975777	0.015645550563931465
0.0002599191211629659	0.011499022133648396	0.0007907497347332537	0.015879124402999878
0.00025323659065179527	0.011416293680667877	0.0007755496189929545	0.01551580335944891
0.00024556019343435764	0.011398720555007458	0.0007652838830836117	0.01529887318611145
0.00024941048468463123	0.011393590830266476	0.0007906125974841416	0.01584502123296261
0.00025196009664796293	0.011443064548075199	0.0007589381420984864	0.015371415764093399
0.00024339623632840812	0.011317277327179909	0.0007748304051347077	0.015856457874178886
0.00026211555814370513	0.011435017921030521	0.0008030406315810978	0.015997134149074554
0.0002850530727300793	0.011702141724526882	0.0007914588204585016	0.016332978382706642
0.000271175114903599	0.011513547040522099	0.0007564282859675586	0.01567322202026844
0.0002580843574833125	0.011453273706138134	0.0007555792690254748	0.015921328216791153
0.0002562281733844429	0.01150493510067463	0.0007644235738553107	0.015721309930086136
0.00024044536985456944	0.011213024146854877	0.0007753473473712802	0.015601870603859425
0.0002480706025380641	0.011353764683008194	0.0007802987238392234	0.015705177560448647
0.0002465678262524307	0.011323733255267143	0.0007707812474109232	0.015335350297391415
0.00024582608602941036	0.01132561918348074	0.0007848762907087803	0.015449045225977898
0.00023829661950003356	0.011152848601341248	0.0007875351002439857	0.015813173726201057
0.0002469457685947418	0.011342396028339863	0.0007637048838660121	0.015331192873418331
0.00024308312276843935	0.011275078170001507	0.0007523970562033355	0.015224318020045757
0.00024675592430867255	0.011281654238700867	0.0007655003573745489	0.015474623069167137
0.00024227440007962286	0.011248511262238026	0.0007826727814972401	0.01599675416946411
0.00024438605760224164	0.01129914540797472	0.0008054726058617234	0.0159860048443079
0.00024514575488865376	0.011234483681619167	0.0007629664614796638	0.0156897883862257
0.00023663821048103273	0.011199481785297394	0.0007684264564886689	0.015384307131171227
0.00024603106430731714	0.011262981221079826	0.0007665348239243031	0.015293224714696407
0.00024332506291102618	0.011230402626097202	0.0007510493160225451	0.015213596634566784
0.00024391012266278267	0.0112240519374609	0.0007836829172447324	0.01567683555185795
0.00023378431797027588	0.011073273606598377	0.0007961605442687869	0.015681643038988113
0.0002451225009281188	0.01125943474471569	0.0007688408368267119	0.015360265038907528
0.00024245621170848608	0.011240178719162941	0.0007987251156009734	0.015813199803233147
0.00024207525711972266	0.011175989173352718	0.0007889019907452166	0.015572629868984222
0.00024327221035491675	0.01126754842698574	0.0007765978225506842	0.015655407682061195
0.0002390863373875618	0.011255821213126183	0.0007608872256241739	0.015797710046172142
0.00023426550615113229	0.01107251737266779	0.0007801055326126516	0.015674090012907982
0.00023348095419351012	0.0110945925116539	0.0007714474922977388	0.015748929232358932
0.00023583856818731874	0.01114641036838293	0.0007684816955588758	0.015774643048644066
0.0002374100440647453	0.011218181811273098	0.0007794064003974199	0.015598741360008717
0.00023907420109026134	0.011132737621665001	0.0007843843195587397	0.01558884046971798
0.00023665484332013875	0.011138735339045525	0.0007442826172336936	0.01512968074530363
0.0002371138398302719	0.011192437261343002	0.0007570615853182971	0.01566247269511223
0.00023786563542671502	0.011151849292218685	0.0007514175958931446	0.015217960812151432
0.00023097505618352443	0.01104054320603609	0.0007531952578574419	0.015279619954526424
0.00022830613306723535	0.011029901914298534	0.0007658981485292315	0.015406055375933647
0.0002375478798057884	0.01118555385619402	0.000767588964663446	0.015376273542642593
0.00023119071556720883	0.011080985888838768	0.0007917229668237269	0.015772515907883644
0.0002340623759664595	0.01103432197123766	0.0007617294904775918	0.01538405753672123
0.0002334836608497426	0.01110678818076849	0.0007792446413077414	0.015625281259417534
0.00023705378407612443	0.011121435090899467	0.0007724778261035681	0.015652520582079887
0.00023477232025470585	0.011151159182190895	0.0007781588938087225	0.015880661085247993
0.00024306535487994552	0.011216483078897	0.0007597163203172386	0.015640830621123314
0.00023184774909168482	0.011053906753659248	0.0007625248399563134	0.015368510968983173
0.00023596678511239588	0.010946528054773808	0.0007588097359985113	0.015441498719155788
0.000229570476221852	0.011006894521415234	0.0007577761425636709	0.01547421608120203
0.0002328373520867899	0.011115089058876038	0.0007684826850891113	0.015239985659718513
0.0002283917710883543	0.01094251312315464	0.00077877810690552	0.015544142574071884
0.00022900232579559088	0.01095311064273119	0.0007609701133333147	0.015442033298313618
0.00023489499290008098	0.011004810221493244	0.0007619268726557493	0.015555040910840034
0.00023233957472257316	0.011058934964239597	0.000751241110265255	0.015698980540037155
0.00023746004444546998	0.011084458790719509	0.0007737837731838226	0.015576747246086597
0.00022926999372430146	0.011029263958334923	0.0007615837384946644	0.015459073707461357
0.00022876227740198374	0.010923149064183235	0.0007721091387793422	0.01566941849887371
0.00023414143652189523	0.011059852316975594	0.0007700379355810583	0.015274197794497013
0.0002334400051040575	0.011072192341089249	0.0007689709891565144	0.01563975214958191
0.00022723116853740066	0.010945266112685204	0.0007536884513683617	0.015187934972345829
0.00023823085939511657	0.011111070401966572	0.0007622747798450291	0.01528305932879448
0.0002289172844029963	0.011019769124686718	0.0007573710172437131	0.015337727963924408
0.00022628730221185833	0.01092594861984253	0.0007397189037874341	0.015073901042342186
0.00022884292411617935	0.010967593640089035	0.0007933165761642158	0.01579555869102478
0.00022183639521244913	0.010812723077833652	0.0007409724639728665	0.015242007561028004
0.00023735014838166535	0.011071073822677135	0.0007658132235519588	0.01553043071180582
0.0002432445908198133	0.011113613843917847	0.0007655477966181934	0.015647530555725098
0.00022725840972270817	0.010885982774198055	0.0007734927930869162	0.01550390012562275
0.00023160435375757515	0.011042844504117966	0.000767136225476861	0.015306084416806698
0.00022322415316011757	0.010874003171920776	0.0007415595464408398	0.015141798183321953
0.00023665308253839612	0.01109262090176344	0.0007831962429918349	0.015298447571694851
0.0002204209304181859	0.010822962038218975	0.0007335185073316097	0.015028746798634529
0.00022233655909076333	0.010859418660402298	0.0007603176054544747	0.015604117885231972
0.00022476587037090212	0.010870682075619698	0.000741591036785394	0.01508220937103033
0.00021989857486914843	0.01083148643374443	0.0007524027023464441	0.015421324409544468
0.0002304555382579565	0.010935348458588123	0.0007492866716347635	0.015154905617237091
0.0002304171648574993	0.010936692357063293	0.0007675700471736491	0.01579190418124199
0.00021847401512786746	0.01079961471259594	0.0007510162540711462	0.01537084300071001
0.00022227183217182755	0.010825656354427338	0.0007608530577272177	0.01543127465993166
0.00022787548368796706	0.010968535207211971	0.0007563552935607731	0.015238885767757893
0.00022529296984430403	0.010849281214177608	0.0007767874631099403	0.015391563065350056
0.00022713180806022137	0.010889265686273575	0.0007631483604200184	0.015315001830458641
0.00022966328833717853	0.010952727869153023	0.0007789704250171781	0.015559574589133263
0.0002297210303368047	0.010981929488480091	0.000761438743211329	0.01557446364313364
0.00022145069669932127	0.010817967355251312	0.00075700314482674	0.015182020142674446
0.00021918071433901787	0.010767322033643723	0.0007532816962338984	0.015572097152471542
0.00022267863096203655	0.010809136554598808	0.0007744608446955681	0.015391015447676182
0.00023227538622450083	0.011068139225244522	0.0007721582078374922	0.015391621738672256
0.00022169646399561316	0.01077421847730875	0.0007741277222521603	0.015302552841603756
0.00021821193513460457	0.010794088244438171	0.0007514159078709781	0.015043220482766628
0.00022477259335573763	0.010846446268260479	0.0007562540704384446	0.015238940715789795
0.00022824871120974422	0.010822699405252934	0.0007592053734697402	0.015134003944694996
0.00022232306946534663	0.010838763788342476	0.0007508068229071796	0.015253745019435883
0.00022366952907759696	0.010818691924214363	0.0007792492397129536	0.015507343225181103
0.00022833973343949765	0.010916263796389103	0.0007766207563690841	0.015347400680184364
0.00022766822075936943	0.01085498183965683	0.0007309388602152467	0.01509071234613657
0.0002198404399678111	0.01075285766273737	0.0007422033813782036	0.015281885862350464
0.00021938959253020585	0.010792315937578678	0.0007375181885436177	0.015306969173252583
0.00021683608065359294	0.01072149071842432	0.0007592171314172447	0.015378470532596111
0.00022711239580530673	0.010906508192420006	0.0007494502933695912	0.015310371294617653
0.00021878734696656466	0.010701010935008526	0.0007524730754084885	0.01541825570166111
0.00021663919324055314	0.010740634985268116	0.0007595127681270242	0.015454942360520363
0.00021706604456994683	0.010709314607083797	0.0007644899887964129	0.015506871975958347
0.00021841876150574535	0.010751469992101192	0.0007489814888685942	0.015614247880876064
0.0002246973745059222	0.01080755703151226	0.0007489608251489699	0.01552649773657322
0.00021964106417726725	0.01073546800762415	0.000755501096136868	0.015152114443480968
0.00020908928127028048	0.010570833459496498	0.0007520673680119216	0.015447641722857952
0.00021314214973244816	0.01061150524765253	0.0007673621876165271	0.015551617369055748
0.0002187293575843796	0.010737483389675617	0.000786078569944948	0.01580379344522953
0.00022054331202525645	0.010801196098327637	0.0007567847496829927	0.015366708859801292
0.0002206190983997658	0.010779039934277534	0.0007669379119761288	0.015441549941897392
0.00021726393606513739	0.010662883520126343	0.0007673049694858491	0.015575514174997807
0.00021720763470511883	0.010689130052924156	0.0007777208229526877	0.015346740372478962
0.00021160455071367323	0.010592564940452576	0.0007673301734030247	0.015401667915284634
0.0002159743889933452	0.010655996389687061	0.0007664738805033267	0.015438717789947987
0.00021247562835924327	0.010622601956129074	0.0007789626833982766	0.01564153842628002
0.00021595947328023612	0.010632269084453583	0.0007679108530282974	0.01563502475619316
0.0002154383691959083	0.010657747276127338	0.0007683639996685088	0.015293112024664879
0.00021241225476842374	0.010598449036478996	0.0007496064063161612	0.015427975915372372
0.00021926156478002667	0.010718170553445816	0.0007629644242115319	0.015432968735694885
0.00021603914501611143	0.0106571726500988	0.0007603100384585559	0.015416331589221954
0.00021291764278430492	0.010619117878377438	0.0007507272530347109	0.01520184613764286
0.00020986211893614382	0.010585347190499306	0.000764064840041101	0.0155226681381464
0.00021154206478968263	0.01061026006937027	0.0007593901827931404	0.015165462158620358
0.0002080383856082335	0.010545388795435429	0.0007478921907022595	0.015142690390348434
0.00021263152302708477	0.010585003532469273	0.0007711716461926699	0.015431234613060951
0.00022291643836069852	0.010769410990178585	0.0007670557824894786	0.01552850753068924
0.00024342286633327603	0.010861549526453018	0.0007615547510795295	0.015539158135652542
0.00023415063333231956	0.010752007365226746	0.0007621926488354802	0.015837565064430237
0.00023636827245354652	0.010744611732661724	0.0007396952714771032	0.015524342656135559
0.00023040965606924146	0.010746672749519348	0.0007746399496681988	0.01580265909433365
0.00022328922932501882	0.010816662572324276	0.0007836248259991407	0.01526150293648243
0.0002112468209816143	0.010534902103245258	0.0007556824712082744	0.0153638431802392
0.0002079925761790946	0.010528653860092163	0.0007497563492506742	0.015674082562327385
0.00021598077728413045	0.01064901053905487	0.0007386814104393125	0.015205536969006062
0.00021070266666356474	0.010579166933894157	0.0007433597929775715	0.015035933814942837
0.00020818952179979533	0.010499007999897003	0.0007450609700754285	0.015130984596908092
0.0002065695880446583	0.010443747974932194	0.0007470669224858284	0.015217212028801441
0.00020783556101378053	0.010561218485236168	0.000727665435988456	0.015070822089910507
0.0002119698328897357	0.010563611052930355	0.0007231750641949475	0.014943744987249374
0.000206316020921804	0.010469810105860233	0.0007301315781660378	0.014934603124856949
0.0002118469710694626	0.010524365119636059	0.0007426735828630626	0.015014189295470715
0.00020934508938807994	0.010531519539654255	0.0007741240551695228	0.015746906399726868
0.00020514345669653267	0.010431969538331032	0.0007420015172101557	0.014875013381242752
0.00021032341464888304	0.010547634214162827	0.0007719025015830994	0.015697848051786423
0.00020619574934244156	0.010464108549058437	0.000740078859962523	0.015063298866152763
0.0002060064725810662	0.010429350659251213	0.0007742212037555873	0.01544695533812046
0.00020993441285099834	0.010560852475464344	0.0007619360112585127	0.01564175635576248
0.00021645965171046555	0.010609830729663372	0.0007909889682196081	0.0157266017049551
0.00021244509844109416	0.01056878175586462	0.0007713547092862427	0.015274723060429096
0.00020901257812511176	0.010532830841839314	0.0007456152816303074	0.01495977770537138
0.00020780063641723245	0.01053474098443985	0.0007466753595508635	0.015009813942015171
0.0002077556127915159	0.010450959205627441	0.0007600125391036272	0.015284317545592785
0.00020731067343149334	0.010476051829755306	0.0007369971717707813	0.015200179070234299
0.00020663265604525805	0.010500448755919933	0.0007356138085015118	0.015089849941432476
0.00020543072605505586	0.010501287877559662	0.000720341457054019	0.014930466189980507
0.00020732826669700444	0.010493009351193905	0.0007554158219136298	0.0153264245018363
0.00020452313765417784	0.01043031644076109	0.0007340448210015893	0.0151097746565938
0.0002098629774991423	0.010504797101020813	0.0007383065531030297	0.015128757804632187
0.00020516278163995594	0.01044025830924511	0.0007566591957584023	0.015224656090140343
0.00020791692077182233	0.010481053031980991	0.0007212330820038915	0.015059405006468296
0.0002055148797808215	0.01042051613330841	0.0007361334864981472	0.015018779784440994
0.00020227012282703072	0.01041459571570158	0.0007625705329701304	0.01529346127063036
0.00020340888295322657	0.010384300723671913	0.0007543241954408586	0.015331230126321316
0.0002149065985577181	0.01052897423505783	0.0007326295599341393	0.01541146170347929
0.00021441960416268557	0.010594203136861324	0.0007115110638551414	0.01502702385187149
0.0002082339342450723	0.010496247559785843	0.0007366930949501693	0.014982253313064575
0.00020180066348984838	0.010336858220398426	0.0007283327868208289	0.014888312667608261
0.00020452031458262354	0.010443225502967834	0.0007216007215902209	0.014936422929167747
0.0002044770953943953	0.010448855347931385	0.0007274299277924001	0.015013615600764751
0.00020418204076122493	0.010438961908221245	0.0007526704575866461	0.015218681655824184
0.00019923188665416092	0.010337053798139095	0.0007399815367534757	0.015237109735608101
0.0001997679064515978	0.010337707586586475	0.0007392977131530643	0.015624498948454857
0.00020227106870152056	0.010375491343438625	0.000723263481631875	0.014903734438121319
0.00020623324962798506	0.01049837190657854	0.0007387956138700247	0.015188916586339474
0.0002021382242674008	0.010406588204205036	0.0007399182068184018	0.015585103072226048
0.00021074902906548232	0.010447690263390541	0.0007345651392824948	0.015260005369782448
0.00020407058764249086	0.010469531640410423	0.0007423774222843349	0.015150445513427258
0.00020969049364794046	0.010448683984577656	0.0007287527550943196	0.015124411322176456
0.0002034278295468539	0.010343196801841259	0.0007279576966539025	0.015131200663745403
0.00020621006842702627	0.010461878031492233	0.0007439768523909152	0.015222500078380108
0.0001980943197850138	0.01028575748205185	0.0007409246172755957	0.015146948397159576
0.00020169270283076912	0.010328649543225765	0.0007378138252533972	0.015227625146508217
0.00019551084551494569	0.010251139290630817	0.0007558471988886595	0.015299584716558456
0.00020115621737204492	0.010351983830332756	0.0007459910120815039	0.015295637771487236
0.00020283309277147055	0.010400503873825073	0.0007588539738208055	0.015454992651939392
0.0002045961155090481	0.010351431556046009	0.0007481541251763701	0.015149540267884731
0.0002012533659581095	0.010354768484830856	0.0007559547084383667	0.01571675017476082
0.00019537827756721526	0.010250652208924294	0.0007475969032384455	0.015197728760540485
0.00019903513020835817	0.010316204279661179	0.0007574833580292761	0.015177376568317413
0.00020418049825821072	0.010404211468994617	0.000725110003259033	0.015106054954230785
0.0002018336090259254	0.01034262403845787	0.000744946300983429	0.015625162050127983
0.00020230816153343767	0.01032651960849762	0.0007397371227853	0.015221879817545414
0.00019533549493644387	0.01020617876201868	0.0007500048959627748	0.015361251309514046
0.00019754689128603786	0.010272211395204067	0.0007520056096836925	0.015424206852912903
0.00019865037756972015	0.010265097953379154	0.000736120215151459	0.015097398310899734
0.00020019857038278133	0.010314409621059895	0.0007233695359900594	0.015007107518613338
0.0002056009107036516	0.010399861261248589	0.000726433761883527	0.015042285434901714
0.00019798050925601274	0.010320526547729969	0.0007464445661753416	0.015388268046081066
0.00019809782679658383	0.010302288457751274	0.0007647540769539773	0.015292958356440067
0.0002016326761804521	0.010305141098797321	0.0007358229486271739	0.015052993781864643
0.00019856754806824028	0.010229197330772877	0.0007198821986094117	0.014931854791939259
0.00019775479449890554	0.010256660170853138	0.0007286046165972948	0.015029849484562874
0.00019129955035168678	0.010157532058656216	0.0007288582855835557	0.015033505856990814
0.00019587033602874726	0.010262667201459408	0.0007458457257598639	0.015400060452520847
0.00019641105609480292	0.010240488685667515	0.0007340567535720766	0.0152423782274127
0.00019333579984959215	0.01016942411661148	0.0007304629543796182	0.014917093329131603
0.00019228519522584975	0.010175989009439945	0.0007372315740212798	0.015400903299450874
0.00019726436585187912	0.010248495265841484	0.0007336126291193068	0.01505596935749054
0.00019643692940007895	0.010220503434538841	0.0007427288801409304	0.015225814655423164
0.00020272516121622175	0.010342144407331944	0.0007463269867002964	0.015156305395066738
0.00019484851509332657	0.010195557959377766	0.0007496884209103882	0.015505261719226837
0.00019571070151869208	0.010186385363340378	0.0007321182056330144	0.014951231889426708
0.00020075123757123947	0.01025314535945654	0.0007251988281495869	0.014787344262003899
0.0001944373216247186	0.010225567035377026	0.0007266738102771342	0.01493750885128975
0.00019148481078445911	0.01017327792942524	0.0007264905725605786	0.01532024797052145
0.00020024938567075878	0.010319103486835957	0.000721435877494514	0.014909248799085617
0.0001891980937216431	0.010080919601023197	0.0007482884102500975	0.01503839436918497
0.0001933979510795325	0.010170000605285168	0.0007567611755803227	0.015376570634543896
0.00019659448298625648	0.010225236415863037	0.0007422876660712063	0.015109820291399956
0.0001923897216329351	0.010187949053943157	0.0007377314614132047	0.015110086649656296
0.0001899874914670363	0.01009993813931942	0.0007280941354110837	0.015119560994207859
0.00019592142780311406	0.010236804373562336	0.0007336591952480376	0.014969434589147568
0.00020188534108456224	0.01026091817766428	0.0007290792418643832	0.015000822953879833
0.0001950805599335581	0.010188344866037369	0.0007246858440339565	0.01509432028979063
0.00019162172975484282	0.010136488825082779	0.0007157479994930327	0.014759502373635769
0.00019082629296462983	0.010125242173671722	0.000723018660210073	0.01489236205816269
0.00019721027638297528	0.010162146762013435	0.0007313245441764593	0.015261078253388405
0.00020729385141748935	0.01039909664541483	0.0007561491802334785	0.015356242656707764
0.000190211198059842	0.010143979452550411	0.0007370983366854489	0.015151755884289742
0.00019456712470855564	0.01015845313668251	0.000748116581235081	0.01506406906992197
0.00020049005979672074	0.010303587652742863	0.0007581052486784756	0.015083178877830505
0.000189886792213656	0.01004719827324152	0.0007269273046404123	0.015022102743387222
0.00019181979587301612	0.010171239264309406	0.0007303606253117323	0.014948735944926739
0.0001909155835164711	0.01007829885929823	0.0007368615479208529	0.015035185031592846
0.0001917903864523396	0.010114761069417	0.0007462905487045646	0.015155291184782982
0.00019389718363527209	0.010129124857485294	0.000730363535694778	0.014856713823974133
0.00019502011127769947	0.010183420032262802	0.0007562750251963735	0.015486550517380238
0.00019429851090535522	0.010125839151442051	0.0007474670419469476	0.014947723597288132
0.00018882442964240909	0.010064079426229	0.00073263980448246	0.015018829144537449
0.00018813730275724083	0.01009331550449133	0.0007394578424282372	0.015122996643185616
0.00019259547116234899	0.010157947428524494	0.0007322477176785469	0.0149626350030303
0.0001937092893058434	0.010143403895199299	0.0007328211213462055	0.015415791422128677
0.0001945657131727785	0.01011727936565876	0.0007152536418288946	0.014764686115086079
0.00019097300537396222	0.01012906152755022	0.000727133359760046	0.014922929927706718
0.0001874016015790403	0.010073717683553696	0.0007178502855822444	0.01498338207602501
0.00019530003191903234	0.010204339399933815	0.0007170704775489867	0.01479988731443882
0.00018917811394203454	0.01003341469913721	0.0007336233975365758	0.0150114381685853
0.0001942951639648527	0.01006766501814127	0.0007538071949966252	0.015149427577853203
0.0001975342456717044	0.010114410892128944	0.0007599749369546771	0.01502861175686121
0.00019399476877879351	0.010135014541447163	0.0007455776212736964	0.014994768425822258
0.00018674832244869322	0.010003996081650257	0.0007261201390065253	0.014864225871860981
0.00018271915905643255	0.009955127723515034	0.0007390913087874651	0.015024567022919655
0.0001837966701714322	0.00994248315691948	0.0007274512900039554	0.014956468716263771
0.00018823510617949069	0.010065479204058647	0.0007410452817566693	0.014916417188942432
0.00019007603987120092	0.010102415457367897	0.000736585003323853	0.014857513830065727
0.00019092689035460353	0.01007092371582985	0.0007402198389172554	0.015132180415093899
0.0001922246447065845	0.01004506554454565	0.0007403237977996469	0.01488703116774559
0.0001883697259472683	0.010018615983426571	0.000749763916246593	0.015199536457657814
0.00018985327915288508	0.010109512135386467	0.0007056411704979837	0.01483354065567255
0.00018665996321942657	0.00995609536767006	0.0007389300153590739	0.015217811800539494
0.00018847388855647296	0.010023517534136772	0.000747665879316628	0.014964940957725048
0.00018367911980021745	0.00990424957126379	0.0007367579964920878	0.015106872655451298
0.0001837909803725779	0.009980043396353722	0.0007302021840587258	0.014993930235505104
0.00018578105664346367	0.010002784430980682	0.0007305156323127449	0.014891944825649261
0.00019303517183288932	0.01014274824410677	0.0007310268119908869	0.014920816756784916
0.00018929080397356302	0.010050246492028236	0.0007333932444453239	0.015039290301501751
0.00018997504957951605	0.01003760751336813	0.0007169309537857771	0.014818712137639523
0.0001842739002313465	0.009948935359716415	0.0007125372649170458	0.01460273563861847
0.00019040450570173562	0.010110675357282162	0.000731463311240077	0.014857226982712746
0.0001940993097377941	0.010175551287829876	0.0007304733735509217	0.01543999183923006
0.00018380777328275144	0.009962812066078186	0.0007197744562290609	0.014855899848043919
0.00018915202235803008	0.010022631846368313	0.0007204032735899091	0.014755682088434696
0.0002026685542659834	0.010237272828817368	0.000732509302906692	0.015146017074584961
0.00019007938681170344	0.010111900977790356	0.0007396356086246669	0.015243517234921455
0.00018230805289931595	0.009935758076608181	0.0007530248258262873	0.015184836462140083
0.0001815658324630931	0.009883400052785873	0.0007553709438070655	0.015212221071124077
0.00018587440717965364	0.009962541982531548	0.0007367419893853366	0.015024827793240547
0.0001901755022117868	0.010023299604654312	0.0007328588981181383	0.014941487461328506
0.0001869883999461308	0.010009163990616798	0.0007726759067736566	0.015147791244089603
0.00018143966735806316	0.00985761545598507	0.0007641849806532264	0.015025613829493523
0.0001855503796832636	0.009970863349735737	0.0007676289533264935	0.015311121940612793
0.00018034943786915392	0.009853055700659752	0.0007495783502236009	0.01515473984181881
0.00018757072393782437	0.00997645128518343	0.0007474976009689271	0.015086693689227104
0.00019286201859358698	0.010068922303617	0.0007215808145701885	0.01488805003464222
0.00019148652791045606	0.010049242526292801	0.0007125594420358539	0.014770207926630974
0.00018576263391878456	0.009979124180972576	0.0007279848214238882	0.014945091679692268
0.0001874270528787747	0.009946910664439201	0.0007279530982486904	0.014965347945690155
0.00018249120330438018	0.009893814101815224	0.0007230694754980505	0.01485014520585537
0.0001756562414811924	0.009784072637557983	0.0007171770557761192	0.014806536026299
0.00018374579667579383	0.009929383173584938	0.0007381006143987179	0.01508161798119545
0.00018223079678136855	0.009962853044271469	0.0007152505568228662	0.014924710616469383
0.00018488812202122062	0.009916596114635468	0.0007284951861947775	0.01501099206507206
0.00019183738913852721	0.010056155733764172	0.0007083470118232071	0.014976062811911106
0.00019430134852882475	0.010074827820062637	0.0007251602364704013	0.015220511704683304
0.00018506930791772902	0.00992568489164114	0.00072303885826841	0.014943172223865986
0.0001801003672881052	0.009885390289127827	0.0007006889791227877	0.014813828282058239
0.00018248995183967054	0.009915832430124283	0.0007155347848311067	0.014754935167729855
0.00018179661128669977	0.009869354777038097	0.0007414703723043203	0.015236803330481052
0.000186543635209091	0.009974799118936062	0.0007446935051120818	0.01484402734786272
0.00018261169316247106	0.0098926005885005	0.0007306087645702064	0.014997716061770916
0.00018349838501308113	0.009936378337442875	0.000729117076843977	0.014894855208694935
0.00017841056978795677	0.009853251278400421	0.0007260958082042634	0.015148130245506763
0.00018278462812304497	0.009930014610290527	0.000722298223990947	0.015126056037843227
0.00018137754523195326	0.009851078502833843	0.0007257112301886082	0.015205059200525284
0.00018092225946020335	0.009896938689053059	0.0007159813540056348	0.014962617307901382
0.00018695788457989693	0.009966932237148285	0.000717467803042382	0.014999227598309517
0.00019066478125751019	0.00999515037983656	0.0007169715245254338	0.014823067001998425
0.00018936839478556067	0.009956702589988708	0.0007246364839375019	0.01503190491348505
0.00018855257076211274	0.009953521192073822	0.0007284406456165016	0.014974568970501423
0.000178446396603249	0.009776736609637737	0.0007258182158693671	0.014934751205146313
0.000177693014848046	0.009805628098547459	0.0007153467740863562	0.01516258716583252
0.0001787851651897654	0.009823841974139214	0.000726815836969763	0.014854726381599903
0.00018487786292098463	0.009873858653008938	0.0007175905629992485	0.015017312951385975
0.00021043300512246788	0.010233203880488873	0.0007228607428260148	0.015038507990539074
0.0001865252706920728	0.009934744797647	0.0007191987242549658	0.014806381426751614
0.00018713984172791243	0.00986108835786581	0.0006893383688293397	0.014943656511604786
0.0001819462631829083	0.00986296683549881	0.0007301406003534794	0.014933044090867043
0.00017861684318631887	0.009797690436244011	0.0007298562559299171	0.014953851699829102
0.00017963979917112738	0.009819340892136097	0.0007341555901803076	0.014898549765348434
0.00017167777696158737	0.00967645924538374	0.0007106940029188991	0.014816763810813427
0.00017493037739768624	0.009705571457743645	0.0007274808594956994	0.014891570433974266
0.00018381197878625244	0.009907251223921776	0.0007295944960787892	0.01492425799369812
0.00017649383516982198	0.009744002483785152	0.0007298755226656795	0.015195875428617
0.00018617721798364073	0.009908958338201046	0.0007305026520043612	0.015216561034321785
0.00018020335119217634	0.009866275824606419	0.000715389964170754	0.014766640029847622
0.00017288744857069105	0.00962365698069334	0.0007187777082435787	0.015023757703602314
0.00018471643852535635	0.00989870447665453	0.0007337211281992495	0.015089627355337143
0.0001773939875420183	0.009815478697419167	0.0007301715668290854	0.0153728062286973
0.00018113007536157966	0.009878584183752537	0.0007045399979688227	0.01477530412375927
0.0001766834029695019	0.009758523665368557	0.0007428636308759451	0.014955236576497555
0.00017467141151428223	0.009730401448905468	0.0007134103798307478	0.014846676029264927
0.00017826964904088527	0.009791100397706032	0.0007121667731553316	0.014730351977050304
0.0001802897168090567	0.009839228354394436	0.0007467144750989974	0.015218480490148067
0.000179032635060139	0.009772286750376225	0.0007222860585898161	0.014924599789083004
0.00017953927454072982	0.009806590154767036	0.0007162099936977029	0.015271861106157303
0.00017597129044588655	0.009724622592329979	0.0007195590296760201	0.014983324334025383
0.00017383195518050343	0.009718349203467369	0.0007168817101046443	0.014742998406291008
0.00017418598872609437	0.009681559167802334	0.0006955235148780048	0.014619085937738419
0.0001747709175106138	0.009704463183879852	0.0007049745763652027	0.014767519198358059
0.000171049585333094	0.009643765166401863	0.0007029350381344557	0.014713329263031483
0.00017649633809924126	0.009771469049155712	0.0007021165220066905	0.014620392583310604
0.00018271406588610262	0.009906488470733166	0.0007145501440390944	0.01500945258885622
0.00017598419799469411	0.009750762954354286	0.0007245606393553317	0.01489891204982996
0.00018010320491157472	0.009754449129104614	0.0007213939679786563	0.01486294623464346
0.00017190634389407933	0.009648828767240047	0.0007148982840590179	0.015049213543534279
0.0001775390701368451	0.009768253192305565	0.0007245786255225539	0.014858161099255085
0.00018040179566014558	0.009846077300608158	0.0007228056783787906	0.014878649264574051
0.00017333345022052526	0.009711558930575848	0.0007112254970706999	0.01477374043315649
0.000173071282915771	0.009654457680881023	0.0007257474935613573	0.014940055087208748
0.00017351216229144484	0.009673270396888256	0.0007268423796631396	0.01491078082472086
0.00017841928638517857	0.009815629571676254	0.0007041724165901542	0.014750156551599503
0.00017567555187270045	0.009741673246026039	0.0007282907026819885	0.015035409480333328
0.00017349206609651446	0.009669825434684753	0.0007347105420194566	0.015045596286654472
0.00017232168465852737	0.009641650132834911	0.0007306410698220134	0.015169456601142883
0.0001751342642819509	0.009720594622194767	0.0007401600014418364	0.014936791732907295
0.00017353746807202697	0.009695623070001602	0.0007231223280541599	0.015077882446348667
0.0001749054790707305	0.009784049354493618	0.0007029208936728537	0.014739153906702995
0.00017332955030724406	0.009637976996600628	0.0007520914659835398	0.014898942783474922
0.00017562297580298036	0.009731152094900608	0.0007246898603625596	0.014990102499723434
0.00017032481264322996	0.009623406454920769	0.0007175910286605358	0.014818406663835049
0.00017085534636862576	0.009577748365700245	0.0007120484951883554	0.014865170232951641
0.00017896530334837735	0.009774340316653252	0.0007325055194087327	0.015063752420246601
0.0001697270490694791	0.00962138082832098	0.0007273811497725546	0.014991681091487408
0.0001721509179333225	0.009662489406764507	0.0007184580317698419	0.015320106409490108
0.00017333835421595722	0.009722460061311722	0.000721390126273036	0.014845393598079681
0.00016805276391096413	0.009553861804306507	0.0007296160329133272	0.014826452359557152
0.00017182377632707357	0.009636783972382545	0.0007187015144154429	0.014780968427658081
0.00017550805932842195	0.009708189405500889	0.00073702895315364	0.01480268407613039
0.0001716382976155728	0.009629420936107635	0.0007228864124044776	0.014847656711935997
0.00018049906066153198	0.00978716742247343	0.0007661451236344874	0.015260047279298306
0.00017342768842354417	0.009663697332143784	0.0007084876415319741	0.014911926351487637
0.0001705310569377616	0.009569565765559673	0.000720985874067992	0.014880967326462269
0.00016904187214095145	0.00960568804293871	0.0007141393143683672	0.014757324010133743
0.0001751506788423285	0.009736627340316772	0.0007415544241666794	0.015135301277041435
0.00017701876640785486	0.009755593724548817	0.0007195075158961117	0.014872277155518532
0.000171978201251477	0.009683641605079174	0.0007158387452363968	0.014542357996106148
0.00016806814528536052	0.009561358951032162	0.0007244389853440225	0.01491525862365961
0.000170062790857628	0.009578943252563477	0.0007201237604022026	0.014729275368154049
0.00017310265684500337	0.009653179906308651	0.0007206245209090412	0.014709517359733582
0.00017287109221797436	0.009613166563212872	0.0007276408141478896	0.014959755353629589
0.000169627572176978	0.009611107409000397	0.0007273490191437304	0.01518864557147026
0.000181495095603168	0.009782868437469006	0.0007126486743800342	0.014924663119018078
0.00017800592468120158	0.009773760102689266	0.0007465185481123626	0.015142603777348995
0.00016761873848736286	0.009530514478683472	0.0007311279769055545	0.014987921342253685
0.0001733280369080603	0.009633207693696022	0.0007186821894720197	0.015036317519843578
0.00016644643619656563	0.009503292851150036	0.0007141284877434373	0.014861993491649628
0.0001692569931037724	0.009573488496243954	0.0007151003810577095	0.01484372466802597
0.00016843485354911536	0.009549598209559917	0.0007194956997409463	0.014947875402867794
0.00018261965306010097	0.009820015169680119	0.0007339700823649764	0.015279212966561317
0.00019570217409636825	0.009910532273352146	0.0007155956700444221	0.015010228380560875
0.00017182991723529994	0.009658096358180046	0.0007019560434855521	0.014635366387665272
0.00016465569206047803	0.009467151015996933	0.0007105381228029728	0.014875061810016632
0.00016959359345491976	0.009542413055896759	0.0007206868613138795	0.014937737956643105
0.00018790303147397935	0.009699600748717785	0.0007284600869752467	0.015135870315134525
0.0001701137371128425	0.009615820832550526	0.0007201435510069132	0.015048605389893055
0.00016248183965217322	0.009432731196284294	0.0007002642378211021	0.01458474900573492
0.000174248285475187	0.009656807407736778	0.0007046744576655328	0.014647741802036762
0.00016914246953092515	0.009539189748466015	0.0006985634099692106	0.014694633893668652
0.0001686049363343045	0.009563230909407139	0.0007039433694444597	0.015087433159351349
0.00017445249250158668	0.009673263877630234	0.0007128505385480821	0.014632495120167732
0.00017078124801628292	0.009591355919837952	0.0007266582688316703	0.014881668612360954
0.00016948283882811666	0.009542014449834824	0.0007210304611362517	0.01503796223551035
0.00017256381397601217	0.00958776380866766	0.0007319383439607918	0.015213661827147007
0.00016843090998008847	0.009603614918887615	0.000707480066921562	0.01495135948061943
0.0001670983765507117	0.009542134590446949	0.0007074866443872452	0.014789273031055927
0.00016726065950933844	0.009552687406539917	0.0007183097186498344	0.014793000183999538
0.00016495907038915902	0.009474960155785084	0.0007067475817166269	0.014835246838629246
0.00016813050024211407	0.00955699011683464	0.0007239712867885828	0.014797253534197807
0.0001670991041464731	0.009505263529717922	0.0007328140782192349	0.014778275042772293
0.00016912743740249425	0.009564677253365517	0.0007585784769617021	0.014910407364368439
0.00017021733219735324	0.009607820771634579	0.0007368652150034904	0.014748653396964073
0.00016746668552514166	0.00953460019081831	0.0007452053250744939	0.014951543882489204
0.0001733224344206974	0.009579811245203018	0.0007050827844068408	0.014629464596509933
0.00016682040586601943	0.009489251300692558	0.0007030549459159374	0.014599811285734177
0.00016925009549595416	0.00954644475132227	0.0007262657163664699	0.014889013953506947
0.0001668591721681878	0.009509985335171223	0.0007379812304861844	0.014776389114558697
0.00016500249330420047	0.009448075667023659	0.0007336355629377067	0.01472711842507124
0.0001659074187045917	0.00950394943356514	0.0007196252699941397	0.014767313376069069
0.0001659767294768244	0.009512237273156643	0.0007264475570991635	0.014787562191486359
0.00017163268057629466	0.009599005803465843	0.0007133166072890162	0.015013902448117733
0.00016591395251452923	0.009492797777056694	0.0007288794731721282	0.015273544006049633
0.00016224845603574067	0.00941784493625164	0.0007107991259545088	0.014586307108402252
0.00017065549036487937	0.009533452801406384	0.0007194207282736897	0.01488727517426014
0.0001711878867354244	0.009569942019879818	0.0007250485941767693	0.015023020096123219
0.00017089000903069973	0.009577354416251183	0.0007288667256943882	0.014891094528138638
0.00017072832270059735	0.00960476603358984	0.0007204560097306967	0.014859046787023544
0.0001659351255511865	0.00945630855858326	0.0007332561071962118	0.01479591429233551
0.0001721561566228047	0.009636804461479187	0.0007194635109044611	0.014907456934452057
0.00016909513215068728	0.009494096972048283	0.0007391062681563199	0.014956037513911724
0.00016838975716382265	0.009558762423694134	0.000723243982065469	0.014778219163417816
0.00016803981270641088	0.009521136060357094	0.0007302936282940209	0.014882730320096016
0.0001646972814342007	0.009459096938371658	0.0007220111438073218	0.014670713804662228
0.0001630559709155932	0.009400296956300735	0.000730896950699389	0.014777819626033306
0.0001635200751479715	0.009408730082213879	0.0007438201573677361	0.014966645278036594
0.00016865738143678755	0.009465212002396584	0.0007227429305203259	0.014755473472177982
0.00016551684529986233	0.009511071257293224	0.000714180467184633	0.014777609147131443
0.00016725902969483286	0.009482343681156635	0.0007317719282582402	0.014786631800234318
0.00018113205442205071	0.009732356294989586	0.0007396481814794242	0.015343806706368923
0.00018187715613748878	0.009717408567667007	0.0007084636599756777	0.014678560197353363
0.00016982224769890308	0.009543969295918941	0.0006880611763335764	0.014645984396338463
0.00016078319458756596	0.009333556517958641	0.000694198883138597	0.014583717100322247
0.00016463128849864006	0.009479491971433163	0.0007376334979198873	0.015079877339303493
0.00016572534514125437	0.00948539562523365	0.0006990248803049326	0.014944897964596748
0.00016540157957933843	0.009446450509130955	0.0006854732637293637	0.0145651213824749
0.00016528960259165615	0.009455235674977303	0.000722140131983906	0.014711876399815083
0.00021728480351157486	0.010022837668657303	0.0007281295256689191	0.015077974647283554
0.00018743918917607516	0.009671001695096493	0.0007403446943499148	0.015952667221426964
0.00019086508837062865	0.009678500704467297	0.0007273631053976715	0.015032836236059666
0.00018068240024149418	0.009505174122750759	0.0007196955848485231	0.015020101331174374
0.00018430216005071998	0.009550800547003746	0.0007110050064511597	0.014696658588945866
0.00018248385458718985	0.009533182717859745	0.0007212135242298245	0.014968523755669594
0.00016983223031274974	0.009448742493987083	0.000740695686545223	0.01516906451433897
0.00017593111260794103	0.009612107649445534	0.0007305387989617884	0.01533491350710392
0.00018128121155314147	0.009689899161458015	0.000750469567719847	0.015598981641232967
0.0002012752229347825	0.010020283982157707	0.0007210653275251389	0.014892544597387314
0.00017865793779492378	0.009533248841762543	0.0007112928433343768	0.015024705789983273
0.00016981095541268587	0.00955132395029068	0.0007008015527389944	0.014800522476434708
0.00017618459241930395	0.009628158062696457	0.0007078343187458813	0.014750959351658821
0.0001652251521591097	0.009443731978535652	0.0006991448462940753	0.014612909406423569
0.0001633909996598959	0.009402511641383171	0.0007308018393814564	0.014810037799179554
0.00016480065823998302	0.00945054367184639	0.0007089601131156087	0.014720115810632706
0.00017080351244658232	0.009495073929429054	0.0007377483416348696	0.015265877358615398
0.00019043446809519082	0.009807026013731956	0.0007260827696882188	0.014865645207464695
0.00017948722233995795	0.009583965875208378	0.0007282496080733836	0.015021157450973988
0.000176628353074193	0.00958220660686493	0.0007340874872170389	0.014934035949409008
0.00016577885253354907	0.009399875067174435	0.0007311308290809393	0.01499804388731718
0.00016819349548313767	0.009447759948670864	0.0007150839664973319	0.014757984317839146
0.00016465754015371203	0.009404893033206463	0.0007008459651842713	0.014853429049253464
0.000164747194503434	0.009405810385942459	0.0007077394984662533	0.01475609466433525
0.00016101034998428077	0.009361213073134422	0.0007115561165846884	0.014754404313862324
0.0001590052415849641	0.009292533621191978	0.0007134212064556777	0.01466718502342701
0.0001624498690944165	0.009387625381350517	0.000720643496606499	0.014721998013556004
0.00016133808821905404	0.009355093352496624	0.0007259637350216508	0.01471354253590107
0.00015603362408000976	0.009226503781974316	0.000722174474503845	0.01480934675782919
0.00016195460921153426	0.009363408200442791	0.0007403988274745643	0.014860314317047596
0.0001646552700549364	0.009417780674993992	0.0007159934029914439	0.014873593114316463
0.0001638500252738595	0.009397872723639011	0.0007381007308140397	0.014955787919461727
0.00016600947128608823	0.009429976344108582	0.0007247987668961287	0.015110611915588379
0.00016106184921227396	0.009395256638526917	0.0007279536803252995	0.015305649489164352
0.0001594409259269014	0.009360358119010925	0.0007246588938869536	0.014809008687734604
0.0001653014769544825	0.009392422623932362	0.0007337781717069447	0.014789942651987076
0.00016163682448677719	0.009350252337753773	0.0007258977275341749	0.014667361043393612
0.00015919198631308973	0.009320725686848164	0.0007301382138393819	0.014970801770687103
0.0001645510201342404	0.009366973303258419	0.0007278388366103172	0.014871473424136639
0.0001653015351621434	0.009451467543840408	0.0007107428973540664	0.014553328044712543
0.00016341720765922219	0.00939737819135189	0.0007094516768120229	0.014927275478839874
0.00016315514221787453	0.009346071630716324	0.0006969309179112315	0.014568646438419819
0.00016211546608246863	0.009362179785966873	0.000709225598257035	0.014804881997406483
0.0001621282281121239	0.009394215419888496	0.0007127789431251585	0.014894220046699047
0.00017000111984089017	0.009526420384645462	0.000720259384252131	0.014982824213802814
0.00016402822802774608	0.009394224733114243	0.0007185022113844752	0.014770370908081532
0.0001608081947779283	0.009326688013970852	0.0007100479560904205	0.014815573580563068
0.00016189123562071472	0.009357059374451637	0.0007035552989691496	0.015012568794190884
0.00016305004828609526	0.00942459236830473	0.0006829689955338836	0.01455913856625557
0.0001602332340553403	0.009317802265286446	0.0006973107811063528	0.014670622535049915
0.00016286813479382545	0.009385441429913044	0.0006918309372849762	0.014735952019691467
0.00016433681594207883	0.009438637644052505	0.0006976814474910498	0.014936904422938824
0.00016476288146805018	0.009436024352908134	0.0007144902483560145	0.015037549659609795
0.00015677617921028286	0.00925870705395937	0.0007136903586797416	0.014858950860798359
0.00015823039575479925	0.009300322271883488	0.0007227141177281737	0.015044490806758404
0.00016826366481836885	0.009533679112792015	0.000732203247025609	0.01490286085754633
0.00016273905930574983	0.009348167106509209	0.0007186888833530247	0.014688047580420971
0.00015774107305333018	0.009264863096177578	0.0007192273042164743	0.014670093543827534
0.00016032061830628663	0.009303556755185127	0.000723502947948873	0.01489541120827198
0.0001659328117966652	0.009454168379306793	0.0007242586580105126	0.014951471239328384
0.00015826600429136306	0.009271599352359772	0.0007187911542132497	0.014620247296988964
0.00016442665946669877	0.00933800544589758	0.0007336265407502651	0.014639345929026604
0.00015764436102472246	0.00924414861947298	0.0007189018651843071	0.014784976840019226
0.00016403132758568972	0.009305954910814762	0.0006924731424078345	0.014693422242999077
0.0001607947051525116	0.009368427097797394	0.000712590990588069	0.014878321439027786
0.00015937755233608186	0.009305594488978386	0.0006956387078389525	0.014579369686543941
0.0001547844149172306	0.009175729006528854	0.0007106922566890717	0.01478573214262724
0.0001821303740143776	0.00954088568687439	0.0006919578881934285	0.014725572429597378
0.0001681605208432302	0.009396183304488659	0.0007211670163087547	0.01480924990028143
0.00016800664889160544	0.009395679458975792	0.0007294345996342599	0.014898295514285564
0.0001739467988954857	0.009516637772321701	0.0007241233251988888	0.014883623458445072
0.00016125058755278587	0.009287800639867783	0.0007151752943173051	0.014647938311100006
0.00015928818902466446	0.009305168874561787	0.0007122814422473311	0.01485496386885643
0.00016583476099185646	0.009377885609865189	0.0007283154991455376	0.014948161318898201
0.0001569953019497916	0.009287562221288681	0.0007467477698810399	0.01506964210420847
0.00015954574337229133	0.009305493906140327	0.0007160256500355899	0.015266121365129948
0.0001582101103849709	0.009277483448386192	0.0007098004571162164	0.01475024688988924
0.00015831745986361057	0.009299213998019695	0.0007022707141004503	0.014673096127808094
0.00015595729928463697	0.009244363754987717	0.0007022228091955185	0.01485160831362009
0.0001552742614876479	0.009236952289938927	0.0007142514805309474	0.014735120348632336
0.0001563722180435434	0.009210124611854553	0.0007078805938363075	0.014648301526904106
0.00015829240146558732	0.009302991442382336	0.0007000527111813426	0.014557470567524433
0.0001592865737620741	0.009315215982496738	0.0007207460585050285	0.014809047803282738
0.00015879995771683753	0.009294814430177212	0.0007127784192562103	0.014729153364896774
0.00015919824363663793	0.00933732371777296	0.0007242136052809656	0.014630058780312538
0.0001621717819944024	0.009330871514976025	0.0007273734663613141	0.014692780561745167
0.00016361832967959344	0.009378965944051743	0.000711665372364223	0.014702281914651394
0.0001572141336509958	0.009259259328246117	0.0007124258554540575	0.0147074144333601
0.0001596980873728171	0.009314463473856449	0.0007224774453788996	0.015066895633935928
0.00015883898595348	0.009268379770219326	0.0007127607241272926	0.014685655944049358
0.00015686609549447894	0.009311630390584469	0.0007121863891370595	0.014824103564023972
0.00015737838111817837	0.009211190976202488	0.0007141659734770656	0.014811903238296509
0.00015943965991027653	0.009270348586142063	0.0006953376578167081	0.014504565857350826
0.00016096810577437282	0.009309261105954647	0.0007243669824674726	0.015058575198054314
0.00016560939548071474	0.00943381804972887	0.0007264699088409543	0.014636317268013954
0.00016101737855933607	0.00935576856136322	0.0006873263628222048	0.014634789898991585
0.00016648527525831014	0.00937642902135849	0.0007013084832578897	0.014789411798119545
0.0001610045728739351	0.009293647482991219	0.0007219069520942867	0.014737971127033234
0.00015930100926198065	0.009277649223804474	0.000699258001986891	0.014716057106852531
0.00016021289047785103	0.009279030375182629	0.0007057658513076603	0.01462741382420063
0.0001576172944623977	0.009236643090844154	0.0007048125262372196	0.014757023192942142
0.00015703606186434627	0.00926752295345068	0.0007037970935925841	0.014771347865462303
0.00015414452354889363	0.009174691513180733	0.0007026746752671897	0.014729070477187634
0.00015630866982974112	0.00915624015033245	0.000697881099767983	0.01442335732281208
0.00015842984430491924	0.009212423115968704	0.0006990827969275415	0.01467303466051817
0.0001530536828795448	0.009160034358501434	0.0007097827619872987	0.01452130638062954
0.00016166537534445524	0.00929489266127348	0.0007345284102484584	0.01509654801338911
0.00015668373089283705	0.00919929426163435	0.0007173712365329266	0.015071424655616283
0.0001553389593027532	0.009204932488501072	0.0007188993622548878	0.014791091904044151
0.00015513889957219362	0.009235517121851444	0.0007200776599347591	0.014669611118733883
0.00015951928799040616	0.009300030767917633	0.0007180824177339673	0.014897694811224937
0.0001602390402695164	0.009262459352612495	0.0007248035981319845	0.015089364722371101
0.0001597062509972602	0.009328062646090984	0.0007088902639225125	0.014664224348962307
0.00015594472642987967	0.009203664027154446	0.0007051786524243653	0.014645596034824848
0.00016094237798824906	0.00924617238342762	0.0007033463334664702	0.01493802946060896
0.00015743084077257663	0.009234409779310226	0.0007169008022174239	0.015070151537656784
0.00016052342834882438	0.009371347725391388	0.0007142767426557839	0.014574604108929634
0.00015654831076972187	0.009217877872288227	0.0007233827491290867	0.014917494729161263
0.00015585072105750442	0.009233971126377583	0.0007161862449720502	0.014609732665121555
0.0001552062458358705	0.009199378080666065	0.0007120836526155472	0.014993789605796337
0.0001581085380166769	0.00926445797085762	0.0007114415057003498	0.014725861139595509
0.00015770613390486687	0.009199036285281181	0.0007124063558876514	0.014691776596009731
0.00015867233742028475	0.009263081476092339	0.0007043133955448866	0.014655481092631817
0.00015371212793979794	0.009153666906058788	0.0007209499599412084	0.014851841144263744
0.00015260910731740296	0.00917182769626379	0.0007140263915061951	0.014802432619035244
0.00015830328629817814	0.00923787709325552	0.00069680146407336	0.014592069201171398
0.00015508946671616286	0.00921243242919445	0.000706505321431905	0.014869621954858303
0.00015058515418786556	0.009094798937439919	0.0007163581321947277	0.01466542761772871
0.00016258195682894439	0.009303911589086056	0.0007138180080801249	0.014944425784051418
0.00015690838336013258	0.009219677187502384	0.0007124634576030076	0.014779533259570599
0.00015566973888780922	0.009142694063484669	0.0007100634393282235	0.014592201448976994
0.00015349658497143537	0.009132754057645798	0.0006930167437531054	0.014604760333895683
0.00015104129852261394	0.009129763580858707	0.0007065919344313443	0.014566843397915363
0.0001540230878163129	0.00915564689785242	0.000678061624057591	0.014434761367738247
0.00015542608161922544	0.009197365492582321	0.00067677948391065	0.014353972859680653
0.0001527711865492165	0.00912498403340578	0.0006950828246772289	0.014651515521109104
0.0001549177832202986	0.009210128337144852	0.0007055694004520774	0.014641224406659603
0.0001537141652079299	0.009137310087680817	0.0007106043049134314	0.014766640029847622
0.00014996409299783409	0.009096676483750343	0.0007134915795177221	0.01469801738858223
0.0001524649269413203	0.009099871851503849	0.000736098678316921	0.015202130191028118
0.00015329429879784584	0.009125800803303719	0.0006982391932979226	0.014675168320536613
0.00015389038890134543	0.009133897721767426	0.0007163452100940049	0.014704883098602295
0.00015375895600300282	0.009129559621214867	0.00071534892776981	0.014894828200340271
0.0001592611806700006	0.009207887575030327	0.0007208159659057856	0.014968983829021454
0.00016138682258315384	0.009307436645030975	0.0007062116637825966	0.014830373227596283
0.0001530586159788072	0.009125057607889175	0.0006901960005052388	0.014494755305349827
0.0001447997783543542	0.008943564258515835	0.0007094547618180513	0.014662593603134155
0.0001493296294938773	0.009070965461432934	0.0007131861639209092	0.014976602979004383
0.0001657338725635782	0.00932103767991066	0.000706725986674428	0.015033025294542313
0.00016427689115516841	0.009307981468737125	0.0007055709138512611	0.014825154095888138
0.00015593208081554621	0.009165871888399124	0.0007176042417995632	0.015005146153271198
0.00015291165618691593	0.009147247299551964	0.0007162459078244865	0.014786058105528355
0.00014967269089538604	0.00905612576752901	0.0007227257592603564	0.014919011853635311
0.00015884451568126678	0.009197186678647995	0.0007127298740670085	0.014784254133701324
0.0001519321376690641	0.00911015272140503	0.0007132884347811341	0.015156692825257778
0.0001530977460788563	0.009118021465837955	0.0007084434619173408	0.014888904988765717
0.00015174753207247704	0.009103488177061081	0.0007048525149002671	0.014727966859936714
0.00015183114737737924	0.00912333745509386	0.0007235613302327693	0.014842996373772621
0.00015246430120896548	0.009092116728425026	0.0007266040192916989	0.01510701235383749
0.00015406557940877974	0.009114791639149189	0.000705235346686095	0.014753908850252628
0.00015659767086617649	0.009218979626893997	0.0007067009573802352	0.0146946981549263
0.000158366106916219	0.009158162400126457	0.000726692785974592	0.01478057261556387
0.0001981903042178601	0.009609234519302845	0.0007306217448785901	0.015275849960744381
0.0001868711260613054	0.009432575665414333	0.0007200313848443329	0.01517172995954752
0.00016970666183624417	0.009228989481925964	0.0007209970499388874	0.015007194131612778
0.00015830220945645124	0.009270434267818928	0.0007086921250447631	0.014789292588829994
0.00015776214422658086	0.009201733395457268	0.0007000192417763174	0.014741797000169754
0.000150636478792876	0.009099014103412628	0.0007140233065001667	0.015005179680883884
0.00015143482596613467	0.009124097414314747	0.0007128248689696193	0.01486646942794323
0.00014591949002351612	0.008971426635980606	0.0006986611406318843	0.014486482366919518
0.00014875837950967252	0.009016877971589565	0.0007185685681179166	0.014864617958664894
0.0001522576785646379	0.009093874134123325	0.0007181245600804687	0.014858302660286427
0.0001466221292503178	0.00894120428711176	0.0007106123957782984	0.015223553404211998
0.00015789168537594378	0.00919338595122099	0.0007213686476461589	0.01483655720949173
0.0001479194179410115	0.008982432074844837	0.0007176710641942918	0.01461841631680727
0.00015068206994328648	0.009065025486052036	0.0007310807122848928	0.014712926000356674
0.0001617326634004712	0.009246916510164738	0.0007078959606587887	0.014835620298981667
0.00015295212506316602	0.00914020836353302	0.000708308769389987	0.014568628743290901
0.00015017228724900633	0.009015729650855064	0.0007085047545842826	0.014603973366320133
0.00014787584950681776	0.009035580791532993	0.000703216646797955	0.014418624341487885
0.000148240098496899	0.009004044346511364	0.0006943839252926409	0.014356334693729877
0.00014642890891991556	0.0089164013043046	0.0006959062884561718	0.014511589892208576
0.00015632052964065224	0.009124673902988434	0.0006877909763716161	0.014672854915261269
0.00015846923633944243	0.00921429693698883	0.0007350531523115933	0.015215805731713772
0.00015345944848377258	0.009139135479927063	0.0007174796191975474	0.014853965491056442
0.0001504626707173884	0.00905826035887003	0.0007094748434610665	0.014668794348835945
0.00015822076238691807	0.009127258323132992	0.0007196706137619913	0.014778943732380867
0.00015104550402611494	0.009066011756658554	0.0007335536647588015	0.0146262152120471
0.00016800400044303387	0.009297110140323639	0.0006977195153012872	0.01445646584033966
0.0001526154956081882	0.009119474329054356	0.0006971660768613219	0.014728118665516376
0.0001478021586081013	0.008935810998082161	0.0007095271721482277	0.014565810561180115
0.0001512439048383385	0.00908330362290144	0.0007072365260683	0.014720717445015907
0.00014652565005235374	0.008943341672420502	0.0007124475669115782	0.01483154296875
0.00015260785585269332	0.009119885042309761	0.0007132802275009453	0.01485106535255909
0.00014676465070806444	0.009003747254610062	0.0007240782724693418	0.014602502807974815
0.00014624727191403508	0.008977005258202553	0.0007087142439559102	0.014562632888555527
0.00014674097474198788	0.008921574801206589	0.0007182572735473514	0.01459471508860588
0.0001478298509027809	0.00902598537504673	0.0007025953964330256	0.014523676596581936
0.0001595036155777052	0.009185347706079483	0.0007157638901844621	0.014764323830604553
0.00015639893535990268	0.00917033851146698	0.000707722851075232	0.014788826927542686
0.00015032610099297017	0.009053449146449566	0.000717198709025979	0.014564119279384613
0.000146986247273162	0.008936211466789246	0.0007208039169199765	0.014449645765125751
0.0001485370594309643	0.009026075713336468	0.0007123576942831278	0.014828359708189964
0.00015252194134518504	0.009047421626746655	0.0007051434949971735	0.01486703846603632
0.000152552907820791	0.00904263649135828	0.0007045004167594016	0.014684782363474369
0.00015617396275047213	0.009143807925283909	0.0006913040415383875	0.014577862806618214
0.00014626352640334517	0.008955380879342556	0.0007151362369768322	0.014606501907110214
0.0001482534280512482	0.00902389083057642	0.0006982929189689457	0.014400028623640537
0.00014604571333620697	0.008901550434529781	0.0006958217709325254	0.014974944293498993
0.00014962382556404918	0.009014039300382137	0.0007160217501223087	0.014687992632389069
0.000148095321492292	0.008966993540525436	0.0007210294133983552	0.014801189303398132
0.00014868985454086214	0.00901853758841753	0.0007173551130108535	0.014834767207503319
0.0001494850730523467	0.009030155837535858	0.0007156557985581458	0.014678060077130795
0.00015092721150722355	0.009066675789654255	0.000716212613042444	0.014706477522850037
0.00014735787408426404	0.008969105780124664	0.0007050294079817832	0.014738908968865871
0.00016915262676775455	0.009301820769906044	0.0007156630745157599	0.01469041034579277
0.00015388512110803276	0.009042349644005299	0.0007023289799690247	0.014461258426308632
0.00015000834537204355	0.0089970538392663	0.000724495155736804	0.014700135216116905
0.0001539114018669352	0.009014277718961239	0.0007084353128448129	0.014718813821673393
0.00015154517313931137	0.009027549996972084	0.0007004293729551136	0.014665230177342892
0.00014401912631001323	0.008961890824139118	0.0007093127351254225	0.014603848569095135
0.0001452313008485362	0.00887908786535263	0.0007007623789831996	0.014417723752558231
0.00015085004270076752	0.009014113806188107	0.0007210717885755002	0.01478454377502203
0.00015588090172968805	0.009185965172946453	0.0007130016456358135	0.015192337334156036
0.00016339703870471567	0.009267347864806652	0.00073575833812356	0.014821863733232021
0.00014472776092588902	0.008945689536631107	0.0007305219769477844	0.014844470657408237
0.00014832151646260172	0.009015395306050777	0.0007266473257914186	0.014787049032747746
0.0001441800268366933	0.008865035139024258	0.0007154303602874279	0.014707579277455807
0.00014393296441994607	0.008940624073147774	0.0007167839212343097	0.014645147137343884
0.00014718889724463224	0.008980920538306236	0.0007200287654995918	0.014516295865178108
0.00014827659470029175	0.008983731269836426	0.0006940411403775215	0.014754838310182095
0.00014721807383466512	0.00897891353815794	0.000703655940014869	0.014421692118048668
0.00014422299864236265	0.008892111480236053	0.000701410579495132	0.014581928960978985
0.00014632752572651953	0.00891201850026846	0.0007304554455913603	0.014802412129938602
0.00015908047498669475	0.009189169853925705	0.0007529640570282936	0.015164995566010475
0.00014624408504460007	0.008938652463257313	0.0007198466337285936	0.014841511845588684
0.00014563294826075435	0.008978445082902908	0.0007189079187810421	0.014890754595398903
0.0001446289534214884	0.008905166760087013	0.0007170021999627352	0.014896146021783352
0.00014791160356253386	0.009005247615277767	0.0007237076642923057	0.014964527450501919
0.00014727935194969177	0.008931978605687618	0.0007231588824652135	0.014802681282162666
0.00014658673899248242	0.008959508500993252	0.0007099808426573873	0.014745601452887058
0.0001437016180716455	0.008898659609258175	0.0007265759049914777	0.014745719730854034
0.00014702280168421566	0.008922439999878407	0.0007335552363656461	0.014732226729393005
0.00014689736417494714	0.00893496349453926	0.0007395098218694329	0.014983851462602615
0.00014684497728012502	0.008961638435721397	0.0007287454791367054	0.014801437966525555
0.0001485736866015941	0.00899466872215271	0.0007389114471152425	0.014593907631933689
0.00014314084546640515	0.008871467784047127	0.0007391584222204983	0.014744497835636139
0.00014414456381928176	0.008897176943719387	0.0007342144963331521	0.015056363306939602
0.00014425655535887927	0.008915227837860584	0.000732269836589694	0.014756700955331326
0.00014604104217141867	0.00891248881816864	0.0007298171403817832	0.014925074763596058
0.00014470439055003226	0.008891671895980835	0.0007237282698042691	0.01474569272249937
0.00014667397772427648	0.00895147304981947	0.0007041455246508121	0.01455874927341938
0.00014425578410737216	0.008916462771594524	0.0007483466761186719	0.014718537218868732
0.00015099825395736843	0.00904276967048645	0.0007077075424604118	0.014450172893702984
0.0001482156221754849	0.008974654600024223	0.0007081525400280952	0.01467564981430769
0.00014242414908949286	0.008868520148098469	0.0007182424888014793	0.014604180119931698
0.00014594716776628047	0.008914780803024769	0.0007229104521684349	0.014569256454706192
0.00014935873332433403	0.008993894793093204	0.000716817332431674	0.014646668918430805
0.00014463122352026403	0.008937720209360123	0.0007254028460010886	0.014667061157524586
0.00016848223458509892	0.009311157278716564	0.0007158918888308108	0.014835787937045097
0.0001550314627820626	0.009063092060387135	0.0007310149958357215	0.014622502028942108
0.0001513283496024087	0.00892623234540224	0.00071589311119169	0.014569882303476334
0.00014725903747603297	0.008961225859820843	0.0007171575562097132	0.014590001665055752
0.00014683054178021848	0.008886086754500866	0.0007246164605021477	0.014582158997654915
0.00014731919509358704	0.008883965201675892	0.0007229613256640732	0.014836866408586502
0.00014519202522933483	0.008877222426235676	0.0007274817326106131	0.014686969108879566
0.0001531480229459703	0.00901843048632145	0.0007180123357102275	0.014782820828258991
0.00018243117665406317	0.009364877827465534	0.0007182744448073208	0.014796236529946327
0.00015583755157422274	0.009076855145394802	0.0007373556145466864	0.015263602137565613
0.00015323347179219127	0.009109241887927055	0.0007199843530543149	0.01482839323580265
0.00014855203335173428	0.009003766812384129	0.0007177768275141716	0.01484019123017788
0.00015548446390312165	0.009043710306286812	0.0007222198764793575	0.014747182838618755
0.00015359594544861466	0.009073249995708466	0.000710207736119628	0.01468705851584673
0.00015782077389303595	0.009003383107483387	0.0007158463704399765	0.014732188545167446
0.00016734709788579494	0.009249705821275711	0.0007304262253455818	0.014886636286973953
0.00017339838086627424	0.009209276176989079	0.0007322370656765997	0.015025319531559944
0.00016165127453859895	0.009041786193847656	0.0007258644909597933	0.015108487568795681
0.00015097369032446295	0.009056915529072285	0.0007283271988853812	0.015668051317334175
0.00014646098134107888	0.008946022018790245	0.000694921996910125	0.014341087080538273
0.00014686098438687623	0.008910506032407284	0.0007343104225583375	0.01483702752739191
0.00016091229917947203	0.009169688448309898	0.000719071424100548	0.015080447308719158
0.00016406642680522054	0.009327846579253674	0.0007280699792318046	0.01505056582391262
0.00014684586494695395	0.008965248242020607	0.0006827108445577323	0.014407685957849026
0.00014460086822509766	0.00887108501046896	0.00070767238503322	0.01458787266165018
0.00014480605022981763	0.008850790560245514	0.0007071192958392203	0.014470180496573448
0.00014205010666046292	0.008835372515022755	0.0006930867675691843	0.014650866389274597
0.00014154950622469187	0.008820123970508575	0.0006966899964027107	0.014649228192865849
0.00014485145220533013	0.008950922638177872	0.0007171584293246269	0.014743654988706112
0.00013939895143266767	0.008797937072813511	0.0006867457996122539	0.014494271017611027
0.00014413087046705186	0.0088329017162323	0.0006922120810486376	0.014654388651251793
0.00015828282630536705	0.00910152867436409	0.0007063893135637045	0.014676759950816631
0.0001485027460148558	0.009001178666949272	0.0007005195366218686	0.014514056965708733
0.0001432082208339125	0.008858040906488895	0.0006955866701900959	0.014675777405500412
0.00014301649935077876	0.008843361400067806	0.0006875662948004901	0.014629294164478779
0.0001444452500436455	0.008847284130752087	0.00071079155895859	0.014435273595154285
0.00014586755423806608	0.008903819136321545	0.0007287047919817269	0.015344610437750816
0.0001465417444705963	0.00894397497177124	0.0006990549736656249	0.014560829848051071
0.0001495022588642314	0.008914737030863762	0.0007201923290267587	0.014683759771287441
0.00014686628128401935	0.008895707316696644	0.0007136516505852342	0.01474047265946865
0.00014247636136133224	0.008846241980791092	0.0006923441542312503	0.014429549686610699
0.00014031001774128526	0.008775021880865097	0.0007096363115124404	0.014651303179562092
0.0001412467536283657	0.008778494782745838	0.0007045314996503294	0.01447196677327156
0.00014590687351301312	0.008915359154343605	0.0007253583171404898	0.014842545613646507
0.00014199837460182607	0.008801577612757683	0.0007133957115001976	0.014549587853252888
0.00014368441770784557	0.008865115232765675	0.0007168319425545633	0.014594762586057186
0.00013868398673366755	0.00876800436526537	0.0007162420079112053	0.014498276636004448
0.00014498289965558797	0.00888627115637064	0.0007143382681533694	0.015026716515421867
0.00014447211287915707	0.00886167585849762	0.0007090045837685466	0.014774492010474205
0.00013991804735269397	0.008763688616454601	0.0007187892333604395	0.014708001166582108
0.000142151620821096	0.008814573287963867	0.0007318840362131596	0.01466639619320631
0.00016534487076569349	0.008947351016104221	0.0007267360342666507	0.01519042905420065
0.00014977528189774603	0.009022791869938374	0.0006873582024127245	0.014475309289991856
0.00014603810268454254	0.00888227578252554	0.000710305932443589	0.014741959981620312
0.00014251991524361074	0.008861104026436806	0.0007037551258690655	0.01465290505439043
0.00013828874216414988	0.00871321838349104	0.0006960482569411397	0.014415471814572811
0.0001381147012580186	0.00874379277229309	0.0007166169234551489	0.014638179913163185
0.00013776768173556775	0.008718147873878479	0.0007273076334968209	0.014959021471440792
0.00014553470828104764	0.008935773745179176	0.0007155344355851412	0.014496204443275928
0.00013986325939185917	0.00877204816788435	0.0007126520504243672	0.014602373354136944
0.000147810613270849	0.00891863089054823	0.0006939439917914569	0.014712902717292309
0.00014002426178194582	0.008766786195337772	0.0007150633027777076	0.014705419540405273
0.00014497005031444132	0.008860637433826923	0.0007022235658951104	0.01438218355178833
0.00014143832959234715	0.008791890926659107	0.0007188356830738485	0.014976821839809418
0.00014198606368154287	0.008840500377118587	0.0007043355726636946	0.014526531100273132
0.00014158026897348464	0.008815215900540352	0.0007005109218880534	0.014488333836197853
0.000143895682413131	0.008862756192684174	0.0007006086525507271	0.014699190855026245
0.00014736141019966453	0.008875290863215923	0.0007317932904697955	0.014727859757840633
0.0001397376909153536	0.008774572983384132	0.0007022712379693985	0.014389167539775372
0.00013599000521935523	0.00867445021867752	0.0006990265683270991	0.014445740729570389
0.00014225533232092857	0.00882785115391016	0.0007003814680501819	0.014488810673356056
0.0001420839544152841	0.008802060037851334	0.0007093031308613718	0.014762071892619133
0.00014351241406984627	0.008846458047628403	0.0007217888487502933	0.014903968200087547
0.0001429955882485956	0.00884426012635231	0.0007436720770783722	0.014773453585803509
0.00014393829042091966	0.008837672881782055	0.0007276623509824276	0.014620631001889706
0.00014790678687859327	0.008911504410207272	0.0007068316917866468	0.01451236940920353
0.00014445657143369317	0.008845832198858261	0.0007264807354658842	0.014866041950881481
0.00014255686255637556	0.008815748617053032	0.0007062343065626919	0.014524389058351517
0.00013806372589897364	0.008724577724933624	0.0007217461825348437	0.01455951388925314
0.0001433441648259759	0.008861119858920574	0.0007227928144857287	0.014607616700232029
0.00014300901966635138	0.008824476972222328	0.0006969562382437289	0.014552648179233074
0.00014243548503145576	0.008772158995270729	0.0007005302468314767	0.014581381343305111
0.00014533566718455404	0.008901817724108696	0.0007120699738152325	0.014486982487142086
0.00014209547953214496	0.008833659812808037	0.0007031549466773868	0.014656065963208675
0.00014308412210084498	0.008856579661369324	0.0007035505259409547	0.014523593708872795
0.000146850201417692	0.008916785009205341	0.0007021920755505562	0.014474011957645416
0.000136737318825908	0.008691970258951187	0.000687456747982651	0.014402389526367188
0.00013767169730272144	0.008702454157173634	0.0007241992861963809	0.014659623615443707
0.00013961127842776477	0.008748156018555164	0.0006998683675192297	0.01443230640143156
0.00013675395166501403	0.008705527521669865	0.0007012902642600238	0.014330169185996056
0.00014013174222782254	0.008791813626885414	0.0006969844689592719	0.014331667684018612
0.00013626653526443988	0.008688575588166714	0.0007024388178251684	0.014572348445653915
0.0001397127634845674	0.00874817930161953	0.0007092777523212135	0.014619906432926655
0.0001426857925252989	0.008801417425274849	0.0007203755085356534	0.014557895250618458
0.000140377291245386	0.008757488802075386	0.0006964699132367969	0.014325212687253952
0.00013810905511491	0.008703280240297318	0.0007027302053757012	0.01436288096010685
0.0001470194401917979	0.008854680694639683	0.000695355876814574	0.014453058131039143
0.0001486089313402772	0.008928000926971436	0.0006963974446989596	0.014408094808459282
0.00014162455045152456	0.008813094347715378	0.0007080882787704468	0.014440841041505337
0.00013916946772951633	0.00875900313258171	0.000732205924578011	0.014627555385231972
0.00014091620687395334	0.008752463385462761	0.0007225353620015085	0.014548050239682198
0.00013960778596810997	0.008738403208553791	0.0007239676197059453	0.014521641656756401
0.00013945117825642228	0.008800406008958817	0.0007092250161804259	0.015225350856781006
0.00013973258319310844	0.008770658634603024	0.0007175240316428244	0.014547393657267094
0.0001415988226654008	0.00881822220981121	0.0007010656991042197	0.014436094090342522
0.00014279120659921318	0.00884314626455307	0.0007049754494801164	0.014520798809826374
0.00014034166815690696	0.008781678043305874	0.000706981576513499	0.014333801344037056
0.00014091783668845892	0.008775549940764904	0.0007129345322027802	0.014518624171614647
0.00013924125232733786	0.008741417899727821	0.0006993155693635345	0.014520387165248394
0.00014302850468084216	0.008881861343979836	0.0007187083829194307	0.015159014612436295
0.0001397316373186186	0.008754249662160873	0.0006920425221323967	0.014438090845942497
0.0001389647222822532	0.008722808212041855	0.0007173646008595824	0.014461424201726913
0.00013715332897845656	0.008689090609550476	0.0007082855445332825	0.01463987585157156
0.00013761890295427293	0.00866770651191473	0.0007055567693896592	0.014572737738490105
0.00014216612908057868	0.008781647309660912	0.0007128574070520699	0.014445355162024498
0.00014593637024518102	0.008875719271600246	0.0007082936936058104	0.014583180658519268
0.00014215974078979343	0.008772530592978	0.0007069555576890707	0.01465560495853424
0.00014176894910633564	0.008797843009233475	0.0007124594994820654	0.014333807863295078
0.00015893847739789635	0.009013207629323006	0.0007143739494495094	0.014490514062345028
0.00013648848107550293	0.008643168024718761	0.000687075313180685	0.014355245977640152
0.0001378916495013982	0.008708488196134567	0.0007147727301344275	0.014706144109368324
0.000138364513986744	0.008760970085859299	0.0007030633860267699	0.014624628238379955
0.00013473082799464464	0.008644726127386093	0.000729080056771636	0.014851781539618969
0.00013837043661624193	0.008674523793160915	0.000700365228112787	0.014396438375115395
0.0001399196480633691	0.008778446353971958	0.0007128817960619926	0.01467130333185196
0.00013854182907380164	0.008710472844541073	0.0007104638498276472	0.014302519150078297
0.00013633705384563655	0.008660683408379555	0.0007164449198171496	0.014626884832978249
0.00013695568486582488	0.008676202967762947	0.0007085964316502213	0.014334486797451973
0.000140412274049595	0.008723505772650242	0.0007067518308758736	0.014499793760478497
0.00013990065781399608	0.008747103624045849	0.0007020104094408453	0.014393452554941177
0.00013809354277327657	0.008682450279593468	0.000699364289175719	0.01459461823105812
0.00013638741802424192	0.008680363185703754	0.0006828915211372077	0.014364579692482948
0.00013961740478407592	0.008711624890565872	0.0006899347645230591	0.014499977231025696
0.00013939452765043825	0.008760081604123116	0.0007001241901889443	0.014778737910091877
0.00014740441110916436	0.008855549618601799	0.0007154745981097221	0.014732238836586475
0.00014698103768751025	0.008829403668642044	0.0007098047062754631	0.01454620249569416
0.00014275303692556918	0.008701903745532036	0.0007074302993714809	0.014649446122348309
0.0001431463606422767	0.00881222914904356	0.0006943672779016197	0.014570909552276134
0.00013749024947173893	0.008677287958562374	0.0007050132844597101	0.01448087114840746
0.00013923445658292621	0.008718594908714294	0.0006938409642316401	0.014453809708356857
0.00013725031749345362	0.008664924651384354	0.0007197618251666427	0.01474594883620739
0.0001392066478729248	0.008750269189476967	0.0007218554383143783	0.014577054418623447
0.00013931369176134467	0.008740776218473911	0.0007150325109250844	0.014511600136756897
0.00013475636660587043	0.008626654744148254	0.000702523160725832	0.014355176128447056
0.00013311485236044973	0.008571963757276535	0.0006979479221627116	0.014498373493552208
0.00015901456936262548	0.009055109694600105	0.0006997569580562413	0.014443658292293549
0.00014001780073158443	0.008742875419557095	0.0006918605649843812	0.014773884788155556
0.00013905337254982442	0.008678559213876724	0.0006938461447134614	0.014554617926478386
0.00013786408817395568	0.00872757751494646	0.0007071259897202253	0.014505395665764809
0.00014064960123505443	0.008733853697776794	0.0007064559031277895	0.014364875853061676
0.00013869238318875432	0.008699131198227406	0.00068866420770064	0.01455768384039402
0.00013788047363050282	0.008728085085749626	0.0007014690199866891	0.014730136841535568
0.00013363896869122982	0.00858464278280735	0.0007020167540758848	0.015005223453044891
0.00013418142043519765	0.00860792025923729	0.0006921496242284775	0.014444348402321339
0.0001360166206723079	0.008634238503873348	0.0007015398587100208	0.014737610705196857
0.00014304522483143955	0.008849096484482288	0.000704607751686126	0.014979508705437183
0.00013704842422157526	0.008695562370121479	0.0006955016287975013	0.014516385272145271
0.00013637258962262422	0.008686819113790989	0.0006980938487686217	0.014234867878258228
0.00013615841453429312	0.008663708344101906	0.0007006048690527678	0.014443454332649708
0.00013357600255403668	0.00857793353497982	0.0006970414542593062	0.014276504516601562
0.00013846582442056388	0.008711121045053005	0.0006775496294721961	0.014226925559341908
0.0001399743923684582	0.008696237578988075	0.0007082984666340053	0.014987953007221222
0.00013683064025826752	0.008654684759676456	0.0006868442869745195	0.014284682460129261
0.00014063212438486516	0.008691210299730301	0.0007197950035333633	0.014558607712388039
0.00013549912546295673	0.008602048270404339	0.0007012934074737132	0.014383961446583271
0.0001374998828396201	0.00868956372141838	0.0006864997558295727	0.014435012824833393
0.00013778523134533316	0.008690466172993183	0.000714469759259373	0.014496433548629284
0.00013247475726529956	0.008543569594621658	0.0006937089492566884	0.014274109154939651
0.00014886663120705634	0.008826975710690022	0.0006748317391611636	0.014445784501731396
0.00017388665582984686	0.009122108109295368	0.0007336574490182102	0.014675026759505272
0.00015246945258695632	0.008854216895997524	0.000723860168363899	0.01455026026815176
0.00014332207501865923	0.008800913579761982	0.0007219611434265971	0.01448838971555233
0.00013576351921074092	0.008624836802482605	0.0007202617125585675	0.014453624375164509
0.00013652467168867588	0.008637729100883007	0.000703160185366869	0.014663330279290676
0.0001365044736303389	0.008625464513897896	0.0007000152254477143	0.01438114233314991
0.00013688096078112721	0.008659390732645988	0.0006922938046045601	0.014335977844893932
0.00013728173507843167	0.008589811623096466	0.0007067962433211505	0.014448849484324455
0.00013214655336923897	0.008573129773139954	0.0007190800388343632	0.014585140161216259
0.00013347929052542895	0.00856225285679102	0.0006990814581513405	0.014438042417168617
0.0001332032697973773	0.008551795035600662	0.0006908620707690716	0.014195462688803673
0.00016167646390385926	0.009179025888442993	0.0007147322758100927	0.014979061670601368
0.00015014606469776481	0.009047568775713444	0.0006910462980158627	0.014506390318274498
0.00013580529775936157	0.008670286275446415	0.0006717218784615397	0.014184931293129921
0.00013684312580153346	0.008644389919936657	0.0006663992535322905	0.014111610129475594
0.00013847369700670242	0.008701320737600327	0.0006884515751153231	0.01430504396557808
0.00013373371621128172	0.008594155311584473	0.0006843360606580973	0.01437303051352501
0.00013423807104118168	0.008577085100114346	0.0006801845738664269	0.014280020259320736
0.00013453682186082006	0.0086200637742877	0.0006844385643489659	0.01431720145046711
0.00013282349391374737	0.008569496683776379	0.0006714221672154963	0.014177397824823856
0.0001324003969784826	0.00850374810397625	0.0007009069086052477	0.014265015721321106
0.0001339832233497873	0.008547413162887096	0.0006826217868365347	0.014318116940557957
0.00013420043978840113	0.008594299666583538	0.0006868211203254759	0.014241800643503666
0.0001301300508202985	0.008477618917822838	0.0006966071086935699	0.014530139975249767
0.00013462126662489027	0.008595934137701988	0.0007070216815918684	0.014413967728614807
0.00013761116133537143	0.008664371445775032	0.0006938633741810918	0.014345665462315083
0.00013758342538494617	0.008672593161463737	0.000701779150404036	0.014349122531712055
0.0001376126892864704	0.008686979301273823	0.0007023728103376925	0.014424266293644905
0.0001357175933662802	0.008641451597213745	0.0006995252915658057	0.014386103488504887
0.0001330616360064596	0.008564082905650139	0.0006965343491174281	0.014342596754431725
0.00013435821165330708	0.008557172492146492	0.0007074727327562869	0.014319944195449352
0.00013429997488856316	0.008632979355752468	0.0007237674435600638	0.014511625282466412
0.00017332025163341314	0.00925101712346077	0.0007159264059737325	0.01452879048883915
0.0001485779939685017	0.008865163661539555	0.0006864196620881557	0.01436641626060009
0.00013852273696102202	0.008686691522598267	0.0006826580502092838	0.014465787447988987
0.00013495967141352594	0.008588739670813084	0.0006873667007312179	0.014380233362317085
0.00013258130638860166	0.008575214073061943	0.000691175286192447	0.014799660071730614
0.00013488982222042978	0.008615851402282715	0.0006740123499184847	0.014157652854919434
0.00013458299508783966	0.008581242524087429	0.000683138205204159	0.014223640784621239
0.00013192473852541298	0.008550428785383701	0.0006931043462827802	0.014331345446407795
0.0001304278994211927	0.008507917635142803	0.0006911269738338888	0.014673663303256035
0.00013547601702157408	0.008589209988713264	0.0006751123000867665	0.014294419437646866
0.00013378314906731248	0.008617321960628033	0.0006681899540126324	0.01416280772536993
0.00013416663568932563	0.008569044061005116	0.0006909340154379606	0.014278596267104149
0.00013724148448091	0.008665979839861393	0.0007027772953733802	0.014258967712521553
0.000134387519210577	0.008610071614384651	0.0006907951319590211	0.014184681698679924
0.00013224575377535075	0.008551748469471931	0.000705965212546289	0.014221780002117157
0.0001341386669082567	0.00856443028897047	0.000688550469931215	0.014179237186908722
0.0001315089757554233	0.008502759970724583	0.0006913287797942758	0.014333464205265045
0.0001310302031924948	0.008558676578104496	0.0007113441824913025	0.014445137232542038
0.00014001251838635653	0.008729840628802776	0.0007035336457192898	0.014817065559327602
0.00014108164759818465	0.008752417750656605	0.0006976864533498883	0.014395146630704403
0.00013498548651114106	0.008627652190625668	0.0006992436246946454	0.014430096372961998
0.00013262397260405123	0.00853800680488348	0.0006889345240779221	0.0142786530777812
0.00013225185102783144	0.008506623096764088	0.0006832930375821888	0.014135779812932014
0.00013476295862346888	0.008584105409681797	0.0006799880065955222	0.0143241873010993
0.0001312125677941367	0.008515548892319202	0.0006807068130001426	0.014310444705188274
0.0001349402591586113	0.008566714823246002	0.0006820349371992052	0.014356584288179874
0.00013618408411275595	0.008653766475617886	0.0007005963125266135	0.014393176883459091
0.00013340720033738762	0.008568597957491875	0.0006948008667677641	0.014314522966742516
0.0001357720175292343	0.008605523966252804	0.0006833538063801825	0.014429164119064808
0.00013410089013632387	0.008571621961891651	0.0006972696864977479	0.014410429634153843
0.00013615340867545456	0.008594521321356297	0.0006581638590432703	0.014112628065049648
0.00013198453234508634	0.008560780435800552	0.0006720475503243506	0.014198744669556618
0.00013270061754155904	0.008507097139954567	0.000680376950185746	0.014301453717052937
0.00013044156366959214	0.008478585630655289	0.0006867098272778094	0.014298606663942337
0.00013439037138596177	0.008608371019363403	0.0006929205846972764	0.01438144687563181
0.00014143020962364972	0.008720281533896923	0.0006749817403033376	0.014165902510285378
0.00013075115566607565	0.008519425056874752	0.00067773403134197	0.014434095472097397
0.00013166232383809984	0.008511574938893318	0.0007059404160827398	0.014408787712454796
0.00013596497592516243	0.008641245774924755	0.0007035342277958989	0.014544916339218616
0.00013734026288148016	0.008639924228191376	0.0006952506373636425	0.01446779165416956
0.00013029341062065214	0.008514934219419956	0.0006763628916814923	0.014204819686710835
0.0001317851128987968	0.008529962971806526	0.0006888381321914494	0.014362460933625698
0.00012958260776940733	0.008427579887211323	0.0006891325465403497	0.014617694541811943
0.00013127399142831564	0.00851747952401638	0.0007023927755653858	0.014436011202633381
0.0001327453355770558	0.008585765026509762	0.000689385924488306	0.014408808201551437
0.000130026281112805	0.00850578024983406	0.0007220985135063529	0.014846785925328732
0.00013299632701091468	0.008568214252591133	0.0006974918069317937	0.014383832924067974
0.0001325562479905784	0.008531277999281883	0.0006875585531815886	0.01429674495011568
0.00013664396828971803	0.008594811893999577	0.0007169595919549465	0.014683403074741364
0.0001409353135386482	0.008567175827920437	0.0007074187160469592	0.014580977149307728
0.00013832807599101216	0.008623304776847363	0.0006794990040361881	0.014353952370584011
0.0001346883364021778	0.008573119528591633	0.0006769868778064847	0.014196225441992283
0.0001307196798734367	0.008506136015057564	0.0006801503477618098	0.014313132502138615
0.00013285242312122136	0.008564425632357597	0.0006830241181887686	0.014329573139548302
0.0001308171049458906	0.008456872776150703	0.0006876035477034748	0.014425501227378845
0.00013552483869716525	0.008567873388528824	0.000689190230332315	0.014594714157283306
0.00012791820336133242	0.008405758999288082	0.0006893123500049114	0.014364860020577908
0.00012882902228739113	0.008417225442826748	0.000685858482029289	0.014627235010266304
0.00013479561312124133	0.008525419980287552	0.0006644884124398232	0.01424803864210844
0.000126742830616422	0.00843690987676382	0.0006713122129440308	0.014135726727545261
0.00013011603732593358	0.008455193601548672	0.000685608247295022	0.014240031130611897
0.00013047337415628135	0.008482313714921474	0.0007096218760125339	0.014562063850462437
0.00013129660510458052	0.008462788537144661	0.0006961208418942988	0.014378021471202374
0.00013025185035075992	0.008486219681799412	0.0006833047373220325	0.014648392796516418
0.00012927802163176239	0.008431031368672848	0.0006853857194073498	0.014402729459106922
0.00012937127030454576	0.008470657281577587	0.0007164322305470705	0.014461884275078773
0.0001360274909529835	0.008590083569288254	0.0006945932400412858	0.014425155706703663
0.00013319133722689003	0.008527003228664398	0.0006824443116784096	0.014248514547944069
0.00013336766278371215	0.008568806573748589	0.0006791173946112394	0.014256675727665424
0.00013574273907579482	0.008543834090232849	0.0007009201217442751	0.014574100263416767
0.0001363997143926099	0.008613300509750843	0.0006872564554214478	0.014458609744906425
0.00013797359133604914	0.008638390339910984	0.0006867990596219897	0.014510861597955227
0.0001412518322467804	0.008686555549502373	0.0007143369293771684	0.01455946546047926
0.00013774153194390237	0.008596084080636501	0.0007040986674837768	0.014502904377877712
0.00013225700240582228	0.008560508489608765	0.0006870783981867135	0.014394168742001057
0.0001369588717352599	0.00852462649345398	0.0007146417046897113	0.01436675526201725
0.00013132755702827126	0.008449213579297066	0.0007169329328462481	0.014347043819725513
