# Supplementary material for: Research on air quality prediction based on improved long short-term memory network algorithm
Source: PeerJ Comput Sci. 2022 Dec 20;8:e1187. doi: 10.7717/peerj-cs.1187 (PMC10280268; doi:10.7717/peerj-cs.1187)
Supplement: Supplemental Information 1 [file peerj-cs-08-1187-s001.zip › code/GRU_pred.csv]

gru_pred
289.88342
122.38269
73.08322
6.2349777
173.05167
6.1620064
23.619703
17.218369
82.71627
25.94966
92.76111
88.813446
24.30017
16.91664
102.42102
110.12351
67.36676
11.663802
20.807014
14.919716
26.533268
28.48524
12.531888
76.390335
164.71457
60.45633
94.1942
13.448357
52.905552
28.533653
37.47879
21.545454
58.17377
46.74142
10.569741
17.569548
218.13216
152.31154
19.845596
54.16521
39.87377
50.004837
258.1632
86.972916
10.392218
14.011035
11.348054
97.70932
27.994007
66.29657
74.04736
49.056858
156.76451
27.900295
57.028328
110.548164
80.32794
48.14598
66.16641
153.0854
9.3501625
10.186796
9.030664
18.43182
54.526684
41.66682
23.286127
22.869133
54.327637
86.75408
14.314537
35.228462
15.142577
102.10943
16.99961
14.14758
111.40814
15.213605
108.38113
179.76082
144.85307
9.5438595
4.846233
56.362568
264.3008
38.52762
17.25349
26.258175
9.164568
21.220764
57.928738
85.770485
26.383926
46.81733
35.870125
18.532955
44.34538
122.7707
91.23327
38.755318
40.831337
56.420944
176.32623
21.321606
9.723515
103.15883
67.47623
35.310135
49.85802
26.595093
56.441387
133.79738
178.06683
142.46225
46.60446
10.292713
95.17532
41.95442
18.45903
16.496443
42.967632
47.01754
59.860348
167.58916
57.17202
278.10294
63.607388
294.24347
45.11709
153.58705
249.86737
78.73037
119.128784
17.275139
91.34139
12.237449
9.827604
272.3427
99.25921
158.07399
31.127369
28.767872
17.812496
59.33134
15.075773
67.560745
68.345436
11.157244
59.4259
9.472224
83.066216
77.22487
100.4566
38.080925
93.50382
14.084281
197.91096
148.06178
156.85168
36.51539
73.62191
25.113756
158.63829
153.24722
56.6673
67.69969
15.667067
53.947254
25.541275
14.440978
66.35878
130.361
90.995514
18.500828
98.31981
49.847214
14.441498
10.3443165
41.786194
23.878885
26.461164
80.52016
185.3455
56.52404
14.420886
13.810316
45.11453
76.949356
57.026154
57.672894
96.791664
113.12464
30.301455
136.14297
146.0113
17.143272
16.102196
62.889572
148.67886
191.07063
60.005436
107.485825
66.529785
14.411125
14.774137
33.831486
13.759243
132.31676
7.988786
129.43079
37.700397
156.8338
12.451993
43.356915
19.425512
23.058567
151.41434
67.646194
87.65507
12.353825
37.564537
62.00819
55.629265
15.108139
76.369675
31.417315
72.302704
9.778525
33.918056
30.11115
38.13063
16.285461
100.053535
11.061814
73.23243
40.51398
82.92502
193.38419
44.383503
14.168064
21.465834
37.073105
94.77261
21.185413
230.14699
112.99353
205.085
24.757511
29.528444
16.873535
51.1356
55.44732
132.28262
26.051977
26.710487
10.023001
17.494228
14.225765
10.446463
53.27756
7.114219
168.5418
30.244518
18.873768
26.026377
15.85114
65.74669
82.30736
23.992123
56.65944
231.02773
13.6385765
13.883936
39.027397
36.679356
26.233011
27.377481
45.871784
14.101259
91.645805
250.39006
10.961976
58.238937
84.26087
48.590168
232.83038
117.65144
99.29567
59.92579
11.566575
96.57408
9.37483
27.361609
87.73597
92.69078
12.279478
175.76283
93.889404
82.42335
35.615852
17.214834
189.17345
12.121908
106.656944
48.714718
70.31044
13.342292
343.0489
69.95884
263.62866
16.309914
7.182212
7.2567544
13.313127
7.8247943
46.259304
30.880287
177.75175
8.32655
19.873278
58.207058
7.8830457
151.17451
8.9830475
11.99043
124.18884
31.189764
7.603759
7.342364
11.633488
176.0301
35.693275
23.07399
65.48064
6.339608
22.813856
12.013262
90.9638
8.984127
189.67398
142.56456
18.127655
272.6872
96.66711
63.425926
73.45677
15.151985
141.68854
134.7094
265.982
12.121997
56.466072
89.94597
14.65616
149.25117
15.441425
22.150043
23.981625
7.6583967
16.850792
185.24655
43.42765
13.042069
199.89807
20.43385
138.63272
60.89603
115.35763
17.232456
40.025707
118.4813
11.146648
49.684216
137.56628
12.4297905
74.73474
75.3542
90.3956
81.18236
24.741014
100.25141
62.35766
17.816832
213.19669
25.843063
16.846272
19.795656
111.9681
183.25047
68.86068
25.25995
106.678955
74.21182
39.071045
166.6223
73.14474
35.335453
49.780796
8.776192
79.910286
86.17192
27.72873
5.8278465
12.637403
24.592936
146.28033
7.318286
42.072983
143.98743
31.156422
35.47887
17.541481
77.945854
175.87987
152.2338
6.568038
10.250016
36.663788
12.36113
13.365525
10.490927
381.951
60.74431
45.211304
5.476413
162.30704
9.685198
131.71704
155.62457
10.187405
16.71239
13.193826
172.066
42.408886
16.75882
211.21729
229.43652
6.597498
23.762548
83.56144
188.978
106.64285
22.243444
32.179535
31.973915
19.300127
16.6525
59.57273
12.05311
86.29764
18.697132
303.24106
114.67192
11.373615
69.09088
38.346767
39.225983
17.056622
40.042564
270.067
9.981993
35.017788
137.95796
3.0
41.395172
74.20991
16.478188
53.681313
69.88417
378.0973
122.02341
38.54885
114.918655
210.93758
98.72108
38.32563
63.128334
24.852324
29.184856
11.241901
186.12012
23.050535
127.091644
26.245182
36.308903
183.14474
95.14977
55.454357
33.61612
17.172909
199.09714
19.401287
95.10979
13.734634
48.911503
328.06638
67.27475
9.189373
48.645424
28.576576
42.343105
13.3375
13.393031
65.0376
39.151352
18.883043
24.083525
65.68512
88.90418
34.13761
159.2646
11.266451
42.386154
199.7868
93.25178
63.486057
23.73526
38.20832
40.87714
34.3182
199.88142
8.91588
151.62146
28.185078
27.05318
11.221505
60.618652
95.2959
59.276947
32.8763
224.70631
304.11887
37.19175
23.98629
98.26939
58.52313
8.944799
103.146385
27.113848
12.101424
8.282312
234.3199
25.498705
13.587091
18.082043
49.41469
163.73079
13.222322
21.31501
41.620735
25.493998
31.369846
80.69549
18.310564
35.044117
147.25209
160.33278
79.08846
121.62582
18.71523
9.710798
15.886687
142.23544
70.19189
48.93336
132.70126
117.432045
134.14426
27.477222
138.37514
41.708797
16.984264
26.72728
21.43067
12.420471
46.898
44.90442
195.79382
24.783691
164.60814
29.369118
47.075455
119.61514
52.294083
23.020123
13.783135
30.928875
98.69905
12.94169
13.49123
16.898438
70.71087
48.881866
117.25281
81.45383
178.3261
28.976618
185.34926
85.14126
68.01232
82.64103
43.822144
30.421257
179.01024
10.574278
83.68628
20.95717
15.258442
6.036538
21.343287
85.94402
16.895615
103.90089
42.543606
33.827126
58.763763
19.857027
53.9061
98.95627
266.13913
193.63083
111.7639
177.93378
21.768148
53.310425
14.452428
173.19307
300.02222
100.24017
337.28598
21.425951
47.58333
19.010859
492.22186
137.92004
42.445614
22.350103
21.686575
227.89417
169.72658
315.21088
56.39406
50.899147
77.0196
14.662052
6.147542
102.5996
199.17831
155.23703
256.00043
87.150085
137.0868
76.04656
105.46386
28.949617
7.0252314
243.30914
13.7848835
188.23216
75.81608
152.96426
123.094124
119.214714
9.8084955
41.73913
27.798096
37.458637
28.857443
238.81245
46.888454
12.351409
49.012226
14.524024
63.606873
22.53104
28.33509
105.91584
48.901176
122.3533
40.095715
17.029072
186.52261
55.906807
11.059055
41.92565
57.340923
229.32355
32.15831
12.540981
26.806938
32.984985
116.366875
59.92561
213.31206
81.605446
11.3811865
30.101295
11.615596
15.614344
249.39511
10.325481
42.392143
31.9336
43.09131
6.8999004
38.240234
14.3646965
22.47149
93.33956
18.057482
308.60498
19.058632
96.70856
75.021675
61.89974
71.578255
206.68492
84.743614
100.396645
7.673657
91.94356
12.563901
9.791026
15.922226
10.620451
9.062382
21.096436
144.57053
79.67465
66.66069
85.486694
89.476234
8.698929
240.51257
21.007576
53.0417
92.040596
41.587994
10.107982
34.263844
23.805908
50.838135
26.818182
171.26505
137.50198
35.75333
53.58712
32.585976
10.30598
233.6671
23.720524
446.29538
79.190186
36.064182
12.573219
12.972652
40.891945
50.913033
101.45124
49.649937
41.330578
145.20113
63.78048
205.59583
64.787094
21.421862
31.835602
107.8004
85.306496
21.0226
76.11457
10.745104
45.501507
30.988653
11.083154
110.97306
100.48226
22.837538
43.355186
80.13461
137.37955
8.787741
25.559624
81.65533
250.51923
9.903837
26.66516
72.354416
220.04903
20.569708
60.046185
27.075304
11.1971035
29.462141
162.12135
17.53862
28.531836
51.07714
24.557295
31.74275
19.806993
103.74977
24.275827
60.392944
222.69685
71.556335
6.7106323
13.950888
9.03529
8.605494
65.195915
172.80928
113.773766
163.88295
51.950497
12.580084
6.2279763
36.540768
6.8047166
15.200996
13.09818
19.491001
13.046517
45.187737
38.2167
117.84058
50.697777
153.65746
7.9302597
98.00186
95.4797
183.02806
90.51362
9.068401
160.56984
85.92079
96.11982
7.523138
83.42147
35.65269
98.2242
68.26027
104.12355
75.20467
56.092712
74.68334
72.70979
79.83403
53.583584
40.44702
242.3295
68.330734
100.28047
72.3698
56.368046
13.427734
164.74657
43.609528
36.24088
182.54617
28.15497
69.11488
20.723875
9.731901
75.668335
91.551254
13.732426
12.087068
25.312786
194.27734
99.909805
28.347929
94.64714
88.209114
106.32647
13.018462
114.51052
11.869027
24.320282
11.413189
95.5577
37.4089
9.656582
54.327488
86.143326
22.834846
62.86824
16.972588
172.622
31.73871
182.0158
20.521904
7.0500464
12.5145855
119.54035
60.166874
65.974075
29.96939
20.840855
163.50938
46.924248
40.52727
5.557967
70.09652
8.716831
24.064121
11.254814
140.4421
13.953971
10.4128
22.036589
26.349863
8.76157
50.61743
11.233231
11.984558
87.54338
41.074818
8.984992
85.43339
21.196432
136.93884
88.0649
26.772907
131.47444
10.310192
93.522835
53.00737
38.227562
9.754938
219.31552
10.072002
53.80724
60.28381
113.52775
21.088177
37.68223
24.881964
12.834958
20.2926
28.368605
243.23961
136.64137
113.84385
13.357788
30.167875
9.613463
9.732117
30.531622
89.9143
71.28199
22.189539
22.578106
177.7185
27.51714
41.095284
31.007332
47.083405
42.333096
31.345943
14.947417
69.30748
31.562128
171.15726
106.79878
89.80465
21.478605
73.381195
172.0677
15.383351
11.288457
51.159153
77.78432
46.692448
125.22112
178.70769
14.070425
11.560095
37.19184
14.663515
48.39739
28.77397
39.836235
20.773117
73.63296
110.159676
10.106667
291.91437
5.371507
9.395718
18.666029
39.05796
18.468065
9.886622
24.486267
25.686172
237.11272
12.19976
11.203574
11.175372
33.991936
199.1841
29.170315
65.639046
164.39166
86.949524
78.48979
200.36401
9.295201
80.62469
177.08658
51.74978
68.993935
43.58705
67.31455
123.25905
55.654175
37.004387
49.15048
110.45421
65.20263
12.378884
110.98764
314.9432
100.24033
28.000847
62.873207
122.88822
35.01409
6.962158
19.655355
147.81886
15.9254465
117.94855
44.28178
71.8034
9.255823
12.648371
22.660023
52.455265
58.636784
94.72026
237.12692
32.9299
43.10446
41.918816
185.32925
20.836754
161.68033
118.538345
79.591934
43.92727
14.169065
27.80223
13.077479
214.53706
125.243004
14.971251
191.4327
279.12656
170.8601
10.301472
8.139589
92.864334
212.96103
45.120457
84.97557
26.01309
153.89687
108.95262
154.05347
94.59658
14.968531
80.39198
72.06432
56.5308
154.64369
35.50252
208.33958
66.94325
11.387236
17.141174
49.16674
12.022767
107.341705
20.39043
122.86138
10.593809
83.63771
173.0494
72.63091
40.469555
103.14252
17.281393
16.757996
51.827374
17.364351
48.48007
23.473957
11.123209
241.71004
13.870188
7.0350614
15.399809
63.959682
49.684467
173.69974
10.628729
15.999773
71.49699
141.96803
230.10234
38.47561
43.8005
202.35333
11.104669
56.516823
66.16171
119.16937
66.066154
43.023396
6.606797
204.8042
267.62564
45.135426
73.047295
56.335606
19.147532
91.86333
4.4743056
58.850025
57.06813
229.41702
103.591064
24.006557
249.03961
203.98758
13.249278
45.3117
18.285805
68.35235
96.80019
79.4922
353.43594
32.855793
15.900495
377.67035
6.48454
285.48026
164.3555
19.785828
12.822576
86.01941
49.36701
26.402624
50.28865
84.87427
9.177775
58.342278
7.8761816
420.15082
104.16822
62.145893
15.645384
23.138987
247.85814
14.227975
16.116325
4.4651437
28.378464
75.44527
173.68443
51.23361
21.815466
84.493416
51.546227
198.33998
8.009329
29.052475
33.2751
137.69937
146.94171
10.8179
30.466585
44.634907
106.682465
19.764395
9.01235
25.4609
14.420897
39.815254
16.807545
28.202017
20.395208
26.643526
77.58273
70.71775
88.47857
10.67936
19.851463
133.36046
8.382003
15.338523
132.16356
119.27727
61.131355
59.71691
149.38972
50.34766
97.15414
85.34823
7.380799
107.76298
102.36694
131.98766
92.46509
84.02939
261.1354
74.89144
480.79184
63.90228
57.381836
97.24321
46.10413
5.709075
76.67702
31.372145
54.795753
122.632
36.1942
25.52787
8.6201935
11.286847
28.34023
20.334272
19.39126
50.58876
107.86717
23.347935
78.90723
80.12597
16.12148
53.966244
55.35303
29.3191
58.68119
33.171486
69.55646
166.7431
19.071196
6.317259
97.333534
11.817532
12.774183
35.639656
13.694629
9.119671
29.450111
66.26947
85.30135
109.57174
162.70663
16.600454
7.8121367
24.53686
21.579966
6.847993
25.24547
24.082249
62.06209
12.284584
14.06795
9.311414
97.96764
60.550175
22.242168
117.03647
20.675478
62.801437
182.16438
16.966125
11.21088
37.633675
13.960698
69.99965
12.194507
112.101166
58.92859
9.577424
56.553616
39.198418
8.649103
77.51347
13.420988
19.136877
425.0367
30.732822
110.62188
25.11271
51.525646
108.31617
9.59403
6.1439867
13.824379
66.91281
11.598156
37.987263
16.920124
51.37254
82.300606
48.7141
40.733063
119.80271
100.98475
130.9576
121.24084
133.35466
51.96064
86.313614
72.314926
14.937549
92.62996
235.02719
16.441687
29.778526
5.6066933
162.44269
47.971054
27.781157
65.228004
10.431566
33.40018
135.52533
41.437374
33.320786
23.048346
19.54145
9.651093
27.478077
95.37925
174.12393
149.24445
139.60475
41.883846
113.756905
93.93784
47.185642
10.09773
26.12765
44.142723
143.86386
326.50293
48.027576
10.842085
60.7359
232.95457
117.06342
12.026764
66.0663
37.241306
22.290329
48.14972
353.02264
7.506709
22.629341
71.79081
26.100353
92.40053
90.49682
18.819754
9.19278
20.847994
70.357086
116.31059
194.1908
19.64254
170.11125
47.018166
9.78916
134.50877
240.07712
43.713543
14.967185
45.26083
16.029322
85.81224
38.802574
228.92206
14.338959
33.26561
148.36536
66.868515
118.91543
8.779697
39.462112
46.164032
84.85686
54.90286
109.68498
10.185558
97.167984
27.714878
40.597927
47.9217
23.147167
15.641544
110.17136
110.85493
65.4149
5.820403
9.133154
37.513233
92.584885
94.08177
7.7509193
4.5529623
30.174469
55.28228
104.28803
231.36893
54.416225
51.792328
93.854866
142.60953
231.21709
22.766098
140.21062
92.79579
25.713982
190.38257
122.32413
98.70908
316.06464
43.5941
147.55882
21.030594
72.69916
107.878815
139.42212
76.933525
7.206241
114.943535
40.0622
43.8027
5.895623
16.982555
124.417534
12.051883
80.90563
252.63055
40.0891
74.95412
13.190457
10.975989
146.06088
12.862041
127.49924
59.758114
47.902695
15.377792
37.497227
323.21356
11.688695
11.413189
34.653503
8.127767
16.072086
21.568123
61.75381
63.282513
136.27217
91.36756
5.4905434
52.206116
54.177208
15.15225
113.256424
13.845138
193.42117
25.527203
90.88149
6.261786
47.745148
19.6807
45.784763
50.660503
48.60561
58.371506
120.76018
107.58187
11.403467
12.072309
21.986076
65.369675
13.137469
335.35107
25.027342
166.76395
20.461979
29.900505
259.1905
98.68235
59.982258
12.694495
15.411229
65.56835
14.197426
258.2933
70.638916
10.723501
198.87079
32.766426
14.637404
46.877014
79.008965
22.073261
68.596466
68.30015
66.795364
26.373194
210.24976
72.412506
11.629187
13.258273
17.298225
68.34909
141.31044
29.850412
97.90204
18.423008
40.011314
19.990763
8.708553
16.06428
11.92937
71.33877
55.620647
193.31497
106.46384
121.20109
96.80792
11.3931465
21.808857
23.616219
116.737595
109.09742
32.683304
71.82686
77.08058
204.9403
64.81949
46.849667
120.23427
40.924736
167.7012
17.93901
12.421659
20.41258
15.477474
158.7972
14.389512
99.59963
16.275063
35.079792
50.00287
91.55063
47.23831
9.425501
143.30345
27.314497
5.5279865
16.142368
12.375506
37.855553
107.85283
29.680588
14.322785
28.621078
91.62192
16.700508
164.10165
40.447643
44.36166
19.968206
101.047615
14.62513
30.89976
22.064056
8.915015
62.43781
43.445377
38.49144
161.45157
120.255356
65.563736
20.297678
52.256474
27.356113
10.786633
15.4205
22.6809
70.49169
165.62422
41.036694
10.93294
78.20294
96.33661
93.37733
46.063713
142.66061
130.33911
69.88273
38.905754
59.614204
8.461367
41.81932
104.920746
59.533966
172.4822
69.17703
218.44565
42.905224
49.006653
9.112797
212.47363
20.426304
14.901735
20.333952
154.32928
57.89161
109.934784
98.62253
6.931422
137.92206
138.68457
153.89594
111.03503
269.69855
45.68029
45.320362
6.7287207
8.552643
92.67646
15.232537
164.61694
259.66068
34.99137
33.144375
18.656414
219.37338
4.448469
9.696402
18.34375
166.10645
18.501152
219.13322
55.710552
23.507835
76.41339
183.34814
39.33409
10.835407
118.95787
46.790127
61.00705
79.26092
51.57737
4.179268
5.6653666
72.12534
15.982824
36.986614
62.098587
11.601927
14.061764
125.67184
58.02158
44.03198
6.5843983
67.76916
74.81933
317.95724
88.44734
17.098042
78.28395
106.174034
33.674652
94.58218
11.170413
48.580536
104.3412
146.65471
9.893202
266.71094
36.04969
12.342207
37.091354
202.78638
293.05466
51.987045
10.624527
51.87487
24.221249
136.76157
35.408913
74.02147
114.9612
194.56302
105.85529
26.268293
62.237366
177.94583
9.631728
8.585893
14.819906
255.72783
41.915047
113.94142
6.9666953
223.55962
40.62912
24.903503
26.208044
60.166412
14.817952
22.989716
37.59295
11.577809
8.216086
21.3394
149.99149
107.80928
19.84972
20.560787
15.061603
86.48675
33.29055
80.486374
117.4737
17.080725
17.423782
78.99967
245.59308
31.002686
8.04583
37.1776
15.406231
84.55526
89.00153
22.288435
17.206223
24.273634
19.154984
11.885966
23.198015
83.11349
8.211088
122.71079
87.400246
55.79845
74.25347
9.366179
5.7845697
75.583336
5.534134
15.577911
72.36093
20.222197
48.62716
54.386078
73.83975
85.07028
97.05076
31.211369
15.129301
22.809343
20.3899
9.498198
10.09879
65.64246
97.392715
20.177935
74.23275
29.58182
6.822324
12.873305
124.62245
115.6939
27.476349
19.406952
141.59341
124.56498
72.981415
237.9101
39.29551
159.28403
48.445766
7.0936074
38.99874
12.479096
44.267548
23.841776
59.469635
8.700962
49.415367
34.513847
88.52977
35.761917
117.69655
45.888054
129.8645
140.29373
13.800173
21.245821
71.64988
72.118774
54.670143
52.679268
9.267647
156.32378
39.47784
114.360756
17.032436
110.23613
32.28822
49.303543
10.60635
12.913233
142.38625
210.01859
228.14339
395.87604
16.316296
8.622168
11.5475645
31.790657
11.926513
74.983795
10.421452
52.829292
7.63532
19.721914
18.01909
108.25819
83.45514
24.611546
9.937176
57.695286
76.351875
24.403427
61.33589
18.75888
40.76492
32.688717
23.618948
162.33195
34.54721
143.72408
256.12152
197.54265
8.127963
99.45805
79.77191
48.021545
14.375577
109.44325
44.0157
184.79222
46.595207
44.469006
59.01318
14.257337
41.498405
5.83202
238.2012
77.03542
9.81966
9.984006
49.673786
22.692307
75.49065
99.643845
16.35603
93.82979
17.404938
60.110775
11.274631
8.523831
7.8044477
104.60918
116.66284
21.554836
57.415543
68.15198
86.278564
51.074047
128.21094
21.79009
186.70567
36.05509
59.30476
180.48557
13.005804
6.985687
7.0666323
15.418791
170.72232
253.20212
19.435135
228.27733
9.221709
16.767147
9.938068
70.62666
109.40936
33.9782
15.768594
30.626183
18.104263
50.00484
10.61124
23.97635
63.425297
235.05928
26.037737
145.54033
200.1098
17.412252
65.80285
16.7081
32.731773
59.45659
19.68618
59.73761
111.664734
76.9483
134.24463
12.698776
146.56476
147.90608
26.115654
25.680555
52.98306
19.995039
20.054955
111.979546
72.92355
29.686255
87.54309
241.53694
13.336862
84.06597
11.73098
12.753051
47.404106
178.56403
44.521233
19.304113
161.79176
13.06709
354.3895
16.41477
8.223009
21.766558
28.959452
36.635937
329.43063
42.711315
6.8461075
18.423483
73.90497
55.81588
12.113317
13.974623
108.240005
120.90944
59.015377
7.7775707
10.680185
95.91363
92.69343
12.267282
28.171392
8.670677
33.48323
135.58557
51.479507
69.66353
81.12851
31.164232
22.72484
17.557163
74.80688
129.22534
118.367004
9.623126
214.26607
47.002663
11.972322
[truncated: 1,181 more rows]
