# Supplementary material for: Research on air quality prediction based on improved long short-term memory network algorithm
Source: PeerJ Comput Sci. 2022 Dec 20;8:e1187. doi: 10.7717/peerj-cs.1187 (PMC10280268; doi:10.7717/peerj-cs.1187)
Supplement: Supplemental Information 1 [file peerj-cs-08-1187-s001.zip › code/LightGBM╘ñ▓Γ╜ß╣√.csv]

y_pred
266.3459774748247
126.94214224648422
60.040181623233394
12.270763907885454
166.56773250996008
50.243302916793645
47.291694300806114
35.18915681553796
72.9901430440477
36.49216913253394
137.91036421170764
82.9648397045175
25.906125951525265
24.405504675207897
102.61493862092217
110.17015940515506
63.05432706056569
12.454951517183796
29.267191080731028
21.976519395515883
20.388960685909762
43.41992396151844
19.400556023788837
101.20923173351802
152.081639229398
59.99413469925797
114.32657843250534
12.355100556849818
103.62537341296029
32.46483214497549
40.59474572816724
34.24965113663022
36.33254832288822
70.82443358873144
17.231921983539927
32.1360417805852
223.25970262892073
138.9233804649238
13.967055255093008
68.26277073328026
52.140140784554404
35.693451343588265
244.84153973398185
117.42508625915131
12.567755536199757
17.612271204873487
20.27311205829079
105.4224882107262
47.97133244530674
66.41482529489033
74.19454840748871
61.52835935125787
138.56596699182617
19.07261036089852
51.331395803134875
89.52655710910936
59.26577595100187
44.60561279424784
36.612054173568616
95.07519564301712
13.670697781857795
18.671701620593836
19.476752963202856
27.94322731083085
56.99484631258984
35.17183907338545
26.048441587039576
22.142074351517685
59.50088923770598
74.13113678670611
13.742233957624773
37.65893967239585
12.371475708721505
93.71478065160943
12.823601813585729
12.228509500589292
142.31853734292167
32.817446177694904
85.05069939024426
183.76753395748037
119.06857030967485
16.680044070368893
13.052535984840546
19.629210207870713
156.70061856405343
50.40310056914271
29.496632295829993
23.241397222252235
12.042622211632837
22.751432752935823
57.52105470759624
129.8316622941992
26.01798198683822
79.15874150975105
49.263318287409774
21.868784360693084
64.36918894486519
120.25771585115841
58.422962017901675
67.28101500896577
53.524236733842514
64.21782514136677
193.32223976875466
13.582242542828158
16.02911520872449
66.83381067268357
63.590976964522966
25.88029178719952
65.26508121407994
29.898580502111745
71.41964592456667
169.4421899247194
173.95384901465536
147.6109196087548
44.470508330345034
12.722145911628155
76.22012766650849
73.58076227381274
16.862299990066052
20.288358868664275
73.41801930212254
69.61359846088101
93.20583855324753
158.4551637302102
65.27540611823137
203.34077947128685
60.74355900813491
255.82798158572018
31.485032863304717
124.3668213756375
267.64753417517994
67.70057869497592
112.03533675309164
17.60532711743083
76.79102552407761
12.781209400506542
11.90603637777269
259.23105306550934
87.37861574818959
134.88755260962964
30.58725025048897
36.61470979985163
25.180458008958105
105.49878991940261
27.82098877048263
46.71748154476215
61.03994162257538
13.00480863286262
60.41097819936493
12.633897802147702
145.40812969934953
100.81169216888935
97.01822046812894
51.65452593608222
64.69027522242035
16.440873581862213
154.1575401249653
137.43130683150687
71.05082031829501
57.698878354717166
52.76787304168018
18.27379526771714
131.36022110035915
98.97339366464506
51.89927578339617
90.38198934212238
16.010762557971468
54.03416536919956
16.81305289417275
15.385482463330014
57.08690730565909
139.52328881981262
124.09431847875355
16.50611047772189
58.564138390118714
44.23603601960715
35.02639752269155
14.753399027433586
73.1844790139715
22.822238420539406
65.49857195830522
105.48035793877307
194.97240717360344
81.26246618238376
13.704214914291752
20.998876395846935
47.138679745248226
135.17721783104525
73.54225302954526
35.611120778004725
89.4159444762193
106.69659602207467
34.29427110127929
90.68676247720042
185.4364610173734
23.118770677930446
13.192452544512744
107.65265221432853
119.38595950959886
192.6763506770113
55.53477898450854
90.41448829289645
61.34430055274409
29.826827486279925
14.971342240638094
53.34096922940442
19.77853675675599
118.2849008960659
19.25566446147605
72.71032034169923
31.513822273592435
168.68997642397036
15.598507730926618
36.14749048928102
22.036652119991974
33.12569431037989
134.16687897458888
83.55024976847614
111.91998660835297
12.696383756083035
41.08592780397709
46.23776204201042
93.75680678782678
16.185023259782625
75.68345753023542
29.05042802207098
90.23114132641068
19.86558841354168
26.134097619011122
49.73314069391689
64.46265000062223
21.19887752893512
111.77229390524577
33.32017993781191
103.94745981336739
39.771572419638545
98.81328104346738
115.23875066226402
59.10838262880557
24.526358874206984
13.732542296302123
31.35666292180622
65.19321005943868
35.531195503058356
160.96704455404216
87.27701298112748
137.59938574670963
16.23794383153733
47.24934437428311
26.009343138810884
47.3054503799766
63.2509683208592
102.71514421272066
23.48396817046603
34.853007200196345
20.100413790768467
20.107621063724846
16.096979619205623
16.286978366903682
37.25462972142704
12.562157914617243
173.8499910784729
39.172212831124995
20.560929293542998
55.48751033836109
29.567494751938238
72.550856685776
48.69631554226373
47.34161344847866
54.17967575293196
237.70789592439337
20.767585838410017
16.19684120330674
54.56028406660378
28.719303220074046
27.65258694634924
14.775663124383486
45.20117552986785
14.570698992915366
112.36418204712744
206.78916371355513
12.040443299980897
63.87412816247783
92.62176054498329
34.84867818667116
250.05483266148042
134.81874816806518
63.41586992208846
62.481622426507485
15.228367695118633
122.38848676847827
12.100542146679707
25.373601492742193
71.22843824158876
138.2090883816152
22.616047415728318
89.27133933834394
80.54927507972292
179.24763728579728
37.36950758355878
18.607798937283135
276.32082597270426
22.46685163355057
95.64824694884415
62.18755573812911
54.74295161466428
14.692920126415075
376.42182090190147
80.27233329738797
257.50987481064305
11.244876047653214
15.939949691782303
13.739213019242746
18.84215951297177
12.215703526229579
38.13327512421773
69.92873951002073
184.25337436959708
12.674440173385829
19.280171858681268
59.02573161596898
12.523298153864644
172.85608496107167
12.530817999336014
24.394153895963875
155.54495841173548
19.564462453592512
12.187154268202725
19.776984293104366
16.140703195377
191.84195218943827
36.1847307828665
47.230851920102076
63.91037118405202
13.513300572108054
54.11941647194723
12.397471442334275
99.11860103969111
20.534671784443383
166.22510046473224
140.93252879554785
36.78635872357696
244.82149576380363
93.80961853843081
54.354803337435655
51.83851856945436
21.98522933698861
94.79513358840626
133.75934140816136
261.4877957681439
13.063049251498324
28.11081757686898
88.98956982831017
15.896752818164162
105.04049378292464
18.859702952135777
53.78235992409311
14.290768761184186
12.125286436268432
15.047980437968224
203.96659692635748
22.901126214248524
15.065001874104098
194.8286273790472
14.872528686192194
94.30309269728751
103.2700485436571
70.1309465706579
13.529270026420987
32.38602671535118
100.43495663325605
22.553014617113135
40.92432401834922
139.61670694135793
12.76986753563275
41.24280135313981
89.8904438414706
78.19470870633974
51.972609151781576
27.328096410392046
96.4501398860341
32.95053382076135
26.456551656835263
149.18799657166852
30.25413138254727
12.42382120773128
19.3017408011002
47.14970018860292
211.59269749031222
92.30444868429441
20.48636983695381
142.82643888031905
58.64590357260516
41.3819922704662
132.22016645333247
78.64720855194766
33.79474207967402
44.19629556216321
12.673028836247013
55.76802491687165
102.06591660719596
18.155570010411523
12.128087564165423
12.681175111119616
24.71890686282277
174.97833396268132
13.208809401887525
42.091545545340075
98.39501177540862
34.64966438019323
35.79973446287951
12.827240996645504
75.12086988280235
145.83477067090806
181.00241354570437
12.884575280389893
12.569202431903246
28.54865863749969
14.982816770786751
12.727386939181544
12.421431171856007
295.04426836926416
28.603186953693697
32.281536227472
12.353832400147558
109.69098479892618
31.231359326582364
155.6701586260878
137.66040430657512
12.475146152171831
25.2766767591928
12.193617621117967
175.40820028702467
53.81122440225396
22.54849635894034
181.69171334971597
227.06675509465558
11.929536282488133
18.88687285032698
99.24802059872546
194.7523284086183
100.57436390963741
30.14275920766744
44.351960316309075
30.52597528290533
29.71875425754664
23.093118965379055
55.165963380382074
12.370391982760985
75.26317295731366
20.48730850455472
310.8552334765801
117.75565779817451
21.76972921011547
125.27660019746833
35.324850684355795
33.77072879667428
19.044000184304338
32.39976545559222
259.12674478911606
23.98073782622476
37.305746800448944
112.86651668154946
11.5396022439928
47.7362297038827
84.8008152180434
16.973887075126832
32.77883868693168
51.13816426952592
363.63978930738983
174.14963701234382
40.94934530715996
108.6221436731763
176.08183942363962
91.94846518478877
53.23474960915173
72.41088039427285
27.627689095215437
49.94771075470762
15.700351571171469
204.34545524435774
39.92291289640308
96.81626358575804
13.6571437143044
46.76654241641059
138.03828803491322
94.54528726755082
44.15793079012205
68.33538352948342
12.53231669653795
213.99026983106862
24.39066246134303
68.5998173182656
41.18892427970813
40.207359824660486
329.6833910813507
57.13312515693788
11.170663867820467
75.6882083564501
24.63279509137794
53.506485227082685
20.25495672263325
24.038299509301886
42.470929618831775
67.9560079778603
22.310224156174968
16.59738372555288
73.69939036638611
128.65072803926392
36.77336024878614
198.65303045442835
12.357981584869693
54.869496668141345
154.55035115310213
58.73080414137091
62.80448563895025
39.59623609362399
42.26495068160281
48.3801559836604
31.859525489506478
233.28500082710167
12.36732381362748
177.36632509706138
30.920766501184815
24.274215939378617
12.763413075833562
44.81558354839346
87.23877184326365
94.04462369189878
37.86008907090311
179.89272589086832
258.9819509219418
33.39551131470297
20.100879529976435
104.55089803715981
73.84817126507785
12.679302438681114
109.25048945563314
25.1064521320862
15.182076792898789
12.026548925528317
245.53408096458762
38.449694738690965
12.892733113351275
14.95068733717564
63.026359083369066
153.68203701412045
12.851793637645793
17.241569288639674
44.05523620033869
19.996983944583334
31.85094381299182
130.81357103031124
17.997334966392216
18.882692339234026
143.977534058741
114.60035558296484
94.74896150664706
162.57543037379722
13.25127637063339
14.091311699745187
18.25521320162337
161.97620606219604
31.274484883801506
79.27684360099161
136.21513551040363
220.3207419961317
94.99661789355311
36.12755034634683
107.6233714969284
39.56111556835133
39.4087937783048
23.693924290926603
27.621429257465028
18.796542486382954
35.91610261123533
45.32997573000361
157.2764216817313
25.97554433724502
175.52546323357237
19.737684333292552
30.75746970216718
140.2937207107988
39.43702254733918
18.937053098532182
32.198553240427955
47.769289768680494
113.60572541655951
12.437270880830237
17.146826689733224
11.894425959814669
28.57981706039328
69.9336589360957
175.67833372833752
51.70189481594075
167.19033243403362
13.079395937160678
228.6320533055775
65.16677464097151
57.32212893046317
65.66469697327935
50.526906132161095
51.47335091514841
124.84847751226063
13.548048279713807
73.418574655555
42.334167710942914
18.417810016527472
13.355840175637393
21.16200565864534
140.9406703356433
27.35328690903009
80.7729368952764
45.29228862252793
32.02999617030065
57.72073867972011
15.639729344868128
54.719371929246634
65.51114701101156
223.7721697395333
129.46288706569896
95.9209793270995
122.95711502214814
17.3800072460712
44.50998869891418
29.77939859368918
155.89372864310025
199.94335105881663
90.81703501953129
370.54520702276477
23.28184139252441
84.07083607963145
22.663066023807154
390.0191778080289
109.86226875802885
47.243528657148886
17.555051932105606
20.626923250575345
199.99987814925504
132.56229414444996
279.37843216737673
33.9268036645162
26.57307123256353
58.86067538629332
28.469701854937608
13.703254398147989
96.87984060706665
138.0760194108353
168.1088744781291
255.86638105666557
77.64386590331813
144.00638557641662
135.14210235114476
103.27814585720805
24.422415000789897
12.905734564419928
251.68120129243192
19.050966613782368
225.71257240686225
100.31064071043873
122.0183441546908
121.19544084378772
80.31709068794585
18.151247230293464
23.42870777110449
20.095462655790257
42.07621632172835
31.163168671642055
210.44003420424423
104.13398839248738
26.207292626629417
58.482065066092936
21.143460926734356
77.44817819232091
30.551686993435553
20.66967206254487
84.43493707912145
66.26655021358113
148.2802666485185
52.66795332216527
16.671901866560447
187.40196535862395
56.20390822414999
13.31433711710487
62.405053964474284
59.550794138860724
250.89936361306545
40.617391456693916
12.396466634571258
24.805057772740653
26.737656751901767
108.10712439899478
63.10995272182481
178.74827476157682
114.74676735412233
13.707402261023336
40.372762312603776
12.23346451896058
24.064926027831458
239.71102773170128
12.611420698531234
69.51112806569358
44.19806385565781
60.51349575740575
12.124663297834704
32.00487492542605
13.560014341681093
44.56062401372696
104.65048221379865
17.60053592938263
256.0368077824133
20.184193454877196
97.49001315517808
67.96406401594162
60.248906463981456
57.226747977454096
222.04896550741952
88.64946934813032
91.89371068661244
17.992804828009515
77.57104876875894
13.986225133482566
13.171296848005264
17.60283842045881
13.262694315634008
26.682339048954432
15.862495226693234
177.68296616678086
83.3779841600577
74.50886813152331
82.57649171494757
41.30054861184187
14.776111460041797
195.659580149294
33.08165083783665
42.72207919357745
92.31082868336415
33.71575028440981
16.274779568759737
18.11353776254125
33.33237459958835
49.10002768802333
19.50335239698456
256.7269052985315
164.44147786865528
24.33969978783976
124.09381710233365
61.87169990367037
12.676084044395195
162.94694123014443
18.768153951759075
418.5704109445519
100.31752065839386
28.09473607204006
14.796944510174038
15.514974327004376
34.9148530188915
46.46882632322002
101.26658403431588
25.951072589839008
32.44192678573094
113.37052835468968
76.07286829434585
280.82129573203406
38.03781836159489
11.524953275825311
76.4756585635785
133.25141830902845
77.90343943044526
30.033643900043305
76.43562864081956
12.336091434607658
80.44721236115403
34.46938636304413
11.884186038747176
104.64274800788903
99.85821348219862
31.177149272345346
35.166586645667046
56.458917218434735
78.57868789181995
13.185148322071504
24.941277751485263
87.7678126700204
263.49391483859586
14.377186449258222
24.282208211900663
55.41126642031136
217.9551450884573
21.049128070788754
51.63719080401816
42.04280530106777
17.710748662452943
28.781167755020103
149.60247293512182
43.94329795257171
59.95721885464295
63.09891478367254
20.87330476922274
18.62317397224736
14.853188886557277
37.939537121187
28.696652903297224
65.45750445173309
150.6820055975438
47.65150243787971
12.282557753401402
48.442747622023184
16.006499721293203
15.475744760146972
82.47276659811875
125.75095312189072
118.74875623617575
151.10131705244754
57.46946419982999
13.02578239975459
16.30002318961774
53.92965300644616
13.859695709193357
20.324618204094936
17.65253057995585
12.663681842831974
13.536436162301039
57.79463431904309
37.82914436358136
124.11876416913519
26.960702563555706
202.72941839510906
12.091326307349393
103.92210578894155
312.06625882588605
158.2172172291257
83.01592440180549
25.018051450096102
169.17627662003008
73.18526392693677
127.92326767277461
23.173491462269105
107.75181942734206
31.23426897865652
99.07366022478713
99.93710847137201
125.3447590915962
58.481679129074806
52.37980293814119
93.32456604121806
88.79944527498981
90.81192354774191
38.840706046699275
65.90652250918407
180.6428738393282
54.86193146081245
79.58977363665385
80.38077924733774
36.43764473406855
11.806247729454904
201.53852540879106
45.186905013201006
76.9441866050212
183.1298781300049
34.607072123638076
50.10684271913384
27.398324503686087
12.022361805756626
66.7357278278379
78.71430846394662
34.87511698242787
20.000621275711325
25.66094002508797
167.69353635740066
82.4408942634038
37.88997495324447
109.8344111741975
34.46635035083153
72.79408677146637
19.80478562877407
100.2016062017703
12.429507222208162
20.87608832775983
28.850932584150335
65.20105717336665
31.217591679099172
12.256089786844496
60.73554951559439
82.85161859931914
20.277596996848825
84.86764202864954
17.07727225544623
121.64510712769645
31.702169575015827
236.9373708002722
13.850448817201695
12.694410566581091
12.904522259914467
120.70717137599226
61.400793888174796
43.26541309294179
30.93409540069515
25.69973322106098
116.14640623981133
31.860458004663187
30.965774581557422
12.200422005327264
84.20539343828528
13.289284004525294
44.82560844854243
26.778517231041597
147.92715217150774
16.915162817077146
12.197454044603482
35.47485130391819
29.669457072450783
16.190261566134147
61.80787835783847
17.06047671679988
31.682328314583376
98.19951820380197
57.08559059135461
12.379733120353322
107.66294931231036
24.835664943252468
77.97715570840214
146.60716523484808
14.521344652022494
169.94051898394412
12.81430723006073
60.66113398608288
46.71979212507308
33.6432902349342
12.884436345925332
159.30719232215023
12.311504102694085
53.25193936375205
57.844754153248125
131.19472637888887
20.5946443510301
64.37721813703912
51.474417531651056
13.94247659885162
28.270675773381576
30.09385753013319
202.1824872673284
134.8838062059012
127.41563342665758
12.218362854000025
35.99240238709586
14.467228785658484
12.211633224067468
37.079570747530596
64.0515383425016
75.61530711775664
43.816421822438755
19.946857466154956
195.09386006445067
22.60660825737459
64.77936487963669
56.30394828039372
24.805634598379743
87.20130921835207
18.186189675670455
31.18748644586324
63.014361541208
26.249335249440648
135.48442368502344
126.01577767125593
51.55750309935139
22.621170783792877
93.44060535416311
176.9181948853553
16.546551153810782
13.615998159570351
51.51538063930163
72.35273865621963
39.33715785750712
112.9451594996177
189.88271967489766
22.27635743935097
11.860959150774224
15.670333911715723
11.05692886913945
44.251652393721855
14.204741526003335
31.397998425054507
19.10053427222899
65.73877916869984
98.58971265655157
15.998839230725938
241.11004749554093
17.979818390984548
14.68191501385682
19.876207921092615
45.349103798269745
16.068448073362504
12.65518895603163
39.785106559607094
15.721590276963214
252.08151099907462
12.940583230259271
14.98657100206744
17.138105396493927
91.03220045394315
252.57736003731313
24.13236130041924
150.82374518198085
149.17843876756234
69.36158163630452
95.7852557906352
244.85378706670008
12.781638965053993
102.3290007819176
185.03829479136857
49.22855162290413
265.75274165464987
25.693641323427006
73.79978459400975
114.92912630757709
20.017350553915335
16.57975987041197
57.99572148658732
117.31919716067097
76.80606333927344
13.461367092647913
89.25493215934469
284.2287012691131
107.79042372219057
31.597132065988966
44.80845152756992
119.07039124805458
39.106508956406905
11.877140342478365
12.44352887264985
115.92553986893725
13.002612500317655
131.57272149067586
43.191809340813855
49.50487755936584
12.50299396610674
12.087200362377542
31.48240189189895
85.22485202899213
59.59250867808373
94.92503892797326
137.86133430499822
30.219329213845967
36.459125198640486
61.254542501080635
145.31055361011943
29.684207110745778
146.1650244500495
105.35672609576504
80.15568451489224
46.87436301000763
12.124046245523552
31.626860476076757
12.667509884494159
219.32009786473617
109.76088291076913
22.826640958418814
213.70833050420907
243.69441447569554
153.29800748183993
11.854519482668909
12.390677784361397
90.91011712661646
161.03721312858443
70.77255247932132
93.98528724370698
55.75222470020024
120.08467345032787
98.6362469935406
131.39638445432325
113.13457417882462
12.591394149115976
95.66981168944226
86.38545977715168
83.60929007252095
158.717553321151
38.718955502929596
298.36319505222724
103.4498730057036
11.90933018498342
19.83713277882744
40.189252175825615
20.468237139543774
104.92001473559684
16.686345483619476
185.48888495744052
18.44754015069652
69.93741881667204
114.45255301996323
78.6217873466921
50.61074596465439
145.06407382039353
16.197927509921904
15.408295534382406
64.73007257992481
18.71548174290355
52.15819779358807
50.982683448162895
12.354506727135481
275.69264154580685
19.006555235118416
33.78928670943529
13.230075310038215
19.695107329980537
64.47560125447866
116.64299036673818
19.7494017984275
12.208146220627745
63.28879723027901
96.21101255719162
181.62421885015902
58.55066035870848
42.10574543067446
197.91077558545484
11.556618216832126
42.51005291177461
69.14750961748634
123.82382851363697
68.7155321003103
44.40124720000968
11.6302603023165
207.66652224782965
183.79796970216816
30.09397265582656
103.24781027226885
75.27080904077596
12.47221336844901
102.71263198941082
19.025043145009768
60.15528971253451
49.40474829598243
170.85453025210813
162.65300637749192
38.50970739739599
307.78878362490923
181.5176363998163
16.398384092826575
47.159162135045456
31.678195739904538
64.9343310404266
69.12014276276281
89.43556426050917
338.45081443628504
30.56824645569842
22.748887750864945
322.03651835070116
45.270629919353496
191.77156323403358
196.54018660913172
14.474256991991588
25.471416981396484
80.90381104517513
58.55472554539685
13.233292743153724
45.07202736705693
67.36809518988761
12.626298603239047
54.29613949263267
11.957898364657524
361.81714324104314
103.70474245432226
63.30494697671826
16.299607197239517
31.93837420774824
217.13781706913733
15.296683977136036
29.48446439987006
12.318582110107478
20.01380238161702
59.226861162554435
159.39677767562927
129.21855241698364
20.337592543391395
113.7704924514586
80.92863283155685
199.5309512453745
21.145818454359457
25.18678725962123
23.248835593170995
144.41232831424063
126.38065871710329
22.516764184645073
20.770840408425773
95.47242239368067
108.12026232491851
49.86962913377167
14.337740753780256
25.551564695507505
17.169486047086043
68.82712566552831
37.90289866493395
36.21493877068391
37.86229915711197
46.296575045868856
67.79100495318427
80.77904264093551
65.56455584260426
12.415748779372251
28.576837817539904
130.5897646440649
17.46578624164959
14.17504661475964
191.4876738828466
118.44098142921602
59.80840119124771
36.85940400375108
210.79690260550055
41.98242798469751
100.80224367187925
39.725569718505064
13.50084089230437
113.94906770170805
68.82821407559494
63.71537864323841
83.9924361754659
72.51640437943477
284.64643769653753
59.31471615434181
387.53223954791474
54.62390657992854
60.52256701666222
86.79154124070197
43.26866812467859
12.437114713460973
63.094884748984384
21.77251202334503
24.98939317852594
114.72881612611546
50.49673470817517
44.23182268541208
14.623105256295602
12.125286436268432
26.267359700572147
22.289162659585543
11.767978467044227
28.22805277194257
30.14490345705241
49.95654781214871
110.54574592044058
69.5331420704563
13.491521509116033
70.0102548137372
32.67476385263608
44.43701395594604
59.67152288517515
66.61646612823218
91.2343446899897
214.25235658378824
39.07300755938228
11.650038246528275
73.52831207672658
22.72957731835007
12.846638151486212
43.0008419168602
15.427419458358177
14.332972569456217
30.645380709586764
59.03649964563627
50.68779446543041
98.1815245195554
149.815600613047
17.2279431089826
12.648905678094112
19.51043629330759
28.472561610989693
11.958292269187151
42.74505700486214
64.84044107229701
23.160916512866123
17.480949465099556
19.37083425291148
16.520525307893863
97.14211742712634
57.92010928949466
23.510151613146718
121.65642680891605
14.256799051276303
79.95293485649594
134.82091105582387
27.09947083495553
18.63355172699277
62.602671396205224
14.84670201430634
89.25540198038917
14.041433949052541
130.4506569251801
68.12439723968527
11.811108551614076
140.40314418014563
44.75430188158838
37.33710258684525
78.77284747481335
12.421479186327002
44.3944349142739
377.5380009754255
29.779502959297698
112.86999329933461
28.947781563540346
55.94961061765467
146.6766127720955
12.4863262166454
19.1540771571344
17.951422843439975
98.37441830109417
11.932509605206848
34.42496288123271
19.374837594809218
14.256543628442783
64.32928849838376
86.00233469740469
53.733034127448995
115.12170530036904
109.04391553028607
135.6544161027573
86.37062386138322
194.3476332385512
50.62225556396552
57.28671115537511
66.82993442733581
11.916146884175197
87.2392717175882
186.76905786025168
12.501020918511957
52.72875598004519
13.999631168760725
117.42691441813257
48.765999449751334
30.397791079416727
69.14992463723219
20.49062878311422
42.244396141470716
131.6662542870548
52.083292701960225
46.5545161861655
30.445300269415306
14.882232118483335
13.486929479968241
46.958839993688464
104.31576869506982
125.11935926500405
163.5056920040367
126.35003877064403
65.18254353272414
50.66741474506686
58.46155224797344
49.11817379827098
24.744329967389028
48.336239302537194
37.93670779639676
139.0197136613125
240.96996807952905
29.289780385488292
12.171823894907028
63.9327277453998
291.375905364797
153.06520119222068
13.593986469885674
82.32231826860766
45.75947254705295
18.977291152963314
61.855910405655564
286.0749109421443
18.323104616274232
28.031500693351738
90.8587025969105
25.73383776353155
54.8546476650468
103.76926345162475
17.262869704510344
18.513808907241454
27.327923903835938
34.90929067200815
140.52038711955694
214.5890774125525
31.947403002588842
161.52629943596918
61.196234158211766
12.699685374759706
104.10773688271613
208.02662324152305
53.651201526957834
16.09523217128791
63.3783410792766
19.740666510538816
34.48075865280849
49.95588899546013
243.72714279817825
12.449791503558574
28.952570339610315
154.91259616993125
48.92582839338171
60.90780146275426
11.94633655780995
58.06976254667999
28.229286732917693
77.87131445823944
46.29612370031666
91.834610526554
12.307682769250105
126.23747514442859
27.455092638419636
38.11815180533197
36.58828388370044
21.382503254112155
12.505742893045703
115.1461204413614
115.47293114732071
52.368491951104915
12.45232555792589
12.045422558187932
28.899558070614894
82.83555204474999
131.25829226677092
12.460011422560388
11.945083892168604
35.31141441697846
45.16271982421364
94.391938387247
259.53187172073314
62.07714732970462
32.65371676730354
118.29758021152828
112.57704991723494
132.60603118761833
18.294146180993714
125.2058156483627
72.56677410290435
25.896678499323144
129.1453413208195
135.27087190643124
99.13466591123208
252.39347300136856
92.26466454901887
123.33147846097557
14.004764872951693
46.42036548150583
110.70199939946761
172.35021391866067
22.955963746620125
16.471752618619206
167.20402235424888
46.16539448173444
34.104349570718824
13.759205220155227
19.908831495686567
117.23800249531742
15.096906816856738
85.37129460594247
252.84488457284687
53.562044835259904
85.86309665911436
15.094152682252213
15.9033807791417
42.5550994221876
12.256710658039061
142.96690944733334
58.98944487529426
30.913636488070285
33.0170815478926
47.77448849616536
232.03201628252032
15.526263572549455
15.002553273379503
28.411156181394663
13.51352789140265
13.227921915087812
20.392989522242654
54.316828271204734
49.145612210436965
130.05128261473175
45.32463666332316
15.803038153669213
69.25081106509707
51.34505748703579
11.991273311171353
96.50503797993649
15.349104040848934
197.4425024259614
16.659499966109543
70.96116306694941
18.170992073731163
29.419243238196348
14.715947555611406
35.109849448903205
56.93838413863337
43.73521797339015
53.480486397963794
132.66233359006134
63.922397736981246
25.738636234023105
21.23843169978691
29.638104607362006
36.71611126226262
13.089972370113138
248.45796626626398
15.203764806202658
161.70678333222716
13.778743248641158
31.480664647229744
290.6563592889869
75.1940042217364
37.41024902885485
18.833878502765792
14.97561188634798
47.487615698462584
12.62923114368586
270.41519372251537
70.19410063682675
15.914780196288202
149.33247860179156
33.11535231596113
12.597541605681911
46.46636293152452
96.81677629360108
13.3570598297688
66.70964846392455
54.86022053256862
58.49814693605723
31.87928590055301
236.07702518498587
115.86489401261368
12.885237838286898
77.12920310713882
26.110707030272273
69.75442079686923
151.05304559074517
21.050123044372715
136.5177053796741
16.927313565216405
39.18403801357733
19.164126115923715
15.488553350690692
33.00869813910016
21.102910870236098
73.0491887488212
35.60440002389468
139.4485795486058
100.1208049865692
88.99223698794225
54.58640013722182
12.548551085201522
40.55458214806103
19.546147636566673
126.90974851070186
113.36958149028962
38.94030590889355
48.26893920352601
67.32468700139381
223.25482125235
100.57026789056087
48.96124241095598
125.32872243270685
44.51542858468567
343.6391372655317
36.24974052392076
21.279067426679028
37.57061213555692
13.60103157569917
186.47121458755802
22.875850645696676
113.65961582103041
19.34126914111061
69.63568273170074
44.432674787138396
134.28619490008208
20.019764352112514
10.157819440421576
127.92230995915732
28.2462657522908
12.728677779108333
18.860936513042688
22.607723236953387
34.020426065487534
123.97231025190023
30.21244338327247
26.22167109275945
18.357627334918114
105.46439002240446
22.680033051200247
100.56129332028536
23.4270698004286
21.152443970492126
34.348711981271826
74.15519608466018
24.284330674789448
23.619211460979823
19.181018934486783
18.75041523205915
30.77387979206825
58.68377370627787
46.12136280685195
148.78300576617136
111.48035758667436
80.6060651618554
17.98547128086309
38.724426260042556
28.99225658727709
12.578244654624426
12.437766903977462
65.29030820920742
78.74957952676367
217.71094460543924
39.02389058925153
13.357591153205831
89.93917034115407
87.82617944624124
82.11439723155674
36.318992545663356
180.58926746754827
66.12341706310835
38.709372693227564
34.28128999258732
33.26547070807371
12.847379010330659
56.74502178181205
63.48757956538599
62.3524287983366
170.30760689884414
48.03346207996889
208.88006538382578
42.34728944329533
14.481184487522809
16.584187732641
205.40229525088174
39.278773090946586
16.736748419794687
18.17151413947783
158.71753763970716
62.01318611550415
108.19050848279727
97.91422669798399
13.510267555217906
72.26902346111821
148.51788859499695
167.423526958534
100.43065151141539
229.73069314187555
49.908425583474525
32.50467569369842
13.030542416439467
16.918285083084754
68.29668938721046
11.915959971115159
180.9087602585993
230.2619474886819
56.779194863268295
44.327025319203024
15.399041857053469
57.79612903809823
12.023277800045843
17.58352354441078
16.72240345846252
170.1700531698411
43.70738505620399
194.46164832496967
32.711326803602425
25.435061607433827
129.65749598621846
228.26384643054868
41.044722719808654
12.117550311511641
64.92533180791511
59.81907504610253
50.3043856577801
72.1361273367026
61.51408103084098
24.69812464963495
13.298365645253318
97.14330163306288
24.33991106895403
92.5564155590358
36.296693302305364
13.25629482143312
11.096314237533605
145.4004978149126
47.53929429997186
71.94124037991493
18.105747945364985
68.38925535787821
67.51640915348204
240.69847595907675
101.70237743243891
12.595345877811328
69.94056732533078
118.36899152411762
43.0235222826075
71.53410595322372
13.188586456511032
83.623635907456
109.51359732201502
137.64893293102094
13.191437186403329
141.1317243094216
32.18221242333273
17.172060514578664
31.88492219883083
188.1381727968537
257.64410935465446
104.47218696771581
14.016212516079321
24.863825225233608
30.946573056012777
134.50115661349173
13.431679023630574
113.55342163861035
97.95076558910856
177.48771175238176
104.72493009455773
35.49038358266886
65.31832264977625
214.48659091409002
12.781830289702254
13.840905076344143
19.34092405841704
249.6584841985694
38.20645299486989
131.29856519256265
17.62403591125575
233.7499714244506
50.21865306667965
30.62890626310704
26.75316120636514
32.68586415485123
20.08833304358935
29.414829120547072
34.111518265960186
18.390966251041597
12.247340041676834
40.097313348312746
71.6941482723567
87.62714797978302
25.3463725074146
45.49355240053465
16.987626999599343
85.50548323486262
22.58465217451782
87.41308096751396
92.21281611952213
16.558966019521304
27.998381656723748
71.32979188766818
282.25685132957346
29.19122665475185
12.649360297466234
33.19144445145149
21.859010584212708
112.13680655779616
32.8241166015687
18.952491875155737
13.85027189579378
52.182613489360364
42.68645456775296
16.423782225350987
26.65585464205649
78.66543168922223
16.294399920439353
97.96381546376774
75.51110711156372
42.152462562159165
125.38620783732837
16.787802226854616
11.314982156372617
64.03434716739045
31.296778773618183
30.41330099587157
74.31745779151294
26.873935668167128
64.76122362545847
39.180608315035734
72.5656095820065
76.3538997432615
99.22266789128803
22.210084651998297
11.627060309320681
16.730063495977795
12.609066716749181
12.204028941775876
15.509583410985416
53.42063731975894
78.24100129927714
26.91407441939536
89.33172201298648
30.14393036938267
17.691605131541728
14.620252416391244
146.97503854540193
87.07528763809596
34.75758197067646
12.547207758517352
128.60010595557492
123.08044283674036
79.88244243148371
193.9548475209335
44.770557615131366
132.5622432653736
38.04047466291731
12.150541160983186
24.88618316297437
12.373440539529113
48.69024167390443
21.065638111227848
57.99163187681526
12.156252307054865
65.5407676284467
51.173366712268844
88.36577694370659
33.54722594897231
108.97952362586346
124.47208313437332
107.93519697288079
130.56057833437654
21.16448091217846
45.69833568313584
93.66528408991526
116.70915599796587
49.79828411791764
103.45510884695621
16.295871646184082
89.57825041305632
51.726927671335716
88.71115076261106
19.359061876782082
100.831182421121
50.36148206170187
45.272168371790286
14.053758442001433
11.74479183299356
110.91782533907998
250.04930844582796
217.7994227245169
316.06217972434746
15.27423087032392
23.899951532858502
12.233382133126721
24.128304669997718
13.501142616630611
105.14963522386131
19.538591514563407
60.5873363867911
12.425283944183773
19.7583203090406
20.98274549995181
104.28407636197164
69.78939879150846
22.136766891318675
17.321847200658972
79.53475106236007
72.3514532642692
22.755260233239312
48.82359989861713
24.457618362140373
57.08891327555083
22.2318847679433
47.1324414987738
118.64670677985623
58.36526753552493
176.89969041417987
174.89572438646528
162.4697622697433
13.25021679098491
107.87010664616112
98.52026101346186
54.88668821532016
24.055276077935023
102.86711012420743
49.63831031240593
252.07669226039573
26.004927983200506
27.839317077258485
61.59662067393613
21.2544383516288
32.971674322033635
15.860228489376517
165.8166559996386
20.80619702395685
12.167523306838255
11.617655640997771
54.118181801099446
31.892618280817207
31.132858808434687
98.04408810369769
14.74700066457841
99.89904276131011
12.366583128962777
85.6752643925331
14.700881828340304
17.459322711101308
12.321222027595104
93.20268993296206
115.11530324294763
13.774050066304381
61.527069302098894
118.80683145237414
79.65534809981145
36.44644889393377
80.00145013526758
14.753209127719183
193.15529142444686
16.35371937902866
80.1531437926376
156.15227031731692
14.532474279183797
12.125286436268432
12.562004862494831
13.417052592664135
152.2597450627156
225.30571695456746
16.33194600616902
260.6735021379434
18.006178602131307
26.059614844664644
13.584684044451942
92.37643342290814
106.38897029179054
53.136110402015674
12.416560270000947
36.82269154871679
30.351908874413464
67.36698721870381
13.02003751173211
19.01494116586478
115.36319370640868
195.79987522132538
68.32296591838863
242.581389284885
279.70984020676207
22.9209768576294
86.9519665239202
21.621559465222838
28.583193528906605
53.50697649615397
25.091840672027267
52.35741691789329
131.68188368957493
76.0476438807983
70.80301570537084
16.726858240011307
120.67048925322912
207.47277516997246
13.571215151165216
23.65158703518271
55.652640655879736
13.949616835292973
65.69964244455375
104.23106503491763
84.79943561930295
25.01151151421386
65.42876746480005
211.87696442445048
14.718541729250363
90.82804001167713
12.579401228658199
14.013556289394106
27.28262927151239
180.46636666337525
76.3006312844605
33.73990627703992
184.29919477101242
18.46022837417729
332.82230399118833
13.282225723774742
22.00956517357451
25.374818766472746
26.087811691689886
40.85465919392435
279.20793061117115
67.52930262394773
16.272144544699877
55.35645030649496
77.45415675888162
46.6223304428573
14.31135841825002
22.42483416804514
118.49116112831979
179.6801882931809
25.5884916971921
15.01649392353862
18.793876302041873
109.71291585935182
70.7341390028083
21.278423676884263
16.51832715722425
12.597929308706014
43.570180321855524
109.55580078677022
72.95840372483931
80.3325932997472
163.6619148194437
56.75400947209848
34.582956809230225
44.76122129745798
103.25843326645455
135.03444601663236
119.78404286642437
15.492982963201317
130.144574755973
54.286456158397016
13.727230228751894
[truncated: 1,181 more rows]
