# Supplementary material for: Research on air quality prediction based on improved long short-term memory network algorithm
Source: PeerJ Comput Sci. 2022 Dec 20;8:e1187. doi: 10.7717/peerj-cs.1187 (PMC10280268; doi:10.7717/peerj-cs.1187)
Supplement: Supplemental Information 1 [file peerj-cs-08-1187-s001.zip › code/LSTM-Att_history.csv]

loss	mae	val_loss	val_mae
0.0034395018592476845	0.03889862820506096	0.00240809703245759	0.03226161748170853
0.0025460077449679375	0.03324272856116295	0.0020773662254214287	0.030288895592093468
0.002367570297792554	0.03192479535937309	0.0018621828639879823	0.02793167717754841
0.0022422047331929207	0.03072676807641983	0.0017575270030647516	0.02722562849521637
0.002180245704948902	0.03034326061606407	0.0018175123259425163	0.027447756379842758
0.002242341870442033	0.03032206930220127	0.0017375953029841185	0.026783516630530357
0.0021569321397691965	0.03002041019499302	0.0017492959741503	0.026744140312075615
0.0020832999143749475	0.029425842687487602	0.0016693146899342537	0.025786498561501503
0.0021490224171429873	0.029576187953352928	0.001715596648864448	0.02668505534529686
0.0020480791572481394	0.029058225452899933	0.00163937674369663	0.025986749678850174
0.0020766870584338903	0.02922082506120205	0.001581345102749765	0.025353936478495598
0.0020609123166650534	0.02876412309706211	0.0016285424353554845	0.025821777060627937
0.002001140732318163	0.028699444606900215	0.0016382214380428195	0.02630585804581642
0.0020400325302034616	0.028686106204986572	0.0016525237588211894	0.025882462039589882
0.0019676710944622755	0.028222784399986267	0.0015341347316280007	0.02488706260919571
0.0020020122174173594	0.028432060033082962	0.0015639030607417226	0.025230305269360542
0.001956912688910961	0.02813420630991459	0.001533083850517869	0.025162361562252045
0.0019294334342703223	0.02791311778128147	0.0015620674239471555	0.02590615674853325
0.001933244988322258	0.027854468673467636	0.0015268861316144466	0.024802764877676964
0.0018803516868501902	0.027626190334558487	0.0015495060943067074	0.025182031095027924
0.0018989896634593606	0.027710456401109695	0.001499600475654006	0.024817580357193947
0.0018571341643109918	0.0273781456053257	0.0014874996850267053	0.024215808138251305
0.0018297620117664337	0.027191784232854843	0.0014670841628685594	0.023990530520677567
0.0018168294336646795	0.02702641300857067	0.0014937568921595812	0.02450387179851532
0.001772540039382875	0.026921464130282402	0.001424193847924471	0.023832593113183975
0.001780006568878889	0.026918943971395493	0.0015091791283339262	0.024600708857178688
0.0017804750241339207	0.026942143216729164	0.0014816070906817913	0.02447090856730938
0.0017484298441559076	0.02664971724152565	0.0014747558161616325	0.025579160079360008
0.0017052014591172338	0.02645150013267994	0.0014645580668002367	0.023959212005138397
0.0017129209591075778	0.026387223973870277	0.001370211481116712	0.023493420332670212
0.001667578937485814	0.026104673743247986	0.0014312451239675283	0.023705700412392616
0.00166558928322047	0.026090402156114578	0.0013837661826983094	0.023906316608190536
0.0016522816149517894	0.025927089154720306	0.0013917690375819802	0.023707829415798187
0.0016076866304501891	0.025698885321617126	0.0013969158753752708	0.023551924154162407
0.0015900663565844297	0.02554664947092533	0.0013124756515026093	0.022606460377573967
0.001584267825819552	0.025604356080293655	0.001329796272329986	0.02284357137978077
0.0015822692075744271	0.02547089010477066	0.0015040525468066335	0.02558828704059124
0.0015754388878121972	0.025432107970118523	0.0013632812770083547	0.022997159510850906
0.0015276725171133876	0.0250628013163805	0.0013815404381603003	0.02399611286818981
0.0015240119537338614	0.02519964426755905	0.0013384404592216015	0.023023098707199097
0.0015052424278110266	0.024961482733488083	0.001354875392280519	0.023107485845685005
0.0014829811407253146	0.024699488654732704	0.0012708804570138454	0.02252611331641674
0.0014510891633108258	0.02446107193827629	0.0013400254538282752	0.02378322370350361
0.0014598448760807514	0.024672165513038635	0.0012687407433986664	0.022635314613580704
0.0014277321752160788	0.02442660927772522	0.0013019490288570523	0.022748904302716255
0.0014458283549174666	0.02454201877117157	0.0012899523135274649	0.023077484220266342
0.001425936701707542	0.024428289383649826	0.0012534295674413443	0.02231469936668873
0.0013755721738561988	0.024092556908726692	0.0012407258618623018	0.02324824035167694
0.0013194216880947351	0.023644432425498962	0.0012533065164461732	0.021984132006764412
0.0013410340761765838	0.023785490542650223	0.0012197747128084302	0.022109074518084526
0.0013392388354986906	0.02373320609331131	0.0012285785051062703	0.02224738337099552
0.0012993396958336234	0.02352449856698513	0.0012352330377325416	0.02230599895119667
0.0013294651871547103	0.02376377023756504	0.0012328631710261106	0.02245703712105751
0.0012837466783821583	0.02335313893854618	0.0012404760345816612	0.02228756994009018
0.0012640709755942225	0.0231147613376379	0.0012785940198227763	0.022622855380177498
0.0012643594527617097	0.02318071573972702	0.0011720710899680853	0.02167377434670925
0.001257535768672824	0.023016922175884247	0.0012133325217291713	0.02197541855275631
0.001219996134750545	0.02280561439692974	0.0012106768554076552	0.02238619141280651
0.0012048321077600121	0.02284427545964718	0.0011843668762594461	0.02196822315454483
0.0012182460632175207	0.022824149578809738	0.0011721369810402393	0.021598340943455696
0.0011842080857604742	0.022536050528287888	0.0012871037470176816	0.022441847249865532
0.0012252512387931347	0.022750217467546463	0.0011489969911053777	0.021200086921453476
0.0011725047370418906	0.02240821346640587	0.0011754990555346012	0.02146519348025322
0.0011733225546777248	0.02242852933704853	0.0011839650105684996	0.02163269743323326
0.001144229550845921	0.022213472053408623	0.0011243850458413363	0.021170031279325485
0.0011514058569446206	0.0222836472094059	0.001198118319734931	0.02162271738052368
0.0011238218285143375	0.022115563973784447	0.0011402509408071637	0.020749710500240326
0.0011149616912007332	0.02190076932311058	0.0011265770299360156	0.020756924524903297
0.0011199889704585075	0.021964624524116516	0.001143607427366078	0.02105424739420414
0.0010960804065689445	0.02173696458339691	0.0011221994645893574	0.02088497020304203
0.0010994148906320333	0.02179332636296749	0.0011300253681838512	0.021261341869831085
0.0010794159024953842	0.021548518911004066	0.0011166653130203485	0.020571723580360413
0.0010803199838846922	0.021659240126609802	0.0011467422591522336	0.02094188518822193
0.0010697615798562765	0.0213845856487751	0.0010890420526266098	0.02023371495306492
0.0010225046426057816	0.021210787817835808	0.0011858238140121102	0.02144661359488964
0.0010374123230576515	0.021125784143805504	0.001089218887500465	0.020524753257632256
0.001050639315508306	0.02118476666510105	0.0010999756632372737	0.02044123224914074
0.00103513163048774	0.021134451031684875	0.0011146747274324298	0.02064824104309082
0.0010165935382246971	0.020932067185640335	0.001099672052077949	0.020124346017837524
0.001020821975544095	0.020922090858221054	0.0010960414074361324	0.02009897492825985
0.0010110745206475258	0.020976027473807335	0.0010615898063406348	0.020051652565598488
0.0009707036660984159	0.020664723590016365	0.0010487157851457596	0.019925544038414955
0.0010006719967350364	0.020910115912556648	0.0011037038639187813	0.02072874829173088
0.0009649945423007011	0.020506011322140694	0.0010654774960130453	0.020531656220555305
0.0009632473229430616	0.02048647403717041	0.0010966156842187047	0.02037484012544155
0.0009512925171293318	0.020423680543899536	0.0011492496123537421	0.020602263510227203
0.0009498785366304219	0.0204237699508667	0.0010818393202498555	0.01983324997127056
0.0009553686250001192	0.0203079991042614	0.001064650947228074	0.019814644008874893
0.0009299968369305134	0.020184671506285667	0.0010606616269797087	0.01990767940878868
0.0009176508756354451	0.019956419244408607	0.0010777277639135718	0.020058996975421906
0.0009336844668723643	0.02011137828230858	0.0010312242666259408	0.01999199390411377
0.0009281490929424763	0.02008269540965557	0.0010789503576233983	0.0200047567486763
0.0009072095854207873	0.019870717078447342	0.0010280163260176778	0.019617857411503792
0.0008974289521574974	0.0199225302785635	0.0010864499490708113	0.019822997972369194
0.0009171426645480096	0.020007574930787086	0.0010289755882695317	0.01964827999472618
0.0009138847817666829	0.01988339051604271	0.0010546232806518674	0.019649632275104523
0.0008949314942583442	0.01964985392987728	0.0010209234897047281	0.01950645074248314
0.0008616677368991077	0.019425146281719208	0.001053212326951325	0.019623184576630592
0.0008803800446912646	0.019649924710392952	0.0010326369665563107	0.0191725455224514
0.0008796738111414015	0.01953725516796112	0.001030430314131081	0.019138824194669724
0.0008537775138393044	0.019186468794941902	0.0010142525425180793	0.019270220771431923
0.0008699021418578923	0.01937589794397354	0.0010839840397238731	0.019860785454511642
0.0008540307753719389	0.019334034994244576	0.0010582107352092862	0.01964063197374344
0.0008324574446305633	0.01919008232653141	0.0010024403454735875	0.01922103948891163
0.0008372024167329073	0.019150426611304283	0.0010197475785389543	0.01941641792654991
0.0008286869269795716	0.019118595868349075	0.0010253189830109477	0.019747819751501083
0.0008302810601890087	0.01899528130888939	0.0009964799974113703	0.019179051741957664
0.0008352931472472847	0.01909681037068367	0.0010026395320892334	0.01956014521420002
0.0008306562667712569	0.018901441246271133	0.001051680650562048	0.019658084958791733
0.0008659090963192284	0.01920713111758232	0.0010411194525659084	0.0194151122123003
0.0008234804263338447	0.018935205414891243	0.0009898889111354947	0.01884308271110058
0.0007916828617453575	0.01860862597823143	0.001040875562466681	0.01915408857166767
0.0007985287229530513	0.018701286986470222	0.0010303094750270247	0.019503120332956314
0.0007986273267306387	0.018636824563145638	0.0010013628052547574	0.01915186643600464
0.0008058426901698112	0.018711769953370094	0.000982413999736309	0.019137196242809296
0.0007867258973419666	0.01862735114991665	0.0009935388807207346	0.018878068774938583
0.0007883462822064757	0.018487833440303802	0.0010089942952618003	0.019116666167974472
0.0007752608507871628	0.01833527907729149	0.001044314238242805	0.019236112013459206
0.0007759815198369324	0.018483245745301247	0.000997633789665997	0.01924547739326954
0.0007510223076678813	0.018147969618439674	0.0009933874243870378	0.01877143606543541
0.0007750834920443594	0.018247457221150398	0.001038705580867827	0.019414672628045082
0.0007654140936210752	0.018253710120916367	0.000975355738773942	0.01878749392926693
0.0007508790004067123	0.018214210867881775	0.0009699054644443095	0.01863882690668106
0.0007256654207594693	0.01788971945643425	0.0010317969135940075	0.01903357356786728
0.0007610942120663822	0.01814676634967327	0.0009659667266532779	0.018514584749937057
0.0007338947034440935	0.01798446662724018	0.0010095614707097411	0.01881500333547592
0.0007351459353230894	0.017929894849658012	0.0009957562433555722	0.01896822825074196
0.0007364581688307226	0.01791633479297161	0.0009666527039371431	0.01825786381959915
0.0007250637281686068	0.017766376957297325	0.0009720782982185483	0.018705863505601883
0.0007152979378588498	0.01771831139922142	0.000993105350062251	0.018554946407675743
0.0007113353931345046	0.017645062878727913	0.0010376708814874291	0.01894126832485199
0.0007229065522551537	0.01788306050002575	0.0009775067446753383	0.018261628225445747
0.0006947261281311512	0.017561551183462143	0.0009481692686676979	0.018059775233268738
0.0007158841472119093	0.017630405724048615	0.0009644213132560253	0.018625710159540176
0.0006959721213206649	0.017551759257912636	0.0009978886228054762	0.01868557557463646
0.0006983779021538794	0.01750798523426056	0.0009397981921210885	0.017888570204377174
0.0006965671200305223	0.017443573102355003	0.0009819514816626906	0.018364358693361282
0.0006786606973037124	0.017307894304394722	0.0009566761436872184	0.01805328018963337
0.0006735742790624499	0.017275139689445496	0.0009655627654865384	0.018230261281132698
0.000669308821670711	0.017176222056150436	0.0009315042989328504	0.01794399321079254
0.0006709675653837621	0.017199892550706863	0.0009136114967986941	0.017804792150855064
0.0006784320576116443	0.017193038016557693	0.000942606944590807	0.018004678189754486
0.0006768386228941381	0.01720886491239071	0.0009346442529931664	0.017868099734187126
0.0006647921982221305	0.01720268651843071	0.0009303626138716936	0.018317917361855507
0.0006654925527982414	0.017084207385778427	0.000937125354539603	0.017977571114897728
0.0006581428460776806	0.017015207558870316	0.0009563688072375953	0.018287263810634613
0.0006630836869589984	0.017092544585466385	0.0009168641990981996	0.017622536048293114
0.0006419759010896087	0.016856268048286438	0.0009654976893216372	0.01829955354332924
0.000652837916277349	0.017008451744914055	0.0009099297458305955	0.0178518109023571
0.0006362986750900745	0.016790416091680527	0.000922118138987571	0.01779751107096672
0.0006263477262109518	0.016676228493452072	0.0009218516643159091	0.017714286223053932
0.0006398733239620924	0.016695551574230194	0.0009437741246074438	0.018129199743270874
0.0006383148720487952	0.016830340027809143	0.0009342068224214017	0.017563989385962486
0.0006216345354914665	0.016580408439040184	0.000938398705329746	0.017916202545166016
0.0006093322881497443	0.016442425549030304	0.0009444119641557336	0.0178239569067955
0.0006201061769388616	0.016606789082288742	0.0009032716625370085	0.01742834970355034
0.0006128685199655592	0.016509966924786568	0.0009134784922935069	0.017771849408745766
0.0006390537018887699	0.01672986149787903	0.0009572323178872466	0.018011311069130898
0.0006166353123262525	0.016499368473887444	0.0009282403043471277	0.01790565811097622
0.0006150267436169088	0.016373952850699425	0.0009085754863917828	0.017564894631505013
0.0006189629784785211	0.016465110704302788	0.0009300843812525272	0.017850296571850777
0.0005961847491562366	0.016282271593809128	0.0009009177447296679	0.01755651645362377
0.0006133195129223168	0.01635458692908287	0.0009469949291087687	0.018033824861049652
0.0006608858820982277	0.016650695353746414	0.0008807114791125059	0.017632724717259407
0.0005928380414843559	0.01617485098540783	0.0009575452422723174	0.017975958064198494
0.0005822255043312907	0.016128817573189735	0.0008960601408034563	0.0175972618162632
0.0005769967683590949	0.016086364164948463	0.0009412218350917101	0.01766352914273739
0.0005778670310974121	0.016077224165201187	0.000906508881598711	0.017536643892526627
0.0005881940014660358	0.01595178432762623	0.000911292212549597	0.017781881615519524
0.0005935692461207509	0.016075529158115387	0.0009149585384875536	0.017528418451547623
0.0005868346779607236	0.016039544716477394	0.0008785661193542182	0.017198024317622185
0.0005856943316757679	0.016040392220020294	0.0008976300596259534	0.017434630542993546
0.0005747075192630291	0.0158403143286705	0.0008681824547238648	0.01714252308011055
0.000562923785764724	0.01581219956278801	0.0009370202315039933	0.0175553597509861
0.0005703136557713151	0.015805449336767197	0.0008932921919040382	0.0173635333776474
0.0005614869296550751	0.015815887600183487	0.0009087251964956522	0.017406189814209938
0.0005564718157984316	0.01573896035552025	0.0008665936766192317	0.0171509962528944
0.0005543054430745542	0.015687666833400726	0.0009024455794133246	0.017589354887604713
0.0005707586533389986	0.015804128721356392	0.0008996034739539027	0.017516538500785828
0.0005740481428802013	0.01582900993525982	0.0008929408504627645	0.017269611358642578
0.0005595739930868149	0.01576460711658001	0.0008786412072367966	0.01759297028183937
0.0005330883432179689	0.015414931811392307	0.0008885431452654302	0.01723853312432766
0.0005442381370812654	0.015609134919941425	0.000923388171941042	0.017965735867619514
0.0005456282524392009	0.015507304109632969	0.0008898182422854006	0.01721620000898838
0.0005572588997893035	0.015573673881590366	0.0009024546598084271	0.017528492957353592
0.0005463971756398678	0.015513715334236622	0.000878491613548249	0.017163323238492012
0.000533592829015106	0.015488353557884693	0.0009006342152133584	0.01719674840569496
0.0005179063882678747	0.015352628193795681	0.0008638952276669443	0.017089592292904854
0.0005256561562418938	0.015377340838313103	0.0008504739962518215	0.01688757911324501
0.0005236226716078818	0.015374891459941864	0.0008710755500942469	0.01725699193775654
0.0005298960604704916	0.015420029871165752	0.0008414900512434542	0.01700889691710472
0.0005234118434600532	0.015252717770636082	0.0008562899311073124	0.01682850532233715
0.0005112897488288581	0.015175673179328442	0.0008495161309838295	0.016903147101402283
0.0005154155078344047	0.015240037813782692	0.0008740938501432538	0.016789650544524193
0.0005179736181162298	0.015249787829816341	0.0008380188373848796	0.017134172841906548
0.0005100113921798766	0.01517897006124258	0.0008339739288203418	0.01688527874648571
0.0005017851362936199	0.015056916512548923	0.0008584520546719432	0.017289504408836365
0.000491237617097795	0.01498833205550909	0.0008741908823139966	0.017481593415141106
0.0005168942734599113	0.015218404121696949	0.0008639305597171187	0.01692260429263115
0.0005345625104382634	0.015245241113007069	0.0008945104200392962	0.01764584705233574
0.0004972549504600465	0.014995339326560497	0.0008837481145747006	0.01704268716275692
0.0004953347961418331	0.014830103144049644	0.000843625923153013	0.016771871596574783
0.0005010066088289022	0.01498416904360056	0.0008595316903665662	0.016729198396205902
0.0005009197629988194	0.014912220649421215	0.0008708561072126031	0.0173050444573164
0.0005053983186371624	0.014981620013713837	0.0008699239697307348	0.016965456306934357
0.0005020665703341365	0.014974497258663177	0.0008879545493982732	0.017010334879159927
0.0004966368433088064	0.014932353049516678	0.0008597465930506587	0.016844436526298523
0.0004893798613920808	0.014824224635958672	0.0008315217564813793	0.016683248803019524
0.0004968153079971671	0.014966853894293308	0.0008864509291015565	0.016881035640835762
0.00047941633965820074	0.01468344684690237	0.0008848930592648685	0.017066726461052895
0.0004796998400706798	0.014693260192871094	0.0008523339056409895	0.01682501845061779
0.0004888736293651164	0.014743822626769543	0.0008366894908249378	0.016721323132514954
0.0004930845461785793	0.014887591823935509	0.0008528248290531337	0.016719454899430275
0.00048525151214562356	0.014765618368983269	0.0008369878632947803	0.01649295911192894
0.000473933236207813	0.014556623063981533	0.0008752656285651028	0.016582241281867027
0.00047939567593857646	0.014701711013913155	0.0008705040672793984	0.01695399172604084
0.0004783857730217278	0.01473441906273365	0.0008941414998844266	0.01709088310599327
0.0004748584469780326	0.01465982012450695	0.0008355086902156472	0.016723735257983208
0.0004709932836703956	0.014594297856092453	0.0008904125425033271	0.016904858872294426
0.00046471055247820914	0.014530236832797527	0.0008363398956134915	0.016476888209581375
0.0004553770995698869	0.014360085129737854	0.0008416196797043085	0.016778742894530296
0.0004559611261356622	0.014411487616598606	0.0008971087518148124	0.016724025830626488
0.0004398352175485343	0.014252959750592709	0.0008265901124104857	0.01684633642435074
0.0004620614927262068	0.014434431679546833	0.000851727498229593	0.01670110411942005
0.0004795718123205006	0.014652712270617485	0.0008444908889941871	0.016787957400083542
0.0004584174312185496	0.014388765208423138	0.0008477464434690773	0.01666324958205223
0.0004421156772878021	0.014207843691110611	0.000845988979563117	0.016825461760163307
0.00045120783033780754	0.014271602034568787	0.0008435805793851614	0.016877377405762672
0.00048141484148800373	0.014596875756978989	0.0008473094785586	0.016832295805215836
0.0004735856200568378	0.014506774954497814	0.0008267376688309014	0.01677425391972065
0.00043551070848479867	0.014145903289318085	0.0008496705559082329	0.016401728615164757
0.00042401993414387107	0.013989086262881756	0.0008556308457627892	0.01672307960689068
0.00045582817983813584	0.014402077533304691	0.0008001644746400416	0.017088046297430992
0.0004384235362522304	0.01415399368852377	0.0008715764270164073	0.016889723017811775
0.0004345687630120665	0.014157102443277836	0.0008484145510010421	0.016714422032237053
0.0004274397506378591	0.0140679394826293	0.0008378380443900824	0.016461828723549843
0.0004472308501135558	0.014132987707853317	0.0008653318509459496	0.016507664695382118
0.0004177301889285445	0.013905661180615425	0.0008662644540891051	0.016789879649877548
0.0004287462215870619	0.01396559551358223	0.0008903781417757273	0.016567539423704147
0.00041376808076165617	0.013896029442548752	0.0008305386872962117	0.01645251363515854
0.00043464990449137986	0.014058031141757965	0.0008785971440374851	0.01665060967206955
0.00043822076986543834	0.014154941774904728	0.0009049265063367784	0.016962483525276184
0.00041640945710241795	0.013922411017119884	0.0008466921281069517	0.016632886603474617
0.00042659201426431537	0.013962354511022568	0.0008367092814296484	0.016321519389748573
0.00042675298755057156	0.013946881517767906	0.0008259541355073452	0.01633639819920063
0.0004183649143669754	0.013941273093223572	0.0008831826271489263	0.0166280809789896
0.00043778293184004724	0.014042732305824757	0.0008253540145233274	0.01627133972942829
0.0004205166478641331	0.013820712454617023	0.000843611778691411	0.01671471819281578
0.000418938638176769	0.013846460729837418	0.0008779597119428217	0.017422903329133987
0.00042734204907901585	0.014009273611009121	0.0008419177029281855	0.0165995042771101
0.0004074860771652311	0.013846431858837605	0.0008418393554165959	0.016219574958086014
0.00040653630276210606	0.013684645295143127	0.0008443177212029696	0.01660476252436638
0.0004173830384388566	0.013804946094751358	0.0008554754895158112	0.01682235859334469
0.00040478090522810817	0.01374000869691372	0.0008654266130179167	0.016467871144413948
0.00040895878919400275	0.013727609999477863	0.0008893170161172748	0.01671605370938778
0.0004110064182896167	0.013832398690283298	0.0008366481051780283	0.016240466386079788
0.00038466270780190825	0.013414193876087666	0.0008201598539017141	0.01625007390975952
0.00040583990630693734	0.013615511357784271	0.000858429295476526	0.016619490459561348
0.0004116192867513746	0.013641566038131714	0.0008600294240750372	0.01646246202290058
0.00041287695057690144	0.013676748611032963	0.0008609169162809849	0.016284696757793427
0.00039715401362627745	0.013585350476205349	0.0008275666041299701	0.01631404459476471
0.00039267612737603486	0.013533174060285091	0.0008585503092035651	0.016743050888180733
0.0003974165301769972	0.013490637764334679	0.000831624842248857	0.016775278374552727
0.0004260389250703156	0.013810770586133003	0.000935322605073452	0.01736016385257244
0.00041196856182068586	0.013759845867753029	0.0008460516692139208	0.016616694629192352
0.0003903643519151956	0.013407916761934757	0.0008496717200614512	0.016355428844690323
0.00041041828808374703	0.013725937344133854	0.0008513391367159784	0.0165481548756361
0.0003943011979572475	0.01348490547388792	0.0008681301260367036	0.016199292615056038
0.00038329887320287526	0.013424363918602467	0.0008384077809751034	0.016639212146401405
0.00039856607327237725	0.013483833521604538	0.0008355299360118806	0.016068894416093826
0.00036236265441402793	0.013177548535168171	0.0008562250877730548	0.016324227675795555
0.00036698736948892474	0.01317809522151947	0.0008858538931235671	0.01649404875934124
0.00038843476795591414	0.013393125496804714	0.000835041340906173	0.016219941899180412
0.00037277379306033254	0.013216045685112476	0.0008499672403559089	0.016253406181931496
0.000389045977499336	0.01340525597333908	0.0008241205359809101	0.016268152743577957
0.0003844605525955558	0.013307230547070503	0.0008949534967541695	0.016465330496430397
0.000376037263777107	0.013280384242534637	0.0008649870287626982	0.016173681244254112
0.0003962370101362467	0.01343805342912674	0.0008005608688108623	0.01626431941986084
0.0004018211620859802	0.013419250026345253	0.0008656185236759484	0.016570884734392166
0.0003840303688775748	0.01327758189290762	0.0008579607238061726	0.016388971358537674
0.0003639821370597929	0.013077550567686558	0.0008171544759534299	0.016059376299381256
0.000362103630322963	0.013111247681081295	0.0008348275441676378	0.016064731404185295
0.00035520439269021153	0.013064171187579632	0.0008841292001307011	0.016308173537254333
0.0003813050570897758	0.013179783709347248	0.0008389526046812534	0.016436507925391197
0.0003869743086397648	0.01334324013441801	0.0008703488274477422	0.01650984026491642
0.0003673360333777964	0.013103513978421688	0.0008412950555793941	0.016222506761550903
0.0003912848769687116	0.013380791991949081	0.000817552674561739	0.016178304329514503
0.0003656608460005373	0.013113467022776604	0.0008065444999374449	0.015746647492051125
0.0003490661329124123	0.012873874977231026	0.0008520442643202841	0.016393590718507767
0.00038200957351364195	0.013242557644844055	0.0008436766802333295	0.015992384403944016
0.0003508348891045898	0.012957220897078514	0.0008028002921491861	0.01593032293021679
0.0003605471574701369	0.013019640929996967	0.0008577291155233979	0.01647266559302807
0.0003476848651189357	0.012936452403664589	0.0008154279785230756	0.015965746715664864
0.0003392147191334516	0.012828494422137737	0.0008166296756826341	0.015878718346357346
0.00036824922426603734	0.013061575591564178	0.0008476627408526838	0.016298463568091393
0.00036240252666175365	0.013083183206617832	0.0008058259263634682	0.016076505184173584
0.0003522425249684602	0.013015761971473694	0.0008215284324251115	0.01609872095286846
0.00035168681642971933	0.012924945913255215	0.0008729155524633825	0.01651921682059765
0.00036414703936316073	0.012979038059711456	0.0008977794204838574	0.01672360673546791
0.0003858937998302281	0.013473772443830967	0.0008335474994964898	0.01656469516456127
0.0003608883125707507	0.012938867323100567	0.0008167870109900832	0.01611286588013172
0.0003388509212527424	0.012734984047710896	0.0008534765220247209	0.016048312187194824
0.000348355300957337	0.012861491180956364	0.0008666984504088759	0.0162795539945364
0.00034139008494094014	0.012780358083546162	0.0008706825319677591	0.016367193311452866
0.00034573485027067363	0.012829779647290707	0.0008510634652338922	0.016296247020363808
0.00037074193824082613	0.013054563663899899	0.0008810031577013433	0.016420351341366768
0.000350252230418846	0.012836777605116367	0.0008440202800557017	0.016598789021372795
0.00036203142371959984	0.013033494353294373	0.0007974173058755696	0.01607436127960682
0.0003527961380314082	0.012915314175188541	0.0008381266379728913	0.01612444408237934
0.00035233888775110245	0.01277578342705965	0.0008218532311730087	0.016205355525016785
0.000339171034283936	0.012798352167010307	0.0008397974888794124	0.016109855845570564
0.0003240642254240811	0.012512288056313992	0.0008153968374244869	0.01582620106637478
0.0003335858345963061	0.01267809234559536	0.0008308009710162878	0.015979336574673653
0.00031641245004720986	0.012390895746648312	0.0007990492740646005	0.01564122550189495
0.00031862419564276934	0.012508643791079521	0.0008593291859142482	0.01615321636199951
0.0003290096065029502	0.012620203197002411	0.0008174101240001619	0.016066208481788635
0.00034189748112112284	0.012736628763377666	0.0008461071993224323	0.01612108387053013
0.0003379092668183148	0.012730991467833519	0.0008167767664417624	0.016241423785686493
0.00033265817910432816	0.012662075459957123	0.0008265776559710503	0.01600775495171547
0.00034371050423942506	0.012702330015599728	0.0008178541320376098	0.015922756865620613
0.00031981171923689544	0.012430435046553612	0.0008149714558385313	0.015911079943180084
0.0003206486289855093	0.012434297241270542	0.0008323292131535709	0.01573997735977173
0.00034222108661197126	0.012698556296527386	0.0007910666754469275	0.015567741356790066
0.0003268310974817723	0.012520329095423222	0.0007882040808908641	0.015668924897909164
0.00032446361728943884	0.012452108785510063	0.0008022525580599904	0.01593414694070816
0.0003266602288931608	0.012507843784987926	0.000860118365380913	0.016593409702181816
0.00034805029281415045	0.012596646323800087	0.0008063629502430558	0.015898697078227997
0.000330842420225963	0.012464189901947975	0.0008010927122086287	0.015766005963087082
0.0003060020681004971	0.012250188738107681	0.0008303920621983707	0.016408110037446022
0.00033931186771951616	0.012529627420008183	0.0007906646933406591	0.01575964130461216
0.00031627112184651196	0.01237617526203394	0.0008597532869316638	0.015858782455325127
0.0003305456193629652	0.012477392330765724	0.0008214108529500663	0.01565144583582878
0.00032405424281023443	0.012428374961018562	0.0008656235877424479	0.015984870493412018
0.0003377148532308638	0.012533916160464287	0.0008314043516293168	0.015903938561677933
0.00034032430266961455	0.01262566540390253	0.000843889603856951	0.01591760292649269
0.0003279609954915941	0.01235737930983305	0.0008908644667826593	0.01610582135617733
0.0003249997098464519	0.012315180152654648	0.0008120179991237819	0.015725161880254745
0.00030697984038852155	0.012226183898746967	0.0008159628487192094	0.01558082178235054
0.0003046853234991431	0.01217719167470932	0.0008170783403329551	0.015939505770802498
0.00031344310264103115	0.012262106873095036	0.0007935661706142128	0.01568407006561756
0.00029512509354390204	0.01213050913065672	0.0008183260215446353	0.01576460897922516
0.00028924079379066825	0.011998238041996956	0.0007878623437136412	0.015699932351708412
0.00029957375954836607	0.01204709243029356	0.0008483518031425774	0.016076328232884407
0.00031296475208364427	0.012255527079105377	0.0008102217689156532	0.015788035467267036
0.00031923886854201555	0.012404568493366241	0.0007893638103269041	0.01579999551177025
0.00030464839073829353	0.01224399171769619	0.0008172958623617887	0.015880335122346878
0.00028710890910588205	0.01196533627808094	0.0008210373925976455	0.01563037373125553
0.00030290972790680826	0.012131825089454651	0.0007577972719445825	0.015781229361891747
0.00030885229352861643	0.012263637036085129	0.0008446084102615714	0.01571519300341606
0.00029752060072496533	0.012074110098183155	0.0008067955495789647	0.01566290855407715
0.0003041251911781728	0.012235044501721859	0.0008196874987334013	0.01569184847176075
0.00033601964241825044	0.012499697506427765	0.0008134781965054572	0.016025299206376076
0.00031523092184215784	0.012245663441717625	0.0008342983783222735	0.016124173998832703
0.0002981704892590642	0.012076865881681442	0.0008266745717264712	0.015953177586197853
0.00030586676439270377	0.012110456824302673	0.0007941787480376661	0.015718670561909676
0.00028158322675153613	0.011819092556834221	0.0007981955423019826	0.015566245652735233
0.0002859618980437517	0.011878401041030884	0.0008282561902888119	0.015653157606720924
0.000293156219413504	0.012004189193248749	0.0007904900121502578	0.015614006668329239
0.0002882336266338825	0.011914024129509926	0.0008123466977849603	0.015719158574938774
0.00029296320280991495	0.011945991776883602	0.0007757872226648033	0.01551162637770176
0.00030021369457244873	0.01206206250935793	0.0008255418506450951	0.015663862228393555
0.00030350402812473476	0.01205424778163433	0.0007699929410591722	0.015386663377285004
0.0002908780297730118	0.011933846399188042	0.0008197182905860245	0.01572108268737793
0.0002933057548943907	0.01199240330606699	0.000844252179376781	0.01563372276723385
0.0002866178401745856	0.0118915606290102	0.0007668022299185395	0.015576941892504692
0.00029181421268731356	0.011912776157259941	0.0007884307997301221	0.015558617189526558
0.0003126895462628454	0.012056155130267143	0.0008188215433619916	0.015949320048093796
0.0002926095621660352	0.011954812332987785	0.0007888171821832657	0.015417522750794888
0.0002910613839048892	0.01187430415302515	0.0008078943355940282	0.0157871525734663
0.00028969967388547957	0.011965925805270672	0.0008139852434396744	0.015534668229520321
0.0002929129987023771	0.011850882321596146	0.0008419171208515763	0.016368258744478226
0.0003109313838649541	0.012092700228095055	0.0007995567284524441	0.015844302251935005
0.00029809694387950003	0.011913328431546688	0.0007905973470769823	0.015626393258571625
0.0003256129566580057	0.012196906842291355	0.0007878775359131396	0.01573701947927475
0.00034783792216330767	0.012456206604838371	0.0008471425389871001	0.01579769141972065
0.0002904911816585809	0.01181406993418932	0.0008141531725414097	0.015887342393398285
0.00026697758585214615	0.011565737426280975	0.000796884240116924	0.015533847734332085
0.0002757087931968272	0.011695083230733871	0.0007982195820659399	0.015448725782334805
0.0002708962420001626	0.011627866886556149	0.0007799918530508876	0.015339720994234085
0.0002813316532410681	0.011777669191360474	0.000769241654779762	0.015386668965220451
0.00027645585942082107	0.011647977866232395	0.0007811118848621845	0.01547299139201641
0.000264946575043723	0.011487584561109543	0.0007840035832487047	0.015658441931009293
0.0002864187699742615	0.01184404268860817	0.000746751029510051	0.015557417646050453
0.000283944042166695	0.011717624962329865	0.0007816922734491527	0.015571098774671555
0.0002828888245858252	0.011758661828935146	0.0007574306218884885	0.015422671101987362
0.0002764973323792219	0.011633070185780525	0.0007776734419167042	0.015666700899600983
0.0002904681023210287	0.011833629570901394	0.0007720030262134969	0.015621120110154152
0.0002752975560724735	0.011657181195914745	0.0007722591399215162	0.015368381515145302
0.0002647649380378425	0.0114764254540205	0.0007893933216109872	0.015454105101525784
0.0002716700255405158	0.011593690142035484	0.0007561345701105893	0.015466956421732903
0.0002772042353171855	0.011653997004032135	0.0007769290241412818	0.015503212809562683
0.0002828671713359654	0.01175521407276392	0.0007830566610209644	0.015577204525470734
0.00026698128203861415	0.011507135815918446	0.0007752426899969578	0.015376872383058071
0.0002833654289133847	0.01172572746872902	0.0007579688681289554	0.015417641028761864
0.0002623264444991946	0.011467420496046543	0.0007958647329360247	0.015382819809019566
0.0002709928376134485	0.011554240249097347	0.0008270242833532393	0.015978926792740822
0.0002781342191156	0.011722544208168983	0.0008135076495818794	0.015452193096280098
0.00026853414601646364	0.011503765359520912	0.0007835762808099389	0.015325999818742275
0.000291899690637365	0.011739230714738369	0.0007625298458151519	0.015354926697909832
0.0002730119740590453	0.01154597569257021	0.0007808635127730668	0.015431223437190056
0.00026054104091599584	0.011386179365217686	0.0007859494653530419	0.015563588589429855
0.0002668095694389194	0.011493722908198833	0.0007790228701196611	0.015381849370896816
0.00025672547053545713	0.011368216015398502	0.0007457794854417443	0.015221678651869297
0.0003266737621743232	0.012352467514574528	0.0007426543743349612	0.015380729921162128
0.00029856362380087376	0.011808423325419426	0.000748243706766516	0.015462429262697697
0.00028553587617352605	0.011802025139331818	0.0007231032359413803	0.015150503255426884
0.0002609842049423605	0.011422405950725079	0.0007737693376839161	0.015371296554803848
0.0002623148320708424	0.011448100209236145	0.0007479344494640827	0.015441486611962318
0.0002588143106549978	0.01134511735290289	0.000778356974478811	0.015520920045673847
0.0002619102015160024	0.011320964433252811	0.0007465466624125838	0.01525096781551838
0.00025741170975379646	0.011370427906513214	0.0007590113091282547	0.015278174541890621
0.00027528530335985124	0.011499670334160328	0.0007611375767737627	0.01543825026601553
0.0002840316155925393	0.011572246439754963	0.0008246045326814055	0.016060657799243927
0.00029594599618576467	0.011766844429075718	0.0007914603920653462	0.015809299424290657
0.00026208587223663926	0.011400274001061916	0.000767239136621356	0.015206853859126568
0.0002449522144161165	0.011198455467820168	0.0007611343753524125	0.015140067785978317
0.0002610821684356779	0.011241900734603405	0.0007753902464173734	0.015227076597511768
0.00025827664649114013	0.011290906928479671	0.0007671542698517442	0.015573748387396336
0.0002505089796613902	0.011163515970110893	0.0007430316763930023	0.015243448317050934
0.0002670700487215072	0.011415776796638966	0.0007972448947839439	0.015533591620624065
0.00024478579871356487	0.011121666058897972	0.0007508763228543103	0.015534876845777035
0.00025025708600878716	0.011216547340154648	0.0007478556362912059	0.015291624702513218
0.000250223878538236	0.011236408725380898	0.0007500330684706569	0.015161186456680298
0.00026098574744537473	0.011389605700969696	0.00074313412187621	0.01539421547204256
0.00024734786711633205	0.011153768748044968	0.0007364267949014902	0.015212050639092922
0.0002527559990994632	0.011249074712395668	0.0007438656757585704	0.015275470912456512
0.0002484695869497955	0.011218464933335781	0.0007689309422858059	0.015339265577495098
0.00025474067660979927	0.011250535026192665	0.0007598228403367102	0.015134315006434917
0.00025900034233927727	0.011275861412286758	0.000768698169849813	0.01532113179564476
0.0002476314839441329	0.011226709932088852	0.0007548750727437437	0.01529174204915762
0.00023908344155643135	0.011069267988204956	0.0007490844000130892	0.015253104269504547
0.00025210969033651054	0.011228282935917377	0.0007532087620347738	0.015370789915323257
0.0002580653817858547	0.011231153272092342	0.0008065950823947787	0.015372381545603275
0.0002503943396732211	0.011217580176889896	0.0007838851888664067	0.015241486020386219
0.00024732144083827734	0.01117506343871355	0.000738226983230561	0.015164927579462528
0.00024092497187666595	0.011097148060798645	0.0007288033375516534	0.015072314999997616
0.00024490387295372784	0.011125038377940655	0.0007481083157472312	0.015051504597067833
0.0002480380062479526	0.011095227673649788	0.0007342732860706747	0.014919988811016083
0.0002499217807780951	0.011166076175868511	0.0007633654749952257	0.015231054276227951
0.00024380080867558718	0.010961471125483513	0.0007593280170112848	0.01519711222499609
0.0002460478281136602	0.011054818518459797	0.0007455757586285472	0.015077861957252026
0.0002606051857583225	0.01130770891904831	0.0007385442731902003	0.015317590907216072
0.00025791730149649084	0.011240157298743725	0.000740081537514925	0.01488524954766035
0.0002450146130286157	0.010986926034092903	0.000724029028788209	0.015131749212741852
0.000244517985265702	0.011035279370844364	0.0007288685301318765	0.015270404517650604
0.0002399669319856912	0.010992839932441711	0.0007250925409607589	0.0150332385674119
0.0002409565495327115	0.010979285463690758	0.0007330660591833293	0.015281331725418568
0.00023707524815108627	0.010997487232089043	0.0007315077818930149	0.01522988360375166
0.00023368022812064737	0.01088059414178133	0.0007221678388305008	0.015156947076320648
0.00024405578733421862	0.011010942980647087	0.0007235024822875857	0.015305398032069206
0.00023807433899492025	0.010969743132591248	0.0007539808284491301	0.01539735496044159
0.00023268746735993773	0.010919351130723953	0.000749883649405092	0.015265257097780704
0.0002523293951526284	0.011066610924899578	0.000729620922356844	0.01509933453053236
0.0002554124512244016	0.011171473190188408	0.0007318426505662501	0.015207620337605476
0.0002479935938026756	0.011067867279052734	0.0007556363707408309	0.015268691815435886
0.00023863301612436771	0.010966735891997814	0.0007526690606027842	0.015193908475339413
0.00024477290571667254	0.01097186654806137	0.0007368763908743858	0.015209062024950981
0.00023802554642315954	0.010916853323578835	0.0007798984879627824	0.015499635599553585
0.00027291272999718785	0.011253776960074902	0.00080066395457834	0.015779884532094002
0.0002802587114274502	0.011267634108662605	0.0007385374046862125	0.015481025911867619
0.00026090757455676794	0.011214095167815685	0.000743042619433254	0.015273780561983585
0.00025530840503051877	0.010912656784057617	0.0007903283694759011	0.01653387024998665
0.00025889353128150105	0.01126598846167326	0.0007332160603255033	0.015105875208973885
0.00024502724409103394	0.010940004140138626	0.0007418434834107757	0.015113649889826775
0.0002451388572808355	0.010955983772873878	0.0007492295699194074	0.015137658454477787
0.00023412791779264808	0.01084328442811966	0.0007277593831531703	0.015016605146229267
0.0002470050530973822	0.010999709367752075	0.0007563314284197986	0.015334407798945904
0.0002285306982230395	0.010769710876047611	0.0007367332000285387	0.015106444247066975
0.0002256062434753403	0.010637148283421993	0.0007343273027800024	0.015094015747308731
0.00023734522983431816	0.01081510167568922	0.0007001063204370439	0.014982044696807861
0.0002503976575098932	0.011092006228864193	0.0007554386975243688	0.015172038227319717
0.0002510787744540721	0.011016026139259338	0.0007251918432302773	0.015006385743618011
0.000233056241995655	0.0107961967587471	0.0007088604033924639	0.015029690228402615
0.00022638708469457924	0.010692928917706013	0.0007291889633052051	0.015149103477597237
0.00023731321562081575	0.010850849561393261	0.0008295511361211538	0.015690738335251808
0.00027503527235239744	0.0112791508436203	0.0007516610785387456	0.015169093385338783
0.00023693242110311985	0.010827734135091305	0.0007472073775716126	0.015227909199893475
0.00023070293536875397	0.01079743355512619	0.0007505521061830223	0.015198628418147564
0.00022468299721367657	0.01070479117333889	0.0007569490117020905	0.015225217677652836
0.0002348961861571297	0.010810968466103077	0.0007565888809040189	0.015290196985006332
0.0002216864377260208	0.010603008791804314	0.0007512636948376894	0.015243296511471272
0.0002211697428720072	0.010667485184967518	0.0007469033007510006	0.015269650146365166
0.00021960953017696738	0.010623661801218987	0.0007326964987441897	0.015147249214351177
0.0002173196990042925	0.010555745102465153	0.0007329346844926476	0.01501739677041769
0.00021572582772932947	0.01053168810904026	0.0007205537986010313	0.014977330341935158
0.00022968644043430686	0.010686900466680527	0.0007285976316779852	0.015177599154412746
0.00023085990687832236	0.010732664726674557	0.0007373748812824488	0.015333946794271469
0.00022332786465995014	0.010621722787618637	0.0007384410710074008	0.015102604404091835
0.0002371921727899462	0.010847220197319984	0.0007427990785799921	0.015258505009114742
0.00023121587582863867	0.010766384191811085	0.0007129930891096592	0.014864222146570683
0.00023696557036601007	0.010741774924099445	0.0007447701646015048	0.015291307121515274
0.00021743601246271282	0.01056194119155407	0.0007190662436187267	0.014886384829878807
0.00021585679496638477	0.010498832911252975	0.0007501755026169121	0.015369441360235214
0.00022171899036038667	0.010651255957782269	0.0007514471653848886	0.015213709324598312
0.0002294892619829625	0.010659348219633102	0.0007326005143113434	0.014947036281228065
0.0002317737089470029	0.010708976536989212	0.0007536342018283904	0.015059024095535278
0.00023134353978093714	0.010709102265536785	0.0007343130419030786	0.01499947253614664
0.00022770468785893172	0.010633202269673347	0.000743733486160636	0.01515023224055767
0.000219057357753627	0.010574336163699627	0.0007688426412642002	0.01553015410900116
0.00021753847249783576	0.010516337119042873	0.0007008283864706755	0.014902935363352299
0.00022127052943687886	0.010563249699771404	0.0007108008139766753	0.014938737265765667
0.0002265747607452795	0.010569876059889793	0.0007451316923834383	0.015175906009972095
0.00021142409241292626	0.010480844415724277	0.0006894271355122328	0.014796823263168335
0.00021477995323948562	0.010463257320225239	0.000735150242689997	0.014914412051439285
0.00021766821737401187	0.010492361150681973	0.0007285979809239507	0.015177055262029171
0.0002134923415724188	0.010388633236289024	0.0007257701363414526	0.015083370730280876
0.00021539899171330035	0.010429739020764828	0.0007168354350142181	0.01505998894572258
0.00022411068493966013	0.010501932352781296	0.0007352908723987639	0.015111874788999557
0.00021608149108942598	0.010450689122080803	0.000728948216419667	0.015042957849800587
0.0002104989398503676	0.010392624884843826	0.0007338403956964612	0.015187745913863182
0.00022168923169374466	0.010527038015425205	0.0007228057947941124	0.015045089647173882
0.00021085758635308594	0.010424334555864334	0.0007298955461010337	0.01495298370718956
0.00021317247592378408	0.010425356216728687	0.0007267023902386427	0.014968987554311752
0.00021089246729388833	0.010415371507406235	0.0007163371192291379	0.01490831933915615
0.00021529369405470788	0.010430946946144104	0.0007395026041194797	0.014951895922422409
0.00021979516895953566	0.010439038276672363	0.0007438789471052587	0.015093843452632427
0.00020798570767510682	0.010310853831470013	0.0007312117959372699	0.014855451881885529
0.00022631927276961505	0.010512775741517544	0.000730528321582824	0.014999243430793285
0.00025726575404405594	0.010794414207339287	0.0007126847631298006	0.015177552588284016
0.000235254512517713	0.010628732852637768	0.0007440638728439808	0.015388276427984238
0.0002190846425946802	0.010485372506082058	0.0007143604452721775	0.015115389600396156
0.00023487651196774095	0.010665973648428917	0.0007195670041255653	0.01512586697936058
0.0002158623974537477	0.010434926487505436	0.0007218038663268089	0.01492428220808506
0.00021090134396217763	0.010363726876676083	0.0007169151213020086	0.014972610399127007
0.00022029025421943516	0.010393602773547173	0.0006944669876247644	0.014814364723861217
0.00020780114573426545	0.010243847966194153	0.0007356183486990631	0.014806238934397697
0.00021315118647180498	0.010388213209807873	0.0007366246427409351	0.01490258052945137
0.00021156355796847492	0.010343736037611961	0.000766600074712187	0.015156663954257965
0.00021626270608976483	0.010397413745522499	0.0007585256244055927	0.015297968871891499
0.00022064510267227888	0.010442766360938549	0.0007330342778004706	0.014847449958324432
0.00021398597164079547	0.010314048267900944	0.0007001946796663105	0.0147444698959589
0.00020994202350266278	0.010366065427660942	0.0007268841727636755	0.014973231591284275
0.00020685713388957083	0.010211852379143238	0.0007444422226399183	0.015307139605283737
0.00021349801681935787	0.010325186885893345	0.0007200951804406941	0.015048297122120857
0.00020869805302936584	0.010383165441453457	0.000695444701705128	0.014733868651092052
0.00020490423776209354	0.010243332013487816	0.0007231853087432683	0.01489151082932949
0.0002077504323096946	0.010268183425068855	0.0007135128253139555	0.014934301376342773
0.00020478712394833565	0.010236474685370922	0.0007235133671201766	0.014685234054923058
0.00021865841699764132	0.01028737798333168	0.0007348019280470908	0.015216785483062267
0.00021013406512793154	0.010259588249027729	0.0007444778457283974	0.01508118025958538
0.00020212294475641102	0.010202210396528244	0.0007267264300026	0.014928731136023998
0.00020465058332774788	0.010226587764918804	0.0007006243104115129	0.014755619689822197
0.0002059250109596178	0.010275157168507576	0.0007088264101184905	0.014870917424559593
0.00019723094010259956	0.010145806707441807	0.0007386033539660275	0.01480328943580389
0.00021486922923941165	0.010316424071788788	0.0007607321604155004	0.015433093532919884
0.0002199180016759783	0.010399467311799526	0.0007096962071955204	0.014842725358903408
0.00019962125224992633	0.010139971040189266	0.0007077117334119976	0.014939649030566216
0.00020707311341539025	0.01018585916608572	0.0007144797709770501	0.01500864326953888
0.00023853042512200773	0.010528357699513435	0.000710151856765151	0.014927001670002937
0.00020345923257991672	0.010170255787670612	0.0007508155540563166	0.014978751540184021
0.00021771724277641624	0.010386190377175808	0.0007242747233249247	0.015055295079946518
0.000232621023315005	0.01047532632946968	0.000745450786780566	0.015148515813052654
0.0002161153533961624	0.010363011620938778	0.000737314869184047	0.014959788881242275
0.0002074932708637789	0.01022909115999937	0.0007314042304642498	0.014939915388822556
0.00019276069360785186	0.010032310150563717	0.0007270743371918797	0.015194226987659931
0.0001963229151442647	0.010022752918303013	0.0007576337666250765	0.01524216029793024
0.00019496341701596975	0.010076791048049927	0.0007867459207773209	0.015080109238624573
0.00019799009896814823	0.010116936638951302	0.0007260175771079957	0.01500544510781765
0.00020374314044602215	0.010200126096606255	0.0007554873009212315	0.015124790370464325
0.0002022093249252066	0.010098903439939022	0.0007355127017945051	0.014838650822639465
0.00020994688384234905	0.010134171694517136	0.0007553038885816932	0.015009134076535702
0.00020259253506083041	0.010161696933209896	0.0007207570015452802	0.014862960204482079
0.00019172218162566423	0.009954754263162613	0.0007217317470349371	0.014842086471617222
0.000191275859833695	0.009984089992940426	0.0007099901558831334	0.01470237597823143
0.00021080301667097956	0.01024975161999464	0.0007751126540824771	0.01523760799318552
0.00019967173284385353	0.010133304633200169	0.0007341934251599014	0.014783505350351334
0.0001973021571757272	0.010068713687360287	0.0007526975241489708	0.015007606707513332
0.00020122644491493702	0.010055357590317726	0.0007482044165953994	0.015027717687189579
0.0002558467094786465	0.010740645229816437	0.0007747073541395366	0.01514961663633585
0.0002045579021796584	0.010067109949886799	0.0007551091257482767	0.014967389404773712
0.00019805140618700534	0.01000081468373537	0.0007471654680557549	0.015141133219003677
0.00020595858222804964	0.010130573064088821	0.0007486394606530666	0.015062366612255573
0.0001947057171491906	0.010121983475983143	0.0007587166619487107	0.014943530783057213
0.00019091767899226397	0.009971755556762218	0.0007453692960552871	0.014746777713298798
0.00019240911933593452	0.009961215779185295	0.0007641807897016406	0.015042353421449661
0.00018527201609686017	0.009848632849752903	0.0007422699127346277	0.014906107448041439
0.00019899876497220248	0.00991661287844181	0.000769326463341713	0.014974535442888737
0.0001906563702505082	0.009947524406015873	0.0007461113855242729	0.014825954101979733
0.00019034775323234499	0.009910030290484428	0.0007450135890394449	0.014887535013258457
0.00019220003741793334	0.00992971658706665	0.0007185445865616202	0.014828980900347233
0.00019270945631433278	0.009939013049006462	0.000714213470928371	0.014852416701614857
0.00020427146228030324	0.0101099768653512	0.0007393963751383126	0.014880730770528316
0.00019447629165370017	0.009978233836591244	0.0007307808846235275	0.0149226738139987
0.00019606843125075102	0.010002502240240574	0.0007350597879849374	0.014794483780860901
0.0001878284092526883	0.009868478402495384	0.000722913013305515	0.014842687174677849
0.00018757078214548528	0.009860699996352196	0.0007333635585382581	0.015079667791724205
0.00018569784879218787	0.009871344082057476	0.0007881652563810349	0.015204454772174358
0.0002002883265959099	0.01001584529876709	0.0007727196207270026	0.014996295794844627
0.00019415798305999488	0.009992470033466816	0.000747814541682601	0.014934255741536617
0.00018581304175313562	0.009834575466811657	0.0007610537577420473	0.01527141872793436
0.00020383534138090909	0.010075941681861877	0.0007450458942912519	0.015265990979969501
0.00019631211762316525	0.010021991096436977	0.0007627760642208159	0.015146139077842236
0.00020130517077632248	0.010022060014307499	0.0007719111745245755	0.015100319869816303
0.00019186669669579715	0.009877820499241352	0.0007742284797132015	0.01512790285050869
0.0001984278205782175	0.010035806335508823	0.0007671151543036103	0.0151248499751091
0.00019011618860531598	0.00984517764300108	0.0007315288530662656	0.015040596015751362
0.00019568395509850234	0.009947561658918858	0.0007200891268439591	0.014996952377259731
0.0001966259442269802	0.009973750449717045	0.0007569615845568478	0.0149227948859334
0.000191035884199664	0.009868931025266647	0.0007708887569606304	0.015028852969408035
0.00019759844872169197	0.009899410419166088	0.0007494875462725759	0.01505215372890234
0.0001806797954486683	0.009709205478429794	0.0007285040919668972	0.014670505188405514
0.00019519974011927843	0.009941378608345985	0.0007543820538558066	0.014942401088774204
0.00020176426914986223	0.009987974539399147	0.0007536509656347334	0.01504943985491991
0.00019526947289705276	0.009894016198813915	0.0007760404259897768	0.015060466714203358
0.00018566932703834027	0.009847700595855713	0.0007931015570648015	0.014963063411414623
0.00019627745496109128	0.009879103861749172	0.0007729295757599175	0.014883008785545826
0.00017948028107639402	0.009765190072357655	0.0007910635322332382	0.01509059313684702
0.00018773508782032877	0.009844807907938957	0.0007806874928064644	0.015045969747006893
0.00018211234419140965	0.00973096489906311	0.0007622436387464404	0.015019708313047886
0.00018645318050403148	0.009795553982257843	0.0007578738732263446	0.014921042136847973
0.00018732335593085736	0.009713339619338512	0.0007576569332741201	0.0148955462500453
0.00020327456877566874	0.010062442161142826	0.0007685342570766807	0.014945019036531448
0.00018577613809611648	0.009790666401386261	0.0007296295952983201	0.014628642238676548
0.00019349509966559708	0.009867743588984013	0.0007721727015450597	0.014911742880940437
0.0001833446731325239	0.009738348424434662	0.0007414219435304403	0.014866311103105545
0.00018787426233757287	0.009792421944439411	0.0007545347325503826	0.014917615801095963
0.00018836776143871248	0.00980063434690237	0.0007470456184819341	0.014876716770231724
0.00018538409494794905	0.009772955439984798	0.0007337854476645589	0.014729594811797142
0.00018791851471178234	0.009815753437578678	0.0007394708809442818	0.01482519693672657
0.0001913662563310936	0.00986571703106165	0.000739222567062825	0.01479972992092371
0.00019277824321761727	0.009922565892338753	0.0007514723693020642	0.015090796165168285
0.00018303687102161348	0.009730562567710876	0.000732103711925447	0.014880250208079815
0.0001848287065513432	0.009755019098520279	0.0007277531549334526	0.01479224395006895
0.0001769219379639253	0.009655783884227276	0.0007262470317073166	0.014791164547204971
0.00018078477296512574	0.009716934524476528	0.0007463573710992932	0.014970684424042702
0.0001761629682732746	0.009617438539862633	0.0007348320796154439	0.014734563417732716
0.00018390284094493836	0.009742921218276024	0.0007546755368821323	0.014989119954407215
0.00019426268409006298	0.009840687736868858	0.0007389836828224361	0.014923624694347382
0.0001893017179099843	0.009730038233101368	0.0007556158816441894	0.014959114603698254
0.00017329891852568835	0.009551793336868286	0.0007235939265228808	0.014645992778241634
0.00017179816495627165	0.009521691128611565	0.0007519829669035971	0.01494602207094431
0.00019365569460205734	0.009874589741230011	0.0007250074995681643	0.014902465976774693
0.0001928746496560052	0.009799323044717312	0.0007132482132874429	0.014823855832219124
0.00019024315406568348	0.009865645319223404	0.0007749524665996432	0.014803968369960785
0.00017929238674696535	0.0096275694668293	0.000711898144800216	0.014590696431696415
0.00017115709488280118	0.00949536357074976	0.0007383058546110988	0.014909965917468071
0.00017295192810706794	0.009519587270915508	0.0007361856405623257	0.014958453364670277
0.00017615889373701066	0.009591440670192242	0.0007220814004540443	0.014689233154058456
0.00017449076403863728	0.009559844620525837	0.0007148989243432879	0.014782089740037918
0.00017184375610668212	0.009503071196377277	0.000714147521648556	0.014920135028660297
0.00017816027684602886	0.009607184678316116	0.0007364065386354923	0.015019242651760578
0.00019899336621165276	0.009955072775483131	0.0007251112256199121	0.015065886080265045
0.000189021578989923	0.009740511886775494	0.0007069777348078787	0.014956844039261341
0.00017459523223806173	0.009553631767630577	0.0007154698832891881	0.014780913479626179
0.00019799180154222995	0.009937879629433155	0.0007255622185766697	0.014844647608697414
0.00018954509869217873	0.00978659838438034	0.0007573160692118108	0.014790240675210953
0.00017796226893551648	0.009621738456189632	0.0007419547182507813	0.014784509316086769
0.00017819264030549675	0.009615225717425346	0.0007446740637533367	0.014884307980537415
0.00017019808001350611	0.009473065845668316	0.0007042972720228136	0.014565433375537395
0.00018219000776298344	0.0095893032848835	0.0007126438431441784	0.014739453792572021
0.00019554593018256128	0.009842206723988056	0.0007458218024112284	0.014784801751375198
0.00018601260671857744	0.009637665934860706	0.0007182069821283221	0.014672537334263325
0.00017865239351522177	0.009587767533957958	0.0007157549844123423	0.014504839666187763
0.00017599818238522857	0.00946826208382845	0.0007182105327956378	0.014659577049314976
0.00017768524412531406	0.009575014933943748	0.0007091580773703754	0.014939411543309689
0.00017812808800954372	0.009562220424413681	0.0007016197196207941	0.014528446830809116
0.00017396968905813992	0.009473594836890697	0.0007466570241376758	0.01486243400722742
0.0001695402606856078	0.009470748715102673	0.0007074102177284658	0.0147584592923522
0.00017708871746435761	0.009590045548975468	0.0007368578226305544	0.01501369196921587
0.00017807490075938404	0.009537803009152412	0.000759987102355808	0.015058758668601513
0.00016727436741348356	0.009409372694790363	0.000724512618035078	0.014737972058355808
0.00017384765669703484	0.009458347223699093	0.0007522404775954783	0.015029306523501873
0.00017563466099090874	0.009562795050442219	0.0007242016145028174	0.014767170883715153
0.00017311627743765712	0.009490876458585262	0.0007148579461500049	0.01465973723679781
0.00017409819702152163	0.009446004405617714	0.0007227704045362771	0.014631443656980991
0.000171388266608119	0.009475032798945904	0.0007089825812727213	0.014809169806540012
0.00016967406554613262	0.009431146085262299	0.0007283560116775334	0.014700498431921005
0.0001738677965477109	0.009511363692581654	0.000744301883969456	0.01478338148444891
0.0001721862645354122	0.00941980816423893	0.0007135479827411473	0.014532651752233505
0.00016993566532619298	0.00945434533059597	0.0007126719574443996	0.01470565889030695
0.0001682295696809888	0.009427138604223728	0.0006940747844055295	0.014464939013123512
0.00017728842794895172	0.009548175148665905	0.0007093803724274039	0.014393913559615612
0.00017922086408361793	0.009527945891022682	0.000701551791280508	0.014620039612054825
0.00016743603919167072	0.00935722328722477	0.0007402232731692493	0.014599543064832687
0.0001756771089276299	0.009510409086942673	0.0007465634844265878	0.014708423055708408
0.00016730651259422302	0.009344742633402348	0.0007411662372760475	0.014575106091797352
0.0001742083695717156	0.009475608356297016	0.0007253747317008674	0.014682223089039326
0.00016758670972194523	0.009376653470098972	0.0007273039664141834	0.01469744835048914
0.00018500309670343995	0.009560666978359222	0.0007443256909027696	0.014906288124620914
0.00018998171435669065	0.009621127508580685	0.000712195411324501	0.014692964032292366
0.00018656642350833863	0.009644507430493832	0.0007162163965404034	0.014796680770814419
0.00017844031390268356	0.009434475563466549	0.0007049044943414629	0.01468224823474884
0.00016408956435043365	0.009258955717086792	0.0007290694629773498	0.01480058953166008
0.0001628606696613133	0.009290664456784725	0.0007242286228574812	0.014714128337800503
0.00016158806101884693	0.00922677293419838	0.0007103944662958384	0.014660559594631195
0.00016246299492195249	0.009283672086894512	0.0007184134447015822	0.014654802158474922
0.00016890816914383322	0.009373227134346962	0.0007262094877660275	0.014761061407625675
0.00016658290405757725	0.009343898855149746	0.0006984642241150141	0.01437551248818636
0.0001650247140787542	0.009309298358857632	0.0007234332733787596	0.014499189332127571
0.00016226618026848882	0.009233676828444004	0.0007019987679086626	0.014391460455954075
0.00016539942589588463	0.009327099658548832	0.0007084383396431804	0.01467324048280716
0.0001674394734436646	0.009326335042715073	0.0006954706623218954	0.014595342800021172
0.0001641519775148481	0.009217159822583199	0.0007059431518428028	0.014684369787573814
0.00016746055916883051	0.009345569647848606	0.0007216373342089355	0.014524335041642189
0.00016302758012898266	0.009254314005374908	0.0007106789271347225	0.014740732498466969
0.00017198814020957798	0.009349603205919266	0.0007254450465552509	0.014653938822448254
0.00017564704467076808	0.009435292333364487	0.0007281251600943506	0.014785767532885075
0.00016546006372664124	0.009319565258920193	0.0007060553762130439	0.014416909776628017
0.00016122004308272153	0.00921365711838007	0.0007366127683781087	0.014706453308463097
0.000161808988195844	0.009242601692676544	0.0007529130671173334	0.01455333735793829
0.00016720060375519097	0.009273371659219265	0.0006748000159859657	0.014410988427698612
0.0001892083091661334	0.009626156650483608	0.0006777350208722055	0.014369690790772438
0.00018120686581823975	0.009536763653159142	0.0007154156337492168	0.014606067910790443
0.000171427454915829	0.009396346285939217	0.0006946107023395598	0.014476933516561985
0.00016331576625816524	0.00923591386526823	0.0007030859705992043	0.014517663046717644
0.00016312720254063606	0.009224516339600086	0.0007094522006809711	0.014549773186445236
0.00015681926743127406	0.009080932475626469	0.0007066212128847837	0.014384807087481022
0.0001686632022028789	0.009314030408859253	0.000734953151550144	0.014606070704758167
0.0001722969172988087	0.00929933600127697	0.0007150160963647068	0.014668894931674004
0.0001672671060077846	0.009310894645750523	0.000704399193637073	0.014468014240264893
0.00015819612599443644	0.009111500345170498	0.0006967075751163065	0.014327977783977985
0.00016241501725744456	0.009211386553943157	0.0007028396939858794	0.014375606551766396
0.00016047473764047027	0.009191296063363552	0.000705618062056601	0.014414085075259209
0.00016405427595600486	0.009203760884702206	0.0007487520342692733	0.014700403437018394
0.00016145197150763124	0.009242918342351913	0.0007121205562725663	0.014409057796001434
0.00017437461065128446	0.009370196610689163	0.0007307196501642466	0.014642998576164246
0.00018561840988695621	0.009556014090776443	0.0007258316036313772	0.014657152816653252
0.00016911809507291764	0.009315954521298409	0.0006960721220821142	0.0145350880920887
0.00015704089310020208	0.009155014529824257	0.0007049085106700659	0.01444013137370348
0.0001596280199009925	0.009135324507951736	0.000703822763171047	0.014255552552640438
0.00016693097131792456	0.009234961122274399	0.0007101427181623876	0.014406422153115273
0.0001735608821036294	0.009356438182294369	0.000721450021956116	0.014517713338136673
0.0001608524180483073	0.00914444774389267	0.0007189491880126297	0.014375308528542519
0.00015440850984305143	0.009033679962158203	0.000721458753105253	0.014477710239589214
0.00014951337652746588	0.00899466872215271	0.0007291035144589841	0.0145913390442729
0.00015529194206465036	0.009062621742486954	0.0007113096653483808	0.014485405758023262
0.00015273678582161665	0.009044315665960312	0.0007319017895497382	0.0145318154245615
0.0001556366478325799	0.00908415112644434	0.0007179605308920145	0.014430633746087551
0.00015792841440998018	0.009138809517025948	0.0006959630991332233	0.014520183205604553
0.00016403057088609785	0.009272852912545204	0.0007344099576584995	0.014625121839344501
0.00019735420937649906	0.009498676285147667	0.0007190338219515979	0.014609640464186668
0.0001736797421472147	0.00928700901567936	0.0007013994036242366	0.0145854027941823
0.00016453128773719072	0.009182354435324669	0.0006972367409616709	0.014435148797929287
0.0001698676060186699	0.009329231455922127	0.0006911365780979395	0.014614955522119999
0.0001650427730055526	0.009217320941388607	0.0007003879873082042	0.014644727110862732
0.00017142173601314425	0.009269500151276588	0.0006901290616951883	0.014307081699371338
0.000155582107254304	0.009065474383533001	0.0007182176923379302	0.014507854357361794
0.00015516723215114325	0.009064923040568829	0.000743152282666415	0.014695586636662483
0.00015562631597276777	0.009048969484865665	0.0007251892238855362	0.014432772994041443
0.00015837253886274993	0.009113202802836895	0.0007379784365184605	0.014543082565069199
0.00015918405551929027	0.009102637879550457	0.0007276352262124419	0.014635439962148666
0.00016392910038121045	0.009119121357798576	0.0007084456738084555	0.014435376040637493
0.00015004974557086825	0.00893311109393835	0.0007361397729255259	0.014546476304531097
0.00015860982239246368	0.00908097717911005	0.000719711824785918	0.014592092484235764
0.00015655993774998933	0.009053386747837067	0.0007206353475339711	0.014375632628798485
0.00015689645078964531	0.009036299772560596	0.0007296707481145859	0.014689238741993904
0.00016282244178000838	0.009120636619627476	0.0007028207764960825	0.0145149240270257
0.00015710612933617085	0.009067829698324203	0.0006956150755286217	0.01438841875642538
0.000158085094881244	0.009060514159500599	0.0007075105095282197	0.014350688084959984
0.00015011176583357155	0.00892422255128622	0.0007233023061417043	0.014437991194427013
0.00015799017273820937	0.009061704389750957	0.0007027146057225764	0.01444268599152565
0.00016500642232131213	0.009234273806214333	0.0007318532443605363	0.014653975144028664
0.00015700548829045147	0.009116695262491703	0.0007076302426867187	0.014481982216238976
0.00016922270879149437	0.009237616322934628	0.0007780382293276489	0.014640663750469685
0.00016351054364349693	0.009158101864159107	0.000729736580979079	0.014677618630230427
0.00014919326349627227	0.008880427107214928	0.0007302925805561244	0.014678838662803173
0.00015332091425079852	0.009018483571708202	0.0007860857876949012	0.014606121927499771
0.00015695011825300753	0.009048644453287125	0.0007585050188936293	0.014493641443550587
0.0001542643876746297	0.00900015328079462	0.0007161089451983571	0.014297096990048885
0.00015422749856952578	0.008954224176704884	0.0007277213735505939	0.014521158300340176
0.00017094620852731168	0.00925192516297102	0.0007172676851041615	0.014784496277570724
0.00017850154836196452	0.009316598996520042	0.0007491205469705164	0.01525123417377472
0.00018917288980446756	0.009382644668221474	0.0007304159225896001	0.014465419575572014
0.00017624223255552351	0.009136212058365345	0.0007350254454649985	0.014694703742861748
0.00016828889783937484	0.009157690219581127	0.0007897661416791379	0.015646254643797874
0.00016139265790116042	0.009196681901812553	0.000721361197065562	0.014431667514145374
0.0001660168927628547	0.00914761982858181	0.0007027061656117439	0.014283792115747929
0.00015187848475761712	0.008980793878436089	0.0007324720500037074	0.014413767494261265
0.00016028393292799592	0.00895933248102665	0.0007067241240292788	0.01425427570939064
0.00016815299750305712	0.009213975630700588	0.000683216261677444	0.01436767540872097
0.00017978085088543594	0.009312552399933338	0.0007171041797846556	0.014627892524003983
0.00015849278133828193	0.00909155048429966	0.0006963703781366348	0.014411733485758305
0.00015422057185787708	0.008944555185735226	0.0007478504558093846	0.014435909688472748
0.00014797637413721532	0.008848672732710838	0.0007355469861067832	0.014459271915256977
0.0001480329956393689	0.008865759707987309	0.0007318518473766744	0.014412096701562405
0.00015632755821570754	0.008954493328928947	0.0007213674252852798	0.014358516782522202
0.00014854088658466935	0.0088478559628129	0.0007195111247710884	0.014427883550524712
0.00014849676517769694	0.008888589218258858	0.0007343498291447759	0.0144858593121171
0.00015016183897387236	0.0089281490072608	0.0007130916928872466	0.01447101216763258
0.00015045699547044933	0.008932475931942463	0.0007437067106366158	0.014606903307139874
0.0001469358685426414	0.008859672583639622	0.0007148723816499114	0.014265517704188824
0.00014803196245338768	0.008824325166642666	0.0007399986498057842	0.014394272118806839
0.00014685100177302957	0.008840433321893215	0.0007287803455255926	0.014486340805888176
0.00014827480481471866	0.008842610754072666	0.0007088907877914608	0.014525254257023335
0.00015470183279830962	0.00895220972597599	0.0007436144514940679	0.014604363590478897
0.00014768721302971244	0.008872896432876587	0.0007175474311225116	0.014415412209928036
0.0001799215388018638	0.009198283776640892	0.0007178785162977874	0.014617608860135078
0.00016612332547083497	0.009062088094651699	0.00074861227767542	0.014862055890262127
0.00016426271758973598	0.009039924480021	0.0007262547151185572	0.014449757523834705
0.00015054733376018703	0.008932416327297688	0.0007012561545707285	0.014454149641096592
0.00015780075045768172	0.008952319622039795	0.0007382574840448797	0.01463593915104866
0.00017547128663863987	0.00926090870052576	0.0007540315273217857	0.014766987413167953
0.00016831679386086762	0.009071247652173042	0.0007495271856896579	0.01460303645581007
0.00015204783994704485	0.008907629176974297	0.0007554454496130347	0.01478869840502739
0.00015032639203127474	0.00884882640093565	0.000726830679923296	0.0144636956974864
0.00016221099940594286	0.008935743942856789	0.0007046360406093299	0.014321425929665565
0.00014588155318051577	0.008740010671317577	0.0007169818854890764	0.014426986686885357
0.0001456312893424183	0.00880720466375351	0.0007016597082838416	0.014324251562356949
0.00014584092423319817	0.008746129460632801	0.0007370692328549922	0.014466342516243458
0.00014473292685579509	0.008724885992705822	0.0007324577309191227	0.014552786946296692
0.00014573872613254935	0.00879108440130949	0.0007316128467209637	0.01447403896600008
0.00016506457177456468	0.00894103478640318	0.0007225822191685438	0.014472047798335552
0.00015077200077939779	0.008870932273566723	0.0006976912845857441	0.014310364611446857
0.00014854621258564293	0.00881552416831255	0.0007123675895854831	0.014516743831336498
0.00014727641246281564	0.00875756237655878	0.0007113895262591541	0.014385061338543892
0.0001493793388362974	0.008812219835817814	0.0007113830070011318	0.014372996985912323
0.00014726044901181012	0.008812371641397476	0.0007090932922437787	0.014516442082822323
0.00015079886361490935	0.008825021795928478	0.0007058159098960459	0.014469999819993973
0.00014817574992775917	0.008797177113592625	0.000722828961443156	0.01435699500143528
0.00015016879478935152	0.008814471773803234	0.0007445093942806125	0.014683657325804234
0.00015981380420271307	0.00897109042853117	0.0007295726099982858	0.014575975947082043
0.00014905055286362767	0.008797390386462212	0.0007148678414523602	0.014380051754415035
0.000151189582538791	0.008775697089731693	0.0007104625692591071	0.014390184544026852
0.00014917798398528248	0.008825489319860935	0.0007221983396448195	0.01447740476578474
0.00014837390335742384	0.008760150521993637	0.0006909170188009739	0.01417203713208437
0.00016246446466539055	0.008959495462477207	0.0007224197033792734	0.014627523720264435
0.00016601229435764253	0.00909520499408245	0.0007445379160344601	0.014729433692991734
0.00015328949666582048	0.008845253847539425	0.0007347984937950969	0.01452236995100975
0.00014265828940551728	0.008725697174668312	0.0007016296149231493	0.014353417791426182
0.0001517257624072954	0.008844214491546154	0.0007092127343639731	0.014455663040280342
0.00014536018716171384	0.008738010190427303	0.000717967632226646	0.014517326839268208
0.0001470473944209516	0.00879495870321989	0.000692432455252856	0.014287608675658703
0.00014639279106631875	0.008718934841454029	0.000705948390532285	0.014359681867063046
0.00014968370669521391	0.008753874339163303	0.0007057769689708948	0.014356078580021858
0.00014182440645527095	0.008678057231009007	0.0007049987907521427	0.014475972391664982
0.00014013277541380376	0.008627277798950672	0.0006769163301214576	0.014333386905491352
0.000142427088576369	0.00868235994130373	0.000716018897946924	0.014509554952383041
0.00014297552115749568	0.008663719519972801	0.0007009734399616718	0.014308846555650234
0.00014104681031312793	0.008702640421688557	0.0007368389051407576	0.014620647765696049
0.00015998203889466822	0.008931749500334263	0.0007640842231921852	0.014753908850252628
0.00015390777844004333	0.008889546617865562	0.0007255124510265887	0.014580142684280872
0.0001480087812524289	0.00877359788864851	0.0007347292848862708	0.014344043098390102
0.0001472070871386677	0.008724035695195198	0.0007168825250118971	0.014473333023488522
0.00014493837079498917	0.008710901252925396	0.0007147129508666694	0.014222294092178345
0.00014470201858785003	0.008674879558384418	0.0007337233400903642	0.014711188152432442
0.00014500315592158586	0.0087190642952919	0.0007361548487097025	0.01460024993866682
0.00014509570610243827	0.008694639429450035	0.0007095605251379311	0.014449467882514
0.00014638029097113758	0.00871102511882782	0.0007284207385964692	0.014402434229850769
0.00014727094094268978	0.008716249838471413	0.0007126482087187469	0.014491592533886433
0.00013857526937499642	0.008597150444984436	0.0007203486748039722	0.014544470235705376
0.00014584886957891285	0.008760700933635235	0.0007229701732285321	0.014496145769953728
0.00014020244998391718	0.008691561408340931	0.0007183718262240291	0.014444227330386639
0.00014111606287769973	0.008673742413520813	0.000709818908944726	0.014373737387359142
0.00013717380352318287	0.008592118509113789	0.0007397222798317671	0.014514480717480183
0.00014578587433788925	0.008657664991915226	0.0007302458980120718	0.014506938867270947
0.00014188046043273062	0.00862728152424097	0.0007110484875738621	0.014528308995068073
0.0001410251425113529	0.00864510890096426	0.0006948818918317556	0.014371054247021675
0.00013594169286079705	0.008589530363678932	0.0007122576353140175	0.014249401167035103
0.00014373761950992048	0.008720289915800095	0.0007142952526919544	0.014497795142233372
0.0001518955104984343	0.00876334123313427	0.000704000354744494	0.014301836490631104
0.00015885516768321395	0.008852497674524784	0.0007094788597896695	0.014335040003061295
0.00015080557204782963	0.008853352628648281	0.0007071926956996322	0.014331597834825516
0.00014920748071745038	0.008775212801992893	0.0007207498420029879	0.014209572225809097
0.00014157475379761308	0.008638717234134674	0.0006936363643035293	0.014235288836061954
0.00013720279093831778	0.00856542307883501	0.0006923639448359609	0.01428437139838934
0.00013658643001690507	0.008536720648407936	0.0007017239695414901	0.014339372515678406
0.00013755196414422244	0.008523666299879551	0.0006729421438649297	0.0142021169885993
0.0001383495982736349	0.008595551364123821	0.0006845956086181104	0.014247597195208073
0.00013811499229632318	0.008546886034309864	0.0006910583470016718	0.014309633523225784
0.00014528351312037557	0.008596195839345455	0.0006865235045552254	0.014120475389063358
0.000165770819876343	0.0090259350836277	0.000715513713657856	0.014484426006674767
0.0001447561226086691	0.00876194704324007	0.0007046581013128161	0.014397245831787586
0.00017349226982332766	0.008982561528682709	0.0006792425992898643	0.01458048913627863
0.00014686727081425488	0.008738716132938862	0.0007398774614557624	0.014402369037270546
0.00013575513730756938	0.008563500829041004	0.0007090403814800084	0.014322688803076744
0.00015124579658731818	0.008819866925477982	0.0006788233295083046	0.014350175857543945
0.00015032000374048948	0.008668775670230389	0.0006882589659653604	0.014263653196394444
0.0001392732810927555	0.0085729556158185	0.0007071758736856282	0.014366029761731625
0.00013698171824216843	0.008494800888001919	0.0006999573670327663	0.014225856401026249
0.00013690409832634032	0.008553164079785347	0.0007032011053524911	0.014251533895730972
0.00014061402180232108	0.008584040217101574	0.0007071674917824566	0.014444835484027863
0.0001469373528379947	0.008702057413756847	0.0007730994839221239	0.014302502386271954
0.00014355016173794866	0.008689231239259243	0.0006637341575697064	0.014153256081044674
0.00014437016216106713	0.008622303605079651	0.0006803334108553827	0.014247817918658257
0.00013453097199089825	0.008494613692164421	0.000682551006320864	0.014218363910913467
0.00013573063188232481	0.00854046456515789	0.0006825270247645676	0.01428365521132946
0.00016035848238971084	0.009036509320139885	0.0007066554971970618	0.014436653815209866
0.00014916571672074497	0.008750168606638908	0.0007168487063609064	0.01432607788592577
0.00014342402573674917	0.008577346801757812	0.0007151593454182148	0.014211362227797508
0.00013817627041134983	0.008488943800330162	0.0007221646374091506	0.014395082369446754
0.00013653389760293067	0.008478252217173576	0.0006978719029575586	0.01424478366971016
0.00014308140089269727	0.008566796779632568	0.0006979426252655685	0.014343416318297386
0.00013552473683375865	0.008443232625722885	0.0006759961252100766	0.014177614822983742
0.00013224859139882028	0.008444865234196186	0.00070460035931319	0.014285813085734844
0.00013829437375534326	0.008525267243385315	0.0007201729458756745	0.014375779777765274
0.0001316626148764044	0.008448759093880653	0.0007161786779761314	0.01438829954713583
0.00013370592205319554	0.0084973881021142	0.0007100481889210641	0.01418294943869114
0.00013108048005960882	0.008394472301006317	0.000716974085662514	0.01431603915989399
0.00013599079102277756	0.008482026867568493	0.0007193502970039845	0.014324024319648743
0.00014722310879733413	0.008669688366353512	0.0007121688104234636	0.014503855258226395
0.00014618824934586883	0.008727026171982288	0.0006937140715308487	0.014321019873023033
0.00013660269905813038	0.008517668582499027	0.0007128887227736413	0.014578098431229591
0.00013418500020634383	0.00847474206238985	0.0007107860874384642	0.01433018408715725
0.00013210903853178024	0.008407444693148136	0.0006977183511480689	0.014271528460085392
0.0001375289139105007	0.00845590140670538	0.0007089542341418564	0.014415403828024864
0.0001277459814446047	0.00830686092376709	0.0007133316830731928	0.01440718024969101
0.00013512771693058312	0.00846096035093069	0.0007336493581533432	0.014465954154729843
0.00014441763050854206	0.008677796460688114	0.0007229719776660204	0.014315073378384113
0.00013243734429124743	0.008453753776848316	0.0007188236340880394	0.014556672424077988
0.00013099210627842695	0.008393313735723495	0.0007219422259368002	0.014230371452867985
0.00013929815031588078	0.008494161069393158	0.000745411787647754	0.014414988458156586
0.00017113123612944037	0.009036602452397346	0.0006794738583266735	0.014200213365256786
0.00014922584523446858	0.008742916397750378	0.0006945545319467783	0.014357609674334526
0.0001474834862165153	0.008679848164319992	0.0006738606607541442	0.014141452498733997
0.0001305891782976687	0.008335953578352928	0.0006917155114933848	0.014269957318902016
0.0001320310984738171	0.008442196063697338	0.0006754439091309905	0.014201417565345764
0.00013394893903750926	0.008413492701947689	0.0006854576640762389	0.014004777185618877
0.00013454737199936062	0.008441474288702011	0.0006782956188544631	0.014261743985116482
0.00013214629143476486	0.008362765423953533	0.0006736936047673225	0.01415849756449461
0.0001326134952250868	0.008385752327740192	0.0006796879461035132	0.014165510423481464
0.00012902448361273855	0.008286264725029469	0.0006764511927030981	0.014090651646256447
0.00013196365034673363	0.00839092954993248	0.0006738004158250988	0.01418656762689352
0.00012929023068863899	0.00834268145263195	0.0006846304167993367	0.01422121375799179
0.00013311828661244363	0.008382606320083141	0.0006699837977066636	0.01407025009393692
0.00012727513967547566	0.008317116647958755	0.0006660012295469642	0.014081072062253952
0.0001307330239797011	0.008364309556782246	0.0006875322433188558	0.014259538613259792
0.0001306407939409837	0.00840528029948473	0.0006880875444039702	0.01446253340691328
0.00013051820860709995	0.008372662588953972	0.0006542086484842002	0.014044495299458504
0.00014035524509381503	0.008577688597142696	0.0006896663107909262	0.014312397688627243
0.00013784044131170958	0.008457834832370281	0.000689875625539571	0.01426191907376051
0.00013667982420884073	0.008501061238348484	0.0006889814976602793	0.014427234418690205
0.00013454021245706826	0.008425530046224594	0.0006866676267236471	0.014257487840950489
0.00012974579294677824	0.008308547548949718	0.0006929324008524418	0.01409955509006977
0.0001386949443258345	0.008448530919849873	0.0006985334330238402	0.014150086790323257
0.00013453472638502717	0.008430534973740578	0.0007077085901983082	0.014258107170462608
0.0001279740536119789	0.008274432271718979	0.000695261056534946	0.01415247656404972
0.00012996012810617685	0.008335652761161327	0.0006941595929674804	0.014232582412660122
0.00012741755926981568	0.008242716081440449	0.0006847920012660325	0.014079448767006397
0.0001369210658594966	0.008440612815320492	0.0006735784700140357	0.014307867735624313
0.0001281873119296506	0.008287820965051651	0.0006780139519833028	0.014061851426959038
0.0001262801670236513	0.008242178708314896	0.0006883015157654881	0.014201297424733639
0.00012444467574823648	0.008227843791246414	0.0006898818537592888	0.014299681410193443
0.0001246175670530647	0.00820899847894907	0.0007009884575381875	0.014300522394478321
0.0001307174825342372	0.008338225074112415	0.0006846623728051782	0.014170381240546703
0.0001293808309128508	0.008316664025187492	0.0006901668384671211	0.014333805069327354
0.00013394078996498138	0.008412587456405163	0.0006932239630259573	0.014243370853364468
0.00013110254076309502	0.008325626142323017	0.0006914157420396805	0.014276350848376751
0.00014172864030115306	0.008437072858214378	0.0007027574465610087	0.014249367639422417
0.00013743403542321175	0.008408673107624054	0.0006715087802149355	0.014279806986451149
0.00013004617358092219	0.008289599791169167	0.0006806871970184147	0.014258833602070808
0.0001256362156709656	0.008241727948188782	0.000680545112118125	0.014308353886008263
0.00013947751722298563	0.00843148771673441	0.0006962835323065519	0.014593436382710934
0.0001439066109014675	0.008546276018023491	0.0006900554872117937	0.014405617490410805
0.00014895042113494128	0.008373080752789974	0.0007148530567064881	0.014573801308870316
0.00015657856420148164	0.00857088714838028	0.0007168927113525569	0.014598539099097252
0.00014620154979638755	0.008374127559363842	0.0006906421040184796	0.014380413107573986
0.00014112818462308496	0.008441789075732231	0.0008151006186380982	0.016593659296631813
0.00015418283874168992	0.009030315093696117	0.0007040358032099903	0.014433084987103939
0.00013091279834043235	0.008419923484325409	0.0006924017216078937	0.014198004268109798
0.00012670834257733077	0.008242716081440449	0.0006979887839406729	0.014218322932720184
0.0001235908130183816	0.008160874247550964	0.0006880804430693388	0.014229836873710155
0.0001258458651136607	0.008252915926277637	0.0006931541720405221	0.014251216314733028
0.00012591664562933147	0.008251583203673363	0.0006738133379258215	0.014085381291806698
0.00012949371011927724	0.008285833522677422	0.0006986651569604874	0.014321492984890938
0.00012369168689474463	0.008184253238141537	0.0006962264305911958	0.014113910496234894
0.00013849341485183686	0.008440699428319931	0.0007123981486074626	0.014536620117723942
0.00013997040514368564	0.008572500199079514	0.0006977606099098921	0.014390919357538223
0.00013204898277763277	0.008429241366684437	0.0006886195042170584	0.014246264472603798
0.00012844365846831352	0.008295483887195587	0.000710784865077585	0.014428471215069294
0.0001285096659557894	0.008316205814480782	0.0006912691751495004	0.01421171985566616
0.00013548565038945526	0.008314194157719612	0.0006701753009110689	0.014166477136313915
0.00013769305951427668	0.008367199450731277	0.0007012406131252646	0.014515586197376251
0.00013278670667205006	0.008367396891117096	0.0006919307634234428	0.014267396181821823
0.0001321097370237112	0.008296173997223377	0.000725045392755419	0.014313356019556522
0.00012544995115604252	0.008190116845071316	0.0006985341315157712	0.014151502400636673
0.00012321080430410802	0.008197697810828686	0.0006932269316166639	0.014176497235894203
0.00013668608153238893	0.008309194818139076	0.000698260439094156	0.014338071458041668
0.00012208102270960808	0.008165454491972923	0.0006979703321121633	0.014240551739931107
0.00012427072215359658	0.008179708383977413	0.0006929023656994104	0.014182389713823795
0.00012683674867730588	0.00820820964872837	0.0007302495650947094	0.01443961076438427
0.00012869734200648963	0.008286370895802975	0.0007047434337437153	0.014285561628639698
0.00012486618652474135	0.008208731189370155	0.0006843545706942677	0.014177139848470688
0.0001310973020736128	0.008277036249637604	0.0006789379403926432	0.0142737478017807
0.00013070064596831799	0.00829089805483818	0.0006876185070723295	0.014349284581840038
0.00012442249862942845	0.008182584308087826	0.0006895507103763521	0.014264978468418121
0.00012543740740511566	0.008140471763908863	0.0006935981218703091	0.014361431822180748
0.0001239639677805826	0.00818772241473198	0.0006713047623634338	0.013969716615974903
0.0001253172813449055	0.008214129135012627	0.0006796615198254585	0.014156345278024673
0.00012146382505306974	0.008086408488452435	0.0007032036082819104	0.014402881264686584
0.00013156466593500227	0.008221292868256569	0.0006813479121774435	0.01414428185671568
0.00012782361591234803	0.008253432810306549	0.000669967383146286	0.014098887331783772
0.00012295827036723495	0.008116084150969982	0.0006706880521960557	0.014076252467930317
0.00012498974683694541	0.008200990967452526	0.0006791077903471887	0.014047350734472275
0.00012660794891417027	0.008189626038074493	0.0006935255951248109	0.014366592280566692
0.0001225817104568705	0.008140544407069683	0.0006907263887114823	0.01425467524677515
0.00012475192488636822	0.008227565325796604	0.0006841791328042746	0.014249775558710098
0.0001259793498320505	0.008219871670007706	0.0006815948290750384	0.01424365770071745
0.00012928406067658216	0.008200221695005894	0.00069885712582618	0.014260809868574142
0.00012851730571128428	0.008134804666042328	0.0007070043357089162	0.014574950560927391
0.00013625841529574245	0.008333624340593815	0.0006777559174224734	0.014046124182641506
0.00012102824985049665	0.008077118545770645	0.000684905331581831	0.014110253192484379
0.0001223224971909076	0.008052346296608448	0.0006805278826504946	0.01422962173819542
0.00013030644913669676	0.00827695894986391	0.0006861192523501813	0.014074936509132385
0.00012305151904001832	0.008180244825780392	0.0006723531405441463	0.014021961949765682
0.00012295835767872632	0.008137566968798637	0.0006614022422581911	0.013957599177956581
0.00012151153350714594	0.00805027224123478	0.0006689963047392666	0.013977591879665852
0.00013071017747279257	0.008274835534393787	0.0006944294436834753	0.014196657575666904
0.00012196274474263191	0.008109006099402905	0.0006720295641571283	0.014021891169250011
0.00011737921886378899	0.007978907786309719	0.0006724008708260953	0.014089962467551231
0.00012733825133182108	0.008183988742530346	0.0006700512603856623	0.01420524250715971
0.0001238945551449433	0.008162864483892918	0.0006803941214457154	0.014186077751219273
0.00012466967746149749	0.008173590525984764	0.0006688668509013951	0.013985980302095413
0.0001219838741235435	0.008097143843770027	0.0006574024446308613	0.01390015333890915
0.00011967586033279076	0.008024528622627258	0.0006778555689379573	0.014161137863993645
0.00012142198829678819	0.008075394667685032	0.0006732520996592939	0.01417884137481451
0.00012072716344846413	0.008067057467997074	0.000652427552267909	0.01408690307289362
0.00012617153697647154	0.008143434301018715	0.0006792960921302438	0.014241106808185577
0.00012720527593046427	0.008172674104571342	0.0006857287953607738	0.014218943193554878
0.00012664396490436047	0.008153222501277924	0.0006736454670317471	0.014146341010928154
0.0001231099886354059	0.008108554407954216	0.0006806085584685206	0.01417760830372572
0.00011833539610961452	0.007999377325177193	0.0006585764931514859	0.014093923382461071
0.00012111493560951203	0.008011793717741966	0.0006807514000684023	0.01413566991686821
0.00012257556954864413	0.008093790151178837	0.0006969933165237308	0.01437238696962595
0.00012280821101740003	0.008116931654512882	0.0006825161981396377	0.014301465824246407
0.00011944003199459985	0.008057779632508755	0.0006623888039030135	0.013977672904729843
0.00012349741882644594	0.008124956861138344	0.0006793094798922539	0.014101649634540081
0.00011796842591138557	0.007996620610356331	0.0006835132371634245	0.014066716656088829
0.0001247911131940782	0.008142800070345402	0.0006869212375022471	0.014245430007576942
0.00012442342995200306	0.008153336122632027	0.000678270123898983	0.014193148352205753
0.00012512390094343573	0.008090225979685783	0.0006873036618344486	0.014186717569828033
0.0001206746746902354	0.00801512785255909	0.0006994979339651763	0.014291313476860523
0.0001166077854577452	0.007982651703059673	0.0006833450752310455	0.014208652079105377
0.0001214604199049063	0.008080001920461655	0.0006815564702264965	0.014180579222738743
0.00012193592556286603	0.00807575136423111	0.0006880161818116903	0.01427625585347414
0.0001272082154173404	0.008134518750011921	0.0006803766009397805	0.014140271581709385
0.0001226661988766864	0.008065490983426571	0.0007029904518276453	0.014170250855386257
0.00011963092401856557	0.008007927797734737	0.0006751295295543969	0.014083492569625378
0.00011847491259686649	0.008024786598980427	0.0006644186214543879	0.013973185792565346
0.00011795931641245261	0.008004305884242058	0.0007152760517783463	0.014408793300390244
0.00011768283729907125	0.007972056046128273	0.0006980021134950221	0.01432409230619669
0.00012114360288251191	0.00808504968881607	0.0006939055165275931	0.014202072285115719
0.00012664681707974523	0.008118255995213985	0.0006848096963949502	0.014163808897137642
0.0001215523443534039	0.008063523098826408	0.0006866290350444615	0.014180500991642475
0.00011935739166801795	0.008004238829016685	0.0007020547054708004	0.0142477136105299
0.0001214322546729818	0.008066435344517231	0.0006961000617593527	0.014330719597637653
0.00011958906543441117	0.007984211668372154	0.0006748698651790619	0.014117767103016376
0.0001235124364029616	0.008058023639023304	0.0006983666098676622	0.014228841289877892
0.00012930519005749375	0.008143766783177853	0.0006563143106177449	0.014174183830618858
0.0001255794777534902	0.008090831339359283	0.000674916198477149	0.014108513481914997
0.0001296794944209978	0.008189062587916851	0.0006780493422411382	0.014208932407200336
0.00012576601875480264	0.008103477768599987	0.0006786634330637753	0.014108404517173767
0.00012211347348056734	0.008045476861298084	0.0006738366791978478	0.01408227439969778
0.00012344824790488929	0.008071246556937695	0.0006730222376063466	0.01400680560618639
0.0001225159503519535	0.008004059083759785	0.0006504508201032877	0.013725809752941132
0.000123089412227273	0.007975852116942406	0.0006760197575204074	0.0143138337880373
0.00015583282220177352	0.00861746072769165	0.0006879609427414834	0.014280645176768303
0.00014187220949679613	0.008355239406228065	0.0007024085498414934	0.014363889582455158
0.00016014503489714116	0.008544505573809147	0.0006885453476570547	0.014221500605344772
0.00014966883463785052	0.008289799094200134	0.0006894104881212115	0.014135303907096386
0.00013926919200457633	0.008166424930095673	0.0006862870650365949	0.01431685034185648
0.00013467902317643166	0.008018389344215393	0.0006822317373007536	0.014270207844674587
0.00012914171384181827	0.008010175079107285	0.0006904870388098061	0.014392416924238205
0.00012699436047114432	0.008048501797020435	0.0006854272214695811	0.014324922114610672
0.00012155554577475414	0.007979320362210274	0.0007595803472213447	0.014505106955766678
0.00011643017205642536	0.00791232194751501	0.0007074570748955011	0.01418739091604948
0.0001145131973316893	0.00786809902638197	0.0007060535135678947	0.014172653667628765
0.00011278029705863446	0.007854681462049484	0.0007113267784006894	0.014301029033958912
0.00011591982911340892	0.007993051782250404	0.0007128781289793551	0.014112704433500767
0.00011549703049240634	0.007878381758928299	0.0007041351054795086	0.014158730395138264
0.00011395092587918043	0.007852469570934772	0.0006891590892337263	0.014073224738240242
0.00011478624946903437	0.007890195585787296	0.000693432695697993	0.014039754867553711
0.00011062706471420825	0.007797351572662592	0.0006862743175588548	0.01407906785607338
0.00011952911881962791	0.007933448068797588	0.0006938962615095079	0.014101491309702396
0.00012626330135390162	0.008091738447546959	0.0007152940961532295	0.01421046257019043
0.00013141029921825975	0.008172998204827309	0.000724674086086452	0.01427442766726017
0.00012018223060294986	0.008019800297915936	0.0007038931944407523	0.014169077388942242
0.00011912250192835927	0.007994914427399635	0.0007026003440842032	0.014097843319177628
0.0001103518225136213	0.007787287700921297	0.0006866668118163943	0.014070491306483746
0.00011352814181009308	0.007871104404330254	0.0006930568488314748	0.014166641980409622
0.00011488712334539741	0.007854162715375423	0.0007033196743577719	0.014162595383822918
0.00011688828089972958	0.00791583675891161	0.0007194975041784346	0.014189207926392555
0.00011159964196849614	0.007812255062162876	0.0007282023434527218	0.014181504026055336
0.00011375813483027741	0.007855900563299656	0.00069214659743011	0.014068140648305416
0.00011424355034250766	0.00785563513636589	0.0006688171997666359	0.014034988358616829
0.0001143569897976704	0.007871978916227818	0.0006920938030816615	0.014156059361994267
0.00011424170224927366	0.007870460860431194	0.0006795918452553451	0.014040976762771606
0.00011416192137403414	0.007869381457567215	0.0006728235748596489	0.014016175642609596
0.00011221534805372357	0.00780912209302187	0.0006801288691349328	0.014032155275344849
0.00011320718476781622	0.0078537967056036	0.0006831256905570626	0.014087934978306293
0.00012155585864093155	0.007969108410179615	0.0006995464209467173	0.014160596765577793
0.0001277111587114632	0.00805559754371643	0.0006757618975825608	0.014015506953001022
0.00011948847532039508	0.007979530841112137	0.0006949024391360581	0.014042220078408718
0.00011769261618610471	0.007906072773039341	0.0006906678900122643	0.014132864773273468
0.00012905814219266176	0.008098913356661797	0.000712406006641686	0.014337019063532352
0.00013064968516118824	0.008131339214742184	0.0006910740048624575	0.01399383693933487
0.00012407546455506235	0.008056579157710075	0.0006888683419674635	0.01414529886096716
0.00011654251284198835	0.007920052856206894	0.0006742747500538826	0.014094406738877296
0.00011728004028555006	0.007919316180050373	0.0006751334294676781	0.014064809307456017
0.00011259828897891566	0.00776462210342288	0.0006795569788664579	0.014073684811592102
0.00011090199404861778	0.00775530468672514	0.0006626647082157433	0.013931455090641975
0.0001123047259170562	0.00778239406645298	0.0006810175837017596	0.014073187485337257
0.00011374217865522951	0.00785461999475956	0.0006843683659099042	0.01407648716121912
0.00011845336121041328	0.007895499467849731	0.0006959179881960154	0.014336632564663887
0.0001311760861426592	0.008108037523925304	0.0006870179204270244	0.014025775715708733
0.00012245331890881062	0.007980266585946083	0.0006729127489961684	0.014023183844983578
0.0001271131623070687	0.008130393922328949	0.0006867133779451251	0.014238841831684113
0.00012325819989200681	0.008016758598387241	0.0006807420868426561	0.01423830445855856
0.00012955315469298512	0.00804857537150383	0.0007392370607703924	0.014414594508707523
0.00012601417256519198	0.00805132370442152	0.0006778084789402783	0.014106030575931072
0.00011576645920285955	0.007849213667213917	0.0006999644683673978	0.014144807122647762
0.00012491880625020713	0.007998926565051079	0.0007247658795677125	0.014228875748813152
0.000116417468234431	0.007834207266569138	0.0006953446427360177	0.014067595824599266
0.00011625152546912432	0.007831800729036331	0.0006971771363168955	0.014115075580775738
0.000113272326416336	0.007825035601854324	0.0006893670652061701	0.014062280766665936
0.00011107736645499244	0.007769186515361071	0.0006931328098289669	0.014151807874441147
0.00011187517520738766	0.007796230725944042	0.0006995024159550667	0.01405671238899231
0.00011115082452306524	0.007794760167598724	0.0006913931574672461	0.014116225764155388
0.00011402379459468648	0.0077727120369672775	0.0006952179246582091	0.014249080792069435
0.0001153677367256023	0.007863895036280155	0.0006864217575639486	0.014048519544303417
0.0001127414361690171	0.007813801988959312	0.0006957614095881581	0.01429007202386856
0.00011497815285110846	0.00787266157567501	0.0006884930189698935	0.014080293476581573
0.00012367246381472796	0.00790143758058548	0.0006898751016706228	0.014028333127498627
0.00011653862748062238	0.007886551320552826	0.0007086023106239736	0.014163278043270111
0.00011489358439575881	0.0078296372666955	0.0006908918148837984	0.014064197428524494
0.00011170552897965536	0.007781608030200005	0.0006813808577135205	0.01393934153020382
0.00011065542639698833	0.007690488826483488	0.0006857662228867412	0.014007806777954102
0.00011411152081564069	0.00781564973294735	0.000695511233061552	0.014145038090646267
0.00011612810340011492	0.007847098633646965	0.0006964043132029474	0.014215716160833836
0.00011208341311430559	0.007804403081536293	0.0006863102898932993	0.014019690454006195
0.0001078307323041372	0.0076851448975503445	0.0006865704781375825	0.014189778827130795
0.00011379987699910998	0.007844354957342148	0.000679649121593684	0.014017520472407341
0.00011183273454662412	0.0077636949717998505	0.0006881192093715072	0.014102182351052761
0.00011464687850093469	0.007763026747852564	0.0006923035252839327	0.014119526371359825
0.00011364905367372558	0.007825848646461964	0.0006782127893529832	0.014133566990494728
0.00010873776773223653	0.0077085718512535095	0.0006744354031980038	0.013998078182339668
0.00011313799041090533	0.0077478461898863316	0.0006795100634917617	0.014006505720317364
0.00010967988055199385	0.007737963460385799	0.0006875686813145876	0.013992746360599995
0.00011373081360943615	0.007810682989656925	0.0006945638451725245	0.013986984267830849
0.0001099116780096665	0.007765764370560646	0.0007076942129060626	0.014162915758788586
0.00011425137199694291	0.00783804152160883	0.0006983533385209739	0.014400845393538475
0.00011352665751473978	0.007799220737069845	0.0006822553114034235	0.014028391800820827
0.00011335781891830266	0.0077898623421788216	0.0006788133759982884	0.014109490439295769
0.0001109778240788728	0.007763007655739784	0.0006824055453762412	0.014080217108130455
0.00010989150905515999	0.007714216597378254	0.0006783506250940263	0.013886626809835434
0.00011124989396193996	0.00770737836137414	0.000685878680087626	0.013988536782562733
0.00011738356261048466	0.007845365442335606	0.0006917521823197603	0.0141976997256279
0.00011188814096385613	0.007776123005896807	0.0006810610648244619	0.014157425612211227
0.00011131617065984756	0.007680549286305904	0.0006771135376766324	0.01409160252660513
0.00011254428682150319	0.007733890786767006	0.0006877869018353522	0.01403413712978363
0.00011388883285690099	0.007788950111716986	0.0006784260040149093	0.014000779017806053
0.00011234357953071594	0.007729758974164724	0.0006872802623547614	0.01423149835318327
0.00012042852176818997	0.007884882390499115	0.0006999350734986365	0.014364386908710003
0.00011343727237544954	0.007841619662940502	0.0006954459240660071	0.014116230420768261
0.0001122977992054075	0.007755393162369728	0.0006861334550194442	0.014192602597177029
0.00011263851047260687	0.007728135213255882	0.0006851694197393954	0.014246958307921886
0.0001125733251683414	0.007782066240906715	0.0006757360533811152	0.014061680994927883
0.0001056857654475607	0.007604640442878008	0.0006839271518401802	0.014211561530828476
0.00011217256542295218	0.007776707876473665	0.0006784778088331223	0.014173504896461964
0.0001108409560401924	0.0077477553859353065	0.0006824143347330391	0.014052354730665684
0.00011070488835684955	0.007682608440518379	0.0006601316854357719	0.014010665938258171
0.00010830455721588805	0.007669714745134115	0.0006825804011896253	0.014048310928046703
0.00011262256157351658	0.007716736756265163	0.0006864406750537455	0.014110789634287357
0.00010882259084610268	0.007692509330809116	0.0006846857722848654	0.014133715070784092
0.00010909395496128127	0.007666902616620064	0.000681220437400043	0.01413038745522499
0.0001254900562344119	0.007912826724350452	0.00068196642678231	0.014190806075930595
0.00013212001067586243	0.008070492185652256	0.0007192828925326467	0.014511329121887684
0.00012305128620937467	0.007921973243355751	0.000699228432495147	0.014286340214312077
0.0001116906205425039	0.007735119201242924	0.000677830190397799	0.014009665697813034
0.0001194649375975132	0.007780326995998621	0.0006861534784547985	0.014050649479031563
0.00010748106433311477	0.007637790869921446	0.000676248106174171	0.014089588075876236
0.00010695272067096084	0.007638121023774147	0.000690422544721514	0.01426680851727724
0.00010550551087362692	0.007615959271788597	0.0006845961324870586	0.01410707551985979
0.00010355310223530978	0.007556786760687828	0.0006895833066664636	0.014263964258134365
0.00010682200081646442	0.007624935824424028	0.0006988059030845761	0.014338880777359009
0.00010545723489485681	0.007603724021464586	0.0006848667399026453	0.01407872699201107
0.00010878650209633633	0.007691425736993551	0.0006861043511889875	0.014169629663228989
0.00011038889351766557	0.007694435305893421	0.000695924274623394	0.014252116903662682
0.00010701981227612123	0.007646293845027685	0.0006908843643032014	0.014124355278909206
0.00011323433136567473	0.007762061897665262	0.0006827176548540592	0.01404560450464487
0.00011452886246843264	0.007734052371233702	0.0006858527194708586	0.014056888408958912
0.00012090142990928143	0.007865192368626595	0.0007006443338468671	0.014214619994163513
0.00011133826046716422	0.007686269469559193	0.0006857006810605526	0.014175149612128735
0.00011335388262523338	0.00775068998336792	0.0006910624215379357	0.014139682054519653
0.00011775361053878441	0.0077709779143333435	0.0007014497532509267	0.014148970134556293
0.00011836772318929434	0.007692303508520126	0.0006795154185965657	0.013995375484228134
0.0001136937498813495	0.007757038809359074	0.0006802415591664612	0.014018796384334564
0.00011665257625281811	0.007769308052957058	0.0006752010667696595	0.014146117493510246
0.00011984955926891416	0.007759032305330038	0.0006776988739147782	0.013979378156363964
0.00011628741049207747	0.007816792465746403	0.0006994755822233856	0.014230943284928799
0.00012144259380875155	0.007821022532880306	0.0006913217366673052	0.014158965088427067
0.00010885464871535078	0.007624547928571701	0.0006827058969065547	0.014179859310388565
0.00010676105011953041	0.007595920003950596	0.0006857995758764446	0.013940290547907352
0.00010521090734982863	0.007555094547569752	0.0006734383059665561	0.013975288718938828
0.00010958661005133763	0.007648122496902943	0.0007030713022686541	0.014225438237190247
0.00011269668902968988	0.007673203479498625	0.0006882740999571979	0.014094033278524876
0.00010921302600763738	0.007615244947373867	0.0006791495834477246	0.014002467505633831
0.00010615900828270242	0.007578152697533369	0.0006891554803587496	0.014139753766357899
0.00010417692828923464	0.007550409529358149	0.0006812874344177544	0.01409170962870121
0.00010594678315101191	0.007545482367277145	0.0006848398479633033	0.014065933413803577
0.00010474538430571556	0.0075826700776815414	0.0006805873708799481	0.014053286984562874
0.00010516511974856257	0.007585910614579916	0.0006703382823616266	0.014093165285885334
0.00010903079964919016	0.007590004242956638	0.0006918585277162492	0.014204032719135284
0.00011945905862376094	0.007860980927944183	0.0006778530078008771	0.014076231978833675
0.0001158532322733663	0.0077085914090275764	0.0006848493940196931	0.014148675836622715
0.00010601711255731061	0.007588678039610386	0.0006743325502611697	0.014040609821677208
0.00011403198732296005	0.007704542949795723	0.0006934229168109596	0.014054380357265472
0.00010809623199747875	0.007678763009607792	0.0006705575506202877	0.013967810198664665
0.00010651240881998092	0.007602933794260025	0.0006763387937098742	0.014141865074634552
0.00010579865192994475	0.00760517455637455	0.0006660795770585537	0.014094862155616283
0.00010443312203278765	0.007562573067843914	0.0006803598953410983	0.013940333388745785
0.00011839739454444498	0.007775253616273403	0.0006780514377169311	0.014075192622840405
0.00011419951624702662	0.007760871201753616	0.0006823053117841482	0.014217277057468891
0.00010680442210286856	0.007565248291939497	0.0006869797362014651	0.014162087813019753
0.00010874594590859488	0.007611698005348444	0.0006756092770956457	0.014115655794739723
0.00010925240349024534	0.0076163471676409245	0.0006766371079720557	0.013961178250610828
0.00010570206359261647	0.007575424388051033	0.0006707670399919152	0.0140007883310318
0.00010572842438705266	0.007580135017633438	0.0006772766937501729	0.013995649293065071
0.00011570561764528975	0.007664840202778578	0.0006734909256920218	0.01407488714903593
0.00011362069199094549	0.007745640818029642	0.0006892983801662922	0.014018259011209011
0.00010893969738390297	0.007656975649297237	0.000668457942083478	0.013831901364028454
0.00010297515109414235	0.007487003225833178	0.000666669278871268	0.01387808471918106
0.00010054674930870533	0.007444269955158234	0.0006618039915338159	0.013913636095821857
0.00010231501801172271	0.007505524903535843	0.0006737053045071661	0.014027965255081654
0.00010438580648042262	0.007527397945523262	0.0006714036571793258	0.01398018654435873
0.00010418541933177039	0.0075208269990980625	0.0006805677548982203	0.014104998670518398
0.00010110741277458146	0.007494782097637653	0.0006726376595906913	0.013847717083990574
0.00010786103666760027	0.007594090886414051	0.0006641310174018145	0.013931533321738243
0.00010786487837322056	0.0075888498686254025	0.0006769316969439387	0.014038678258657455
0.00010516331531107426	0.007487013936042786	0.0006893414538353682	0.013998698443174362
0.0001055981483659707	0.007531461771577597	0.000669407716486603	0.013924195431172848
0.00010596658103168011	0.00752221280708909	0.000676901254337281	0.014026646502315998
0.00010455374285811558	0.007512975018471479	0.0006902535678818822	0.014211908914148808
0.00010911930439760908	0.0076044416055083275	0.0006902852328494191	0.014205222018063068
0.00010849714453797787	0.007607510779052973	0.0006810348713770509	0.01409163884818554
0.00010547073907218874	0.0075042578391730785	0.0006821079296059906	0.014078842476010323
0.0001061145230778493	0.0075402515940368176	0.0006785273435525596	0.014089332893490791
0.00011326202366035432	0.007708670571446419	0.0006798008107580245	0.014034867286682129
0.00010985841799993068	0.007638187147676945	0.0006804640288464725	0.014020715840160847
0.00011702669144142419	0.0077590434812009335	0.0006726111168973148	0.014137151651084423
0.00010857145389309153	0.0076025561429560184	0.0006986780208535492	0.014043240807950497
0.00011122877185698599	0.007612837478518486	0.000692729081492871	0.014086768962442875
0.00010204624413745478	0.0074410270899534225	0.0006887803319841623	0.01404592301696539
0.00010451130947330967	0.007533208467066288	0.0006825010641478002	0.014341745525598526
0.00010550721344770864	0.007577988784760237	0.000697042909450829	0.014267071150243282
0.00010650062904460356	0.0075380075722932816	0.0007022770587354898	0.014090334065258503
0.00010821723844856024	0.00756913423538208	0.0006940537132322788	0.014127044938504696
0.00010683164873626083	0.007527554407715797	0.0006803726428188384	0.014220221899449825
0.00011034752969862893	0.007618927396833897	0.0006829756894148886	0.014028233475983143
0.0001130652308347635	0.0075879087671637535	0.000698316318448633	0.014136815443634987
0.00010956531332340091	0.007581254001706839	0.0006812195642851293	0.014085140079259872
0.00010426279186503962	0.007449914235621691	0.0006838870467618108	0.01406662818044424
0.00010210716573055834	0.007451906800270081	0.0006778839742764831	0.014035653322935104
0.00010310464131180197	0.0074970051646232605	0.000684148573782295	0.014028931967914104
0.00010683483560569584	0.007536736782640219	0.0006782547570765018	0.01385017205029726
0.00010267397738061845	0.007479124702513218	0.0006850266363471746	0.013943884521722794
0.0001023497898131609	0.007486050948500633	0.000679935677908361	0.013989674858748913
0.00012419431004673243	0.007777683436870575	0.0007022981299087405	0.014290926977992058
0.00011246373469475657	0.00766779063269496	0.0006838904228061438	0.014008314348757267
0.00010400269093224779	0.007506138179451227	0.0006881066947244108	0.014099662192165852
0.00010096510231960565	0.007452851627022028	0.0006790676270611584	0.014037739485502243
0.00011555638775462285	0.007688659243285656	0.0006934141856618226	0.014226401224732399
0.00012348470045253634	0.007743778172880411	0.0006931390962563455	0.014240996912121773
0.00010459507757332176	0.007497275713831186	0.0006756977527402341	0.014014801941812038
0.00010241124255117029	0.007474343758076429	0.0006803221185691655	0.014051903039216995
0.0001012396314763464	0.007412867620587349	0.0006880008731968701	0.014053181745111942
9.901708835968748e-05	0.0073361811228096485	0.0006966208457015455	0.014100681990385056
0.00010831266990862787	0.007556481286883354	0.0007111754966899753	0.014363584108650684
0.0001087728378479369	0.007607252802699804	0.0006904459442012012	0.014055161736905575
0.00010499557538423687	0.007481701672077179	0.0007008837419562042	0.01438719592988491
0.00010848097008420154	0.007570166140794754	0.0006996190641075373	0.014229635708034039
0.00010338354331906885	0.007465660106390715	0.0006763584678992629	0.014062469825148582
0.00010028060205513611	0.007416916079819202	0.000668111490085721	0.01395404152572155
0.00010116583143826574	0.007457910571247339	0.0006750252214260399	0.013974194414913654
0.00010118239879375324	0.007436712272465229	0.00068575021577999	0.014230892062187195
0.00010110183211509138	0.007451783865690231	0.0006786633748561144	0.014039096422493458
0.00010182273399550468	0.007420195732265711	0.0006875437102280557	0.014078459702432156
0.00010420806938782334	0.007497301325201988	0.0006919378065504134	0.014150416478514671
0.0001145465430454351	0.007654591463506222	0.0006847440963611007	0.01405111700296402
0.00010793946421472356	0.007574926130473614	0.000682779704220593	0.013994446024298668
0.00010483631194802001	0.00746264960616827	0.0006783414864912629	0.014019428752362728
0.00010239926632493734	0.007424815557897091	0.0006866911426186562	0.014005339704453945
0.00010497483162907884	0.0074986559338867664	0.0007135793566703796	0.014240190386772156
0.00010611157631501555	0.007495089899748564	0.0006943925400264561	0.014127074740827084
0.00011225976777495816	0.007593754678964615	0.0006999983452260494	0.014265147969126701
0.00010069104610010982	0.007416791748255491	0.0007020721095614135	0.014106471091508865
9.90353655652143e-05	0.007387584540992975	0.0006851431680843234	0.014008428901433945
0.00010241167910862714	0.007410738151520491	0.0007026109960861504	0.014059261418879032
0.00010429917892906815	0.007456802763044834	0.000704130157828331	0.01414318848401308
0.00011623118916759267	0.007698018569499254	0.0007020478951744735	0.014385855756700039
0.00012124584463890642	0.007766183000057936	0.0006952450494281948	0.014107482507824898
0.00011131683277199045	0.007572435308247805	0.0006854492239654064	0.014032351784408092
0.00010179289529332891	0.007456284482032061	0.0006774962530471385	0.014007290825247765
9.708479774417356e-05	0.007322018500417471	0.0006783907301723957	0.014048956334590912
9.90363405435346e-05	0.0073806894943118095	0.0006842855364084244	0.014147872105240822
9.903071622829884e-05	0.0073820180259644985	0.000679004704579711	0.013999100774526596
0.00010038963227998465	0.007383463438600302	0.000683313817717135	0.014037643559277058
9.712475730339065e-05	0.007340314798057079	0.0006929814699105918	0.014119293540716171
9.818864054977894e-05	0.007352415006607771	0.0006892410456202924	0.014168164692819118
9.98609684756957e-05	0.007413145620375872	0.0006936246645636857	0.01410883292555809
0.00010097862832481042	0.00739318085834384	0.0006840837304480374	0.014153075404465199
0.00010644634312484413	0.0074978237971663475	0.0006919441511854529	0.014076225459575653
9.886286716209725e-05	0.007396730128675699	0.0007009992841631174	0.014133562333881855
9.994154970627278e-05	0.007400932256132364	0.00068956014001742	0.014081158675253391
0.00010157356155104935	0.007374540902674198	0.0006893015233799815	0.014112214557826519
9.955051791621372e-05	0.007363742683082819	0.0006834195810370147	0.014129137620329857
0.000110118358861655	0.00765772070735693	0.0007014859584160149	0.014209694229066372
0.0001124287155107595	0.007568859029561281	0.0006987015949562192	0.014021831564605236
9.969482198357582e-05	0.007384756114333868	0.0007459289045073092	0.014180324971675873
9.685999975772575e-05	0.007314239162951708	0.0007506214315071702	0.014094495214521885
9.970158862415701e-05	0.007399583235383034	0.0007711651269346476	0.014174324460327625
9.72164561972022e-05	0.007307049818336964	0.0007347028004005551	0.014091423712670803
0.00010066645336337388	0.007398187182843685	0.000723066448699683	0.014078407548367977
0.0001053762316587381	0.0074346489273011684	0.0007317204726859927	0.01454442460089922
9.78105963440612e-05	0.007327356841415167	0.0007395223365165293	0.014142181724309921
0.00011296469165245071	0.007554442156106234	0.0007315974798984826	0.014135715551674366
0.0001043906740960665	0.0074819158762693405	0.0007227335590869188	0.01400452945381403
0.00010003274655900896	0.0073808603920042515	0.0007194603094831109	0.014058200642466545
9.624932135920972e-05	0.007279057987034321	0.0007132216705940664	0.014038151130080223
9.480315929977223e-05	0.007251404691487551	0.0007464653463102877	0.014154641889035702
0.00010279894195264205	0.00738763390108943	0.0007214438519440591	0.01405045110732317
9.972057159757242e-05	0.007364931050688028	0.0006863639573566616	0.013997276313602924
9.690472506918013e-05	0.007318262476474047	0.0007115378975868225	0.013969129882752895
9.808989125303924e-05	0.007299973163753748	0.000687844178173691	0.014001024886965752
9.669834980741143e-05	0.007297126576304436	0.0006998488679528236	0.013990073464810848
0.00010857340384973213	0.007442859932780266	0.000751871382817626	0.01433270052075386
0.00011324544175295159	0.007676986977458	0.0007357629365287721	0.0141534935683012
0.00010088209091918543	0.007439739536494017	0.0007213393109850585	0.014036908745765686
9.81397824943997e-05	0.007361854426562786	0.0007088296697475016	0.014002250507473946
9.807773312786594e-05	0.00733385793864727	0.0007339593721553683	0.014065917581319809
9.752939513418823e-05	0.0073120794259011745	0.0007164545822888613	0.01416825596243143
9.788267925614491e-05	0.0073430840857326984	0.0007345639169216156	0.01417100615799427
0.00010314302198821679	0.00743939820677042	0.0007246232125908136	0.014867927879095078
0.0001123835681937635	0.007730576209723949	0.0007165303104557097	0.014173842035233974
0.00011503363202791661	0.007528096437454224	0.000725816935300827	0.014138237573206425
0.00010129142174264416	0.0074301231652498245	0.0007028065156191587	0.013966178521513939
9.851756476564333e-05	0.007321883458644152	0.0006988514796830714	0.01406138576567173
0.00010815660061780363	0.007476157508790493	0.0007097895140759647	0.01404325757175684
0.00010110575385624543	0.007394501473754644	0.0007046616519801319	0.014014980755746365
0.00010085834946949035	0.007372609805315733	0.000692544097546488	0.014103269204497337
0.00010308447235729545	0.00742386607453227	0.000682402984239161	0.01394725777208805
9.814710938371718e-05	0.0072924052365124226	0.0007026207749731839	0.014026199467480183
0.00010069425479741767	0.007397477049380541	0.0007117695058695972	0.01421372126787901
0.0001088415301637724	0.0075210873037576675	0.0006863788003101945	0.013942809775471687
0.00010432941053295508	0.007419537287205458	0.0007347181672230363	0.014133724384009838
9.861675789579749e-05	0.007312454748898745	0.0007197442464530468	0.01406442653387785
0.0001047668993123807	0.007363298442214727	0.00072525191353634	0.014071490615606308
0.00010253809887217358	0.007321600802242756	0.0007103876559995115	0.014004266820847988
9.643058001529425e-05	0.007262727711349726	0.0006919206352904439	0.013965720310807228
9.617762407287955e-05	0.007250919938087463	0.0006866393378004432	0.013875008560717106
0.00010009631660068408	0.007333970163017511	0.0007081770454533398	0.014034981839358807
9.622585639590397e-05	0.007285254076123238	0.000694059650413692	0.014007077552378178
0.00011057422671001405	0.007503429427742958	0.0007246903842315078	0.014103328809142113
0.00010014422150561586	0.0073387511074543	0.0006852379883639514	0.013909677043557167
9.608228720026091e-05	0.007285709027200937	0.0006909712101332843	0.014006207697093487
9.517457510810345e-05	0.007247524335980415	0.0007139513618312776	0.014026313088834286
9.563745697960258e-05	0.007243982516229153	0.0006882863235659897	0.014098388142883778
9.438529377803206e-05	0.007217382546514273	0.000696995877660811	0.013865458779036999
0.0001063163872458972	0.007498788647353649	0.0006971970433369279	0.01398544292896986
0.00010585921700112522	0.007413485553115606	0.0006920892628841102	0.013969187624752522
0.0001044877790263854	0.007478048093616962	0.0007064054370857775	0.01413867250084877
0.000103041558759287	0.007420182228088379	0.0006973074632696807	0.014017805457115173
9.53630733420141e-05	0.00720761576667428	0.0006797444075345993	0.013937666080892086
9.592485730536282e-05	0.007236003410071135	0.000679593940731138	0.013945842161774635
0.00010175235365750268	0.007361696567386389	0.0006734278867952526	0.01398770697414875
0.0001091966696549207	0.007550815586000681	0.0006925028865225613	0.01406004186719656
0.00013336386473383754	0.0077162194065749645	0.0006873008096590638	0.014103071764111519
0.00011076572263846174	0.007545934524387121	0.0006831244681961834	0.014022388495504856
0.00010399159509688616	0.0073441024869680405	0.0006871733930893242	0.014430761337280273
0.0001350607053609565	0.0079054469242692	0.0006739486707374454	0.01400132104754448
0.0001384234637953341	0.007592192385345697	0.0006911364034749568	0.014200461097061634
0.00011351175635354593	0.007359249517321587	0.0007046042010188103	0.014295238070189953
0.00011458595690783113	0.007382063195109367	0.0006925161578692496	0.014200636185705662
0.00011822558735730127	0.007392325438559055	0.0006941533647477627	0.014112334698438644
0.00011139664275106043	0.007286079693585634	0.0007040702039375901	0.014473844319581985
0.00010718941484810784	0.007307301741093397	0.0006754054338671267	0.01396110374480486
0.0001182058549602516	0.007490502204746008	0.0007012761780060828	0.014531794935464859
0.0001073517560143955	0.007527075707912445	0.0006990418769419193	0.014288440346717834
9.650395077187568e-05	0.007279439829289913	0.0006710985326208174	0.013806575909256935
9.379652328789234e-05	0.007199272979050875	0.0006996934534981847	0.014120982028543949
9.360662079416215e-05	0.007197679951786995	0.0006976509466767311	0.013973291032016277
9.352555207442492e-05	0.007190679665654898	0.0006821402348577976	0.013933473266661167
9.495758422417566e-05	0.007222114596515894	0.0006733441259711981	0.013807949610054493
0.00010328381904400885	0.00730072520673275	0.0006691378075629473	0.013991265557706356
9.80294935288839e-05	0.00730676855891943	0.0006681234808638692	0.013875882141292095
9.347409650217742e-05	0.0071646380238235	0.0006752928020432591	0.01401944924145937
9.850643982645124e-05	0.007304337341338396	0.0006751121254637837	0.013962892815470695
0.0001060670183505863	0.007380499970167875	0.0006916293641552329	0.014056609012186527
0.00010951158037642017	0.007428673096001148	0.0007008733809925616	0.014171850867569447
0.00012513970432337373	0.007584497798234224	0.0006971258553676307	0.014134587720036507
0.00011120510316686705	0.007346943020820618	0.0007023353828117251	0.014224185608327389
0.00011062526027671993	0.00746560376137495	0.0007009148830547929	0.01425328478217125
0.00010666310845408589	0.007325786165893078	0.0006817285902798176	0.014049292542040348
0.00011537858517840505	0.007529944647103548	0.0006851303623989224	0.014237341471016407
0.0001130855453084223	0.0074572814628481865	0.0006866766489110887	0.014094064012169838
9.948119259206578e-05	0.007280261255800724	0.0006925826310180128	0.014101664535701275
9.430340287508443e-05	0.007189070340245962	0.0006868215277791023	0.01403616089373827
9.564004722051322e-05	0.007247163448482752	0.0006795384106226265	0.013947904109954834
9.623006189940497e-05	0.007190244272351265	0.0006786202429793775	0.01411547139286995
0.00010489891428733245	0.007426448632031679	0.0007037237519398332	0.01414545252919197
9.907555795507506e-05	0.007239090744405985	0.0006838664412498474	0.013945135287940502
9.794947254704311e-05	0.007236381061375141	0.0006816908717155457	0.013927366584539413
0.00010265799210174009	0.007382526528090239	0.000689229229465127	0.013975901529192924
9.576809679856524e-05	0.007199243176728487	0.0006902834866195917	0.01409548707306385
0.00010135060438187793	0.007331359665840864	0.0006946991779841483	0.013963363133370876
0.00010164831473957747	0.007421610411256552	0.0007584411650896072	0.014133739285171032
0.00010711236973293126	0.00740325590595603	0.0007158283260650933	0.01440492644906044
0.00011095935042249039	0.007484095171093941	0.0007048988481983542	0.014142835512757301
0.0001094549588742666	0.007397430017590523	0.0007011644775047898	0.01423098985105753
0.00010370436211815104	0.007444512564688921	0.000699275522492826	0.014137139543890953
9.766165749169886e-05	0.007250899448990822	0.0006922883912920952	0.014066684059798717
9.773927740752697e-05	0.00723998760804534	0.0006923223263584077	0.014079311862587929
9.464473987463862e-05	0.007211699616163969	0.0006816092063672841	0.013972168788313866
9.42443948588334e-05	0.007203359156847	0.0006934857228770852	0.014112197794020176
9.06423811102286e-05	0.007100308313965797	0.0006820923881605268	0.013950590044260025
9.076605783775449e-05	0.00709346029907465	0.0006784435245208442	0.013944905251264572
9.349273750558496e-05	0.007163022179156542	0.0006846297183074057	0.013972065411508083
9.560604667058215e-05	0.007207405287772417	0.0007000879850238562	0.013967279344797134
9.328831220045686e-05	0.0071430932730436325	0.0006971464026719332	0.014160392805933952
0.0001022889482555911	0.007322059944272041	0.0006934451521374285	0.014049852266907692
0.0001013515138765797	0.007353843655437231	0.0006888795178383589	0.0140207689255476
9.567891538608819e-05	0.0071963956579566	0.0006826368626207113	0.014103775843977928
9.757613588590175e-05	0.007214815355837345	0.0006925251218490303	0.01412657368928194
9.704833064461127e-05	0.0072476984933018684	0.000678065640386194	0.013947246596217155
9.886471525533125e-05	0.007272675167769194	0.000678297714330256	0.014209514483809471
9.456204134039581e-05	0.007226188201457262	0.0006800832925364375	0.014044302515685558
9.628554107621312e-05	0.007223833817988634	0.0006913950783200562	0.014059413224458694
9.745397983351722e-05	0.0072028315626084805	0.0006889239302836359	0.014059468172490597
9.715863416204229e-05	0.007267538923770189	0.0006789098843000829	0.013829006813466549
9.922608296619728e-05	0.007284730207175016	0.0006966997170820832	0.01403882447630167
0.00010219552495982498	0.007293005008250475	0.0006877575069665909	0.014038496650755405
0.00010297278640791774	0.007293912582099438	0.0006652410957030952	0.01384663488715887
0.00010028915130533278	0.007262996397912502	0.0006912066019140184	0.013955649919807911
9.477556886849925e-05	0.007150768302381039	0.0006847431650385261	0.013917005620896816
9.536170546198264e-05	0.007224186323583126	0.0006924920598976314	0.014016401022672653
0.00010273217048961669	0.007335303351283073	0.0006897830171510577	0.013948295265436172
0.00010235090303467587	0.007312184199690819	0.0007104024989530444	0.014026544988155365
9.36917494982481e-05	0.007229011971503496	0.0006952201947569847	0.014027985744178295
9.752307232702151e-05	0.007184915244579315	0.0006976676522754133	0.014012877829372883
8.971183706307784e-05	0.0070758359506726265	0.0006870843353681266	0.013972428627312183
9.578221943229437e-05	0.00719777075573802	0.0006878644926473498	0.014034430496394634
9.969789971364662e-05	0.007282893173396587	0.0006864213501103222	0.01394812110811472
9.452061931369826e-05	0.007186253555119038	0.0006887598428875208	0.013948590494692326
9.024878818308935e-05	0.007071147672832012	0.0006999501492828131	0.014062345027923584
8.925434667617083e-05	0.0070422058925032616	0.0006896187551319599	0.01389236655086279
0.00010334538819734007	0.0072742728516459465	0.0006908552604727447	0.014095374383032322
0.00010351349192205817	0.007262788247317076	0.0006959582096897066	0.014060338027775288
9.141561895376071e-05	0.007090817671269178	0.0006793508073315024	0.013882854022085667
9.169668919639662e-05	0.0071082343347370625	0.0006752992630936205	0.01383776031434536
9.127995872404426e-05	0.007103241980075836	0.0007085734978318214	0.014169435016810894
0.0001040139322867617	0.007288340013474226	0.000685261795297265	0.013978403061628342
9.537057485431433e-05	0.007220376282930374	0.000684327504131943	0.014083655551075935
9.700704686110839e-05	0.007222162093967199	0.000704783305991441	0.014047660864889622
9.466125629842281e-05	0.007179396692663431	0.0006937520229257643	0.014132640324532986
0.00010537287016632035	0.007359908893704414	0.0006928970688022673	0.013922355137765408
9.39330566325225e-05	0.00717953173443675	0.0007012590067461133	0.014098463580012321
9.280880476580933e-05	0.007155693601816893	0.0006963084451854229	0.013990972191095352
9.295828203903511e-05	0.007069456856697798	0.0006906483904458582	0.013961656019091606
9.035662515088916e-05	0.007087783422321081	0.0006886886549182236	0.013975162990391254
9.107667574426159e-05	0.007121151778846979	0.0006905237096361816	0.014009383507072926
9.402917203260586e-05	0.007118993904441595	0.0006941559258848429	0.013995660468935966
9.139049507211894e-05	0.0071155596524477005	0.0006979565951041877	0.014034196734428406
9.30655442061834e-05	0.007125519681721926	0.0006975290016271174	0.013962089084088802
9.397121175425127e-05	0.0071595199406147	0.0006902124732732773	0.013974890112876892
9.388857870362699e-05	0.007189573720097542	0.000696095812600106	0.014057558961212635
9.400161070516333e-05	0.00714489258825779	0.0006933854310773313	0.013957323506474495
9.073325782082975e-05	0.007073279470205307	0.0006924702902324498	0.013918851502239704
9.125924407271668e-05	0.007073729299008846	0.0006693479954265058	0.013769741170108318
9.172310819849372e-05	0.00710234185680747	0.0006992709822952747	0.014160105027258396
9.361300180898979e-05	0.00719470763579011	0.0006793107022531331	0.014028220437467098
0.00010360134911024943	0.007300339639186859	0.0007018691976554692	0.014301279559731483
9.841478458838537e-05	0.007248540408909321	0.0006845855969004333	0.014104033820331097
9.4395007181447e-05	0.007119799964129925	0.0006953339907340705	0.014021685346961021
9.458636486670002e-05	0.007090677972882986	0.0006854750099591911	0.014032145962119102
9.327510633738711e-05	0.0070742471143603325	0.0006842535804025829	0.014011545106768608
0.00010049700358649716	0.007233077194541693	0.0006862920708954334	0.01402975618839264
0.00010023236245615408	0.007255860138684511	0.0006887995987199247	0.014013435691595078
9.964334458345547e-05	0.007263649255037308	0.0006798938848078251	0.013965682126581669
9.418316039955243e-05	0.007160968612879515	0.0006923160399310291	0.014059877954423428
9.235908510163426e-05	0.007105573546141386	0.0006895840051583946	0.013927755877375603
9.018711716635153e-05	0.007066138554364443	0.0006874559912830591	0.014021811075508595
8.914351928979158e-05	0.006996115669608116	0.0006984524661675096	0.01408441737294197
9.01986422832124e-05	0.007049442734569311	0.0006900003645569086	0.013912338763475418
8.946248271968216e-05	0.0070549980737268925	0.0006931279203854501	0.013965241611003876
8.94043332664296e-05	0.007064209785312414	0.0006866119801998138	0.01395141426473856
9.026817133417353e-05	0.007038716226816177	0.0006913872784934938	0.014057737775146961
9.367468737764284e-05	0.007150985766202211	0.0006970545509830117	0.014209754765033722
9.265736298402771e-05	0.007107370998710394	0.00069749093381688	0.014300085604190826
9.380892879562452e-05	0.007100463379174471	0.0006967961671762168	0.01413098257035017
0.00011028808512492105	0.007541929371654987	0.0006595033337362111	0.014013285748660564
0.00010570193990133703	0.007328587584197521	0.0006902507157064974	0.014128928072750568
9.655265603214502e-05	0.007177314255386591	0.0007186394068412483	0.01420652400702238
9.194454469252378e-05	0.007119780406355858	0.0007028750842437148	0.014134976081550121
9.607592801330611e-05	0.007124768570065498	0.0007027876563370228	0.014015225693583488
9.145968942902982e-05	0.0070927999913692474	0.0006988822133280337	0.01396463718265295
8.786153193796054e-05	0.006964651867747307	0.0006867902120575309	0.01396561786532402
9.334710193797946e-05	0.0071044797077775	0.0007002914207987487	0.014131646603345871
9.083870827453211e-05	0.007098364643752575	0.0006946186767891049	0.01396405603736639
9.258633508579805e-05	0.007129570469260216	0.0006885520415380597	0.013911842368543148
9.126972145168111e-05	0.00705730589106679	0.0006997367017902434	0.01396725233644247
9.105711797019467e-05	0.007059561554342508	0.0006851000362075865	0.013930379413068295
9.117733861785382e-05	0.007080055307596922	0.0006926117930561304	0.014112905599176884
8.94771219464019e-05	0.007021271623671055	0.0007096633780747652	0.01416325569152832
0.00010065019887406379	0.007225941400974989	0.0006902018212713301	0.014005503617227077
9.455299732508138e-05	0.007173194549977779	0.0006974984426051378	0.01408032514154911
9.145677177002653e-05	0.007085744291543961	0.0006778890965506434	0.013803339563310146
9.997287270380184e-05	0.007252998650074005	0.0006841509020887315	0.014061667025089264
9.245012915926054e-05	0.007153719663619995	0.0006723465630784631	0.013777379877865314
8.7512526079081e-05	0.006972731091082096	0.0006895250407978892	0.014046575874090195
9.016890544444323e-05	0.007019218523055315	0.0007066771504469216	0.01412797812372446
8.98167781997472e-05	0.007050871849060059	0.0006881600129418075	0.013922971673309803
