# Supplementary material for: Research on air quality prediction based on improved long short-term memory network algorithm
Source: PeerJ Comput Sci. 2022 Dec 20;8:e1187. doi: 10.7717/peerj-cs.1187 (PMC10280268; doi:10.7717/peerj-cs.1187)
Supplement: Supplemental Information 1 [file peerj-cs-08-1187-s001.zip › code/LSTM-Att_pred.csv]

att-lstm_pred
262.6207
121.11308
101.258965
6.335975
166.65419
13.732661
26.559486
14.991479
79.39579
18.675117
90.38305
93.46719
26.294056
15.073897
96.179756
124.241455
47.560555
14.354965
22.041544
16.57398
24.60333
32.32698
12.307229
93.16189
155.35934
46.33426
84.245056
12.984328
54.57281
23.180717
33.15854
33.25518
49.27304
46.503918
12.242673
19.133802
219.51671
164.92416
17.382784
49.867474
54.849747
56.25158
269.768
91.784546
13.868519
10.428217
10.326916
114.19508
27.152744
75.67258
86.62662
44.159252
223.06508
23.239489
65.21059
121.69155
95.5691
50.593773
65.198265
169.99733
7.696763
10.993076
8.645372
17.94395
55.34782
34.691284
21.274593
21.022182
53.8701
84.09818
16.075308
31.448326
15.668863
108.27883
15.801393
10.143039
109.26627
14.818718
108.12365
192.75917
141.6877
4.6959696
3.1036584
55.63981
261.795
39.755302
18.280516
19.404781
8.059627
17.534815
68.30338
83.09124
26.584665
48.62121
30.866932
14.274816
46.276176
128.50708
82.9337
33.065132
42.939632
65.489746
184.3714
25.552753
10.964363
99.43542
63.901592
54.69182
60.681236
33.99572
61.49623
142.11006
163.84947
153.76854
48.872463
13.321936
84.18888
39.22789
10.980604
19.368732
47.29222
39.572487
60.242058
206.577
68.50901
278.25827
42.138626
292.9654
48.817894
153.24983
244.15034
80.68236
133.7044
18.777695
85.504776
12.894182
8.885614
258.55087
92.3857
149.02492
40.558548
22.099539
18.026398
62.391384
10.370751
71.01737
59.975918
9.797291
55.545284
7.3175592
97.729706
80.60357
102.660645
39.810028
84.44732
11.028781
189.75914
156.5067
146.30896
34.984825
72.07169
25.123655
173.07999
147.97145
46.190342
80.1601
12.438619
54.51015
18.94538
15.686264
55.43854
127.18547
81.580505
19.500359
90.70589
45.493954
13.603402
8.939889
34.78987
16.167164
32.72014
87.02501
194.1341
62.435284
16.319704
17.394096
52.01632
83.323
59.692116
47.70313
84.37658
127.59853
29.328403
119.86871
144.01483
15.347361
16.816904
71.17508
162.54156
217.03448
77.44674
115.022095
74.409744
11.255079
19.529898
38.439915
14.959486
125.20956
10.087252
101.59007
45.23917
167.82553
19.9168
38.7278
17.619776
28.70986
148.82904
75.42835
89.446
19.880367
35.408993
57.34945
91.10389
10.875277
80.18597
32.170597
73.858284
5.5523987
35.41673
32.517197
48.077774
15.616366
103.640045
15.474803
79.557175
35.438797
72.907776
175.5355
49.17269
11.83454
21.155811
30.36875
93.767265
22.322058
217.28265
100.82448
209.20526
20.031712
37.583637
18.34133
52.67312
55.228573
124.64823
23.38012
32.37419
6.5557537
18.422726
25.000172
9.721855
53.91961
9.559945
193.82916
43.509655
10.065786
30.31751
13.532532
83.91198
87.83026
17.576637
49.168655
224.67871
14.535288
12.124943
52.505806
31.681902
25.115692
27.932745
46.036476
14.965506
94.15835
263.92264
10.299547
59.23945
89.85441
49.33325
254.13203
112.968025
83.61038
61.09341
24.054586
99.87102
8.525373
31.318695
102.72953
89.80754
12.251944
172.39319
100.50627
82.70793
35.10493
20.495975
188.13005
14.033807
106.97758
56.450146
79.65033
21.618877
384.85678
94.99071
276.07037
19.934612
7.9298277
6.526068
14.397623
6.011556
50.264313
40.772346
177.31767
9.288662
6.5850954
62.528152
4.369871
153.3804
9.088788
29.368862
121.99872
19.593874
10.990032
9.315804
9.047564
197.58571
36.300808
12.337091
53.900303
7.550604
25.491194
9.685914
89.16806
9.979027
179.8633
142.32867
15.701711
266.22806
101.580574
58.680096
80.61178
12.59391
136.26993
137.77226
262.21063
8.797717
41.177113
91.200645
15.541146
155.35658
12.919409
19.55753
14.810784
4.168662
16.752338
184.82906
33.845024
16.30251
191.35841
24.10012
123.39572
69.49463
114.03709
16.780571
42.17008
128.6492
10.731121
51.14744
137.28531
11.647953
72.22626
68.82516
84.63198
68.13904
20.836685
99.22147
112.23688
16.611826
215.90765
27.617529
19.83557
23.953981
121.209816
174.14784
63.082066
27.787746
116.72032
58.054276
34.3357
183.4441
77.84144
41.12248
57.323338
10.812941
80.165474
91.9003
25.246708
7.5171185
11.7111435
20.542501
157.41333
4.7394123
36.924953
144.5962
30.479008
25.466732
12.105215
72.77489
100.77872
163.80714
10.552203
13.504487
40.6856
10.200161
10.766571
9.059485
396.39377
57.829227
48.603462
10.770086
163.12512
5.8185368
129.0503
154.43265
7.4320393
18.132805
8.917372
191.20076
37.823944
12.121496
215.10204
234.82263
3.4789147
24.700134
84.9067
196.99164
105.01502
20.80047
29.339314
32.66945
14.2081585
20.881798
67.56634
10.514849
77.98051
13.564741
306.05765
117.79425
15.3289585
95.067795
36.13026
34.154842
19.112652
42.413334
265.89902
9.725331
35.04089
138.89262
6.0709667
43.83857
71.12055
19.464104
46.042812
67.40334
378.2147
145.52399
37.67948
126.95296
225.11993
104.84687
34.076756
67.60167
19.368713
42.42942
14.348288
186.72319
22.263168
130.2543
24.548615
32.81101
194.10483
85.33532
43.23536
46.251713
17.805695
215.36363
22.307878
93.242424
11.242599
49.077553
350.55127
77.491844
6.7532997
57.00896
23.608088
43.429115
17.738342
7.8089056
64.135345
43.53051
13.045153
29.13839
72.11881
82.890144
32.83648
159.36183
9.344713
45.53057
185.93138
86.3602
72.28787
26.946253
44.616997
41.29236
44.155293
194.98387
9.532734
156.51775
30.289307
23.128033
9.536476
65.348434
96.94342
59.912575
30.315113
216.41718
302.36072
37.04861
22.172188
101.776344
64.15311
10.083187
102.19047
22.154335
15.225281
10.738741
225.74255
26.05779
10.7895
25.127613
40.371445
162.72273
10.18325
21.135868
36.7497
20.699944
27.45995
90.83933
13.84119
33.99237
146.00084
156.8026
97.042435
161.15225
24.224598
8.3521805
17.612942
143.47827
68.08093
48.217323
133.95782
128.66595
114.45574
25.798899
133.26865
36.64588
18.883337
24.214386
19.295046
15.128231
50.745853
68.20989
181.7291
18.978394
157.71751
29.98882
46.46438
119.11393
56.283783
34.20073
11.168242
29.776043
67.44129
15.332985
25.374348
19.443758
54.15537
49.032574
120.38435
91.01065
175.52396
31.20819
215.65417
88.57205
70.717
71.63864
41.37738
37.493748
177.47025
8.3816
73.66682
26.028841
16.94578
7.3451138
16.69661
92.40125
13.584891
111.45338
39.448296
29.471283
62.70262
16.219189
48.229515
93.643326
315.73676
188.07764
107.81157
196.70839
39.83793
48.122227
11.918264
181.32089
292.04294
92.13215
334.8315
21.556757
54.38813
19.295692
508.72168
150.26326
36.745354
16.616951
25.507013
244.69218
167.14085
360.81012
57.52695
35.784878
76.148796
10.039213
8.411924
111.83667
200.34837
170.81488
249.90048
99.95039
134.65616
98.818985
121.83278
29.109156
9.52367
242.82002
11.726286
185.20049
58.7868
152.83829
124.3384
121.51202
11.329308
32.084015
38.190144
43.78854
28.050909
239.16496
42.338318
9.357479
46.087105
13.808332
67.88523
21.589918
26.142143
106.74275
49.395226
120.18811
36.01638
29.489656
192.99857
53.199535
11.805316
42.368347
50.590656
242.82742
34.118256
10.318373
35.916954
36.513252
115.24556
46.12979
208.67154
90.112595
7.5629377
29.538687
10.972493
9.893183
247.28728
9.127449
39.483078
34.531666
44.257996
8.025572
30.682838
19.50582
29.155289
96.18694
15.409325
318.9858
13.988763
89.06334
73.08361
74.4558
62.26485
199.8566
80.83464
106.125336
3.0
95.40028
13.229707
12.304617
13.243377
9.430814
5.1174965
23.023647
161.7308
84.64334
76.62207
102.12488
86.4165
7.3142595
240.64638
16.495037
49.81838
98.67044
42.347973
8.280928
40.050995
25.682514
49.574387
24.378672
185.26102
134.68367
32.790184
75.251236
36.35091
10.933842
252.0725
14.639889
430.6328
87.0279
32.996323
12.115525
8.842653
44.06039
53.844635
102.26175
46.889652
51.29065
127.19231
71.70408
202.91925
64.193634
17.932243
33.346737
121.012726
83.94782
29.579813
80.480095
11.42239
49.018883
30.159056
9.220432
105.20447
104.973
26.077528
40.949345
74.99858
133.43877
10.067652
24.84875
81.15817
259.92337
10.261358
19.946613
60.994995
191.8434
16.244465
64.78439
32.269417
8.96926
25.780035
188.01053
18.808903
28.397491
51.19714
24.465008
26.402693
21.994595
106.92656
26.587679
54.02761
227.02039
76.83872
6.97244
9.673658
10.075468
9.030437
69.599945
182.95622
109.72216
151.44089
66.033264
15.518835
11.008316
38.930202
6.94843
15.791337
9.12903
12.626513
12.527508
29.661652
34.19026
108.02566
55.077347
163.05894
9.883333
100.77479
315.755
173.17465
101.03363
4.634654
151.2898
90.681244
91.043
10.047442
82.284035
32.21897
94.737564
63.867836
102.39092
73.656204
54.851006
73.40165
82.07966
73.25394
47.890884
44.210842
251.70665
65.37549
102.84124
62.183155
55.4702
10.345809
172.27177
40.746864
41.58166
189.72678
39.649265
67.21508
20.242643
6.6474714
72.34957
77.279434
12.370076
8.559035
23.128073
189.85002
81.42496
29.139341
97.284195
70.47903
110.97151
10.159035
120.755745
10.155579
25.804476
13.8168955
97.93926
30.072014
7.296044
60.87872
78.96757
21.958193
66.94928
19.76747
155.06918
30.762703
200.29454
18.069427
9.410801
13.059804
144.44446
61.576656
100.552734
19.750843
16.048363
154.99306
41.575504
50.848362
4.981374
72.03054
10.266955
28.24649
7.7105503
149.77356
14.917781
8.289058
26.021496
31.592653
7.8918443
49.936386
21.656664
7.5005817
88.12961
44.5477
14.526538
95.94639
25.172096
138.09203
98.909454
23.62648
144.28514
16.037344
93.69919
35.55303
34.96429
14.308419
224.06561
8.713198
53.730274
61.556744
112.60596
18.617474
35.565067
23.17124
11.936981
18.972973
26.238848
264.44684
135.99594
119.90535
11.463742
31.86897
9.254586
5.9688597
39.56134
83.65503
74.32654
24.295507
15.335184
179.2374
30.804222
50.061028
33.587196
57.86561
38.525757
24.962198
15.201988
69.59673
33.187386
164.63103
98.61664
70.5071
20.908213
74.7201
174.8707
16.264233
9.2231045
50.98317
81.54021
37.599422
176.70914
188.46803
13.139679
8.576908
45.11485
12.805489
43.135254
29.843563
35.307755
20.70339
80.45844
110.7554
10.732534
301.80472
5.5051656
7.031948
25.007654
42.514874
12.113404
12.074498
25.451265
21.635963
214.95583
15.692137
6.790036
10.151769
56.7006
201.28104
28.752655
145.01622
171.82843
90.68959
86.42755
213.38676
4.6900578
74.70268
195.99292
53.16325
87.3637
49.314255
60.794918
84.2523
53.839455
37.596043
47.851173
111.86206
80.675446
16.937393
116.86283
317.81717
105.90971
23.557966
52.900608
143.49567
33.486977
4.757265
20.49784
158.76424
17.533527
123.343315
28.71751
69.89892
13.578617
10.790001
16.507048
65.4035
58.52865
85.96729
239.70357
29.050825
45.07882
58.893303
150.92409
21.487516
156.45763
120.48043
113.11402
45.750412
22.351713
23.149214
11.383376
247.0418
143.77246
10.85055
188.1752
282.29547
164.03265
11.60391
4.090319
91.40149
228.9128
43.893593
98.00455
20.202812
132.56073
105.12866
160.29442
101.76529
15.959158
80.15813
77.28072
59.82144
158.82814
34.320854
207.46825
74.64964
10.679694
13.6990185
44.588898
12.09948
103.63943
21.749441
129.56131
11.773991
84.22137
173.37885
72.195724
46.246304
108.46506
25.206133
12.961605
56.37191
13.768229
54.301056
22.127861
3.7674422
248.66164
11.177915
11.491434
9.130356
57.078323
50.060898
169.17741
13.272885
9.608484
84.640366
140.04193
221.89005
39.728172
35.720154
212.55704
4.5909753
46.844746
50.094246
113.29894
66.598694
31.816061
6.453961
217.74011
263.27734
48.519512
63.017597
56.08796
17.513958
88.177155
4.627898
60.02218
51.67271
230.99113
99.16365
23.163189
250.53748
189.195
11.68028
51.3899
24.20652
90.11738
111.108635
79.19191
379.39905
32.420345
20.992203
380.7528
5.905207
276.17697
143.98337
25.145092
16.310513
72.55313
55.77419
21.995087
50.164165
82.33486
7.8172135
50.41963
10.969154
378.8837
101.44776
59.63562
13.175344
36.760307
249.72926
12.78909
14.822518
4.873689
29.150969
85.17687
158.31268
58.356422
20.357004
100.95083
61.771835
177.5551
8.508011
31.897713
30.092125
136.58134
160.50835
14.44085
25.51974
53.225094
105.399864
27.80927
7.7763233
27.774292
13.954374
48.54618
26.83137
40.65187
16.708904
21.931816
84.31541
77.65242
66.2839
14.152931
20.33488
133.06186
5.384224
12.685098
141.05614
138.63432
52.10646
53.674423
158.36122
51.227882
97.67051
110.003784
4.8413424
108.443985
101.33228
84.75053
84.38187
91.35255
239.98985
88.452156
484.9605
57.836227
63.656994
101.607475
47.183353
10.501453
79.25997
38.682213
56.14678
114.67159
39.350285
29.91789
10.727703
13.876522
36.861015
16.890976
16.283714
52.49827
114.89619
23.340132
67.86318
76.82216
12.382547
38.579384
50.351135
25.051844
58.47477
36.57972
68.22123
180.15756
22.0384
6.0529766
86.1237
21.146502
9.452987
35.620064
13.653827
6.476861
27.086027
69.799995
85.29244
105.9417
149.21361
15.895781
10.718316
28.913702
26.351355
4.9157577
27.37048
32.253395
58.668587
18.527641
16.910683
9.338812
106.17062
59.095036
20.087332
116.208496
17.503391
63.886875
186.09665
14.754968
17.830826
47.373093
17.71496
62.421356
13.77468
101.70328
62.105667
9.295437
43.791405
42.332085
15.178204
83.24271
11.675576
17.755192
416.84763
35.992073
103.0234
24.57444
54.612774
105.48441
8.151129
7.772808
16.396084
74.91777
10.247866
36.623936
17.440327
51.754967
85.37085
59.404114
45.19711
109.90546
115.44802
127.76905
104.923355
114.39621
49.297867
95.90708
68.407585
12.924231
95.75998
229.54956
13.346014
42.789722
12.84848
158.02292
51.03425
24.43657
69.22443
4.8518305
31.765636
136.05147
41.00343
25.44019
18.539062
22.678587
10.7203
29.372278
103.766716
183.0578
159.39127
147.07188
39.756493
105.857056
93.42877
46.307198
13.16956
26.629002
37.033405
153.14711
323.50165
49.372547
12.682692
66.7746
246.38557
106.376434
17.277771
67.61461
39.77442
22.847303
47.47736
330.5064
12.72151
23.150265
68.87276
35.387714
80.75563
98.376236
23.193552
6.635363
22.739971
66.360725
102.66295
185.66049
15.594939
168.7223
41.35391
11.272706
112.15049
258.68652
41.386837
3.0
40.07986
19.042242
92.95208
42.79744
230.79565
12.733892
36.913113
159.88652
57.993977
88.82801
11.332097
41.091198
54.329075
82.24909
54.60649
115.671036
11.544304
96.48873
32.098076
37.678738
40.317776
22.396002
9.092028
121.94638
118.51414
71.9416
5.9478054
12.210641
38.750797
96.03894
107.99641
8.30638
5.05408
30.319553
54.69041
114.95951
262.76016
54.054333
45.074615
89.608345
145.86638
215.55301
14.129344
144.27228
90.96999
20.16321
179.94106
127.64522
99.77778
305.41443
44.089325
138.92592
18.211758
66.85789
107.867836
155.42056
73.97551
8.815776
108.74418
40.194477
50.63731
8.452499
16.788662
136.63803
7.939471
73.54904
265.82175
34.613884
79.57397
9.622861
18.075703
125.9577
10.130087
119.290146
44.37734
45.67628
11.532324
30.322517
338.3898
9.320212
9.841382
37.77557
8.202781
13.709093
21.741674
62.747105
58.83726
109.49177
91.54304
11.533561
41.01669
56.570457
11.019137
130.84062
17.582283
215.71286
28.146494
87.91249
11.106613
45.849945
22.507261
45.81427
44.78247
51.570763
49.777214
107.31805
93.741684
16.122208
13.074858
23.548971
64.41367
10.894396
309.7512
17.585878
170.80765
18.25734
25.70347
261.3813
98.0663
39.759655
17.295849
13.503347
70.131836
19.075453
258.29416
68.43347
11.2626505
156.8214
32.13646
13.995588
44.925953
80.29979
28.242907
56.46474
63.49767
66.83098
26.445332
212.78725
70.727806
8.2688
26.036146
17.52576
66.12474
136.61195
28.941217
144.31583
20.548471
33.394485
11.457988
6.5161896
21.97351
9.974382
72.222015
55.41959
185.59682
108.21476
128.35844
114.498505
5.052018
25.317312
17.177155
135.83801
114.289154
33.02363
68.30895
82.341125
200.9841
91.08596
48.78015
125.90468
44.29654
153.40805
28.924837
9.825121
22.6152
11.189473
161.83824
15.4760895
100.84559
17.01178
29.88632
42.78862
99.614334
57.48535
6.5820312
153.20166
26.772224
6.644142
11.430404
15.148057
51.209717
138.91138
38.940525
20.086153
30.62224
91.27795
19.228428
164.05202
40.074154
46.793045
22.478508
122.444756
15.813706
30.560179
18.875599
10.283257
49.071537
38.98089
36.810528
161.2291
123.618645
77.18434
18.856903
58.07137
26.182228
11.6874485
16.279697
32.003662
69.00934
163.17924
41.742737
12.609485
83.133575
88.240906
87.14925
41.742706
144.74829
137.6769
64.446655
43.116547
48.292793
4.859215
51.371075
116.57259
64.242386
173.5599
57.07196
232.83276
39.97738
40.45854
13.475125
212.9294
17.9837
12.369958
19.978449
158.49063
55.45734
109.503204
97.66529
12.212015
144.89288
136.77008
158.51514
123.89743
285.6833
34.690933
41.36848
5.8127728
11.985765
95.454216
15.080987
145.29773
256.3629
31.66681
44.33019
23.135721
236.51157
4.2501473
15.343767
20.390284
165.80965
13.396763
207.70247
57.863895
18.45092
71.909134
207.20596
45.122284
16.678581
101.58059
51.447556
71.52595
75.56971
44.75062
11.770269
4.103998
67.28952
12.480471
41.98624
57.708256
11.467178
18.108963
123.46005
57.79928
44.455353
9.039963
71.11959
68.85315
331.4249
73.08248
10.080987
71.16499
108.10316
31.165602
92.81561
15.977856
62.791267
108.41865
146.40993
11.43059
272.497
37.72558
9.388588
39.97057
241.68552
272.51645
53.50781
12.499187
44.227947
21.471725
131.39687
38.121437
88.679825
105.767235
185.22995
120.72627
26.305094
66.307205
183.22098
6.8200064
8.8822365
16.780098
264.22763
44.26984
113.480515
5.1544094
237.54947
40.296497
25.617743
22.837217
30.252699
13.140032
24.894
37.239616
7.035906
9.63053
20.31696
138.6548
105.59305
19.337162
22.502626
11.752171
85.00737
32.397083
66.193695
118.3267
18.713778
21.04249
84.09467
243.35149
22.292284
13.395152
40.403378
12.877253
97.47126
74.4911
26.701286
17.026115
23.372734
19.006676
5.845483
22.77379
82.266014
6.1664352
118.27747
79.80451
62.300556
72.97375
9.737665
3.1880505
68.71823
3.0
11.068237
74.3831
22.252022
50.88592
42.12271
75.39923
89.66524
107.25706
29.174105
14.506388
24.853806
20.915068
14.040533
15.312431
66.85826
100.616844
20.57971
67.02034
22.67027
7.112992
14.979234
152.52481
113.27235
25.297398
17.46957
140.635
121.679535
61.724106
232.48582
39.12806
158.46382
50.790005
8.012884
44.506638
11.556128
35.71289
25.056183
55.534756
3.0
59.42561
26.498388
94.62572
52.135128
121.12418
97.98815
132.27368
135.25954
14.822538
22.587763
73.153915
56.837063
53.891468
54.548687
10.522576
172.60202
46.804295
114.753716
11.75606
115.27412
39.59336
51.23127
10.765942
8.379076
134.71248
219.1418
237.05394
393.9748
13.699117
9.726863
8.873202
28.678732
13.487518
67.77764
12.344682
43.38943
11.658096
22.392054
10.824105
110.53318
71.46219
24.904123
15.662903
90.981575
77.45827
18.925524
60.066162
27.215965
40.431656
31.002632
22.040749
160.64151
44.58193
144.04306
272.96036
197.90411
7.7192307
107.94766
81.65589
50.360374
5.60195
109.38191
40.348244
179.01048
65.11002
53.877846
65.18046
10.830449
34.238827
10.222992
236.16354
76.38578
8.882404
8.768248
42.32034
21.878101
75.95317
108.216324
15.026723
100.469604
15.369868
52.022858
11.299131
4.0286703
8.229471
107.868835
118.88226
21.924824
50.022335
74.35087
90.808685
52.379074
127.911255
20.52952
197.83536
32.965523
61.0278
170.25854
8.576347
4.503117
7.624744
15.104997
174.55035
262.19135
16.735565
214.63785
7.234483
17.464653
17.689526
70.052414
110.51211
28.564135
18.808117
29.594189
21.441088
49.432014
9.699486
22.905357
53.337654
230.98569
26.683187
132.87401
194.38884
18.410727
57.15074
20.381298
36.989677
67.88808
14.634557
57.213657
119.86447
83.73401
140.79207
16.389603
156.66777
159.794
27.193487
17.56612
49.78326
16.105297
18.026869
102.36047
72.417725
33.261673
93.72737
238.59306
14.729102
83.90577
15.36758
14.152617
47.871334
174.94325
68.095566
17.401539
170.012
17.378464
350.80658
12.453427
9.414218
16.812141
26.86123
38.35421
330.28204
41.02728
8.2922
10.745163
94.849945
64.13082
13.608587
14.23428
120.16462
132.74538
62.597042
11.849663
17.454666
122.80622
106.61535
9.21788
28.78295
7.6100926
36.170433
160.57703
46.547684
84.35134
107.40317
23.437555
24.201933
22.761192
73.31512
131.8022
121.18115
11.901344
215.52199
49.84284
6.8259373
[truncated: 1,181 more rows]
