# Supplementary material for: Research on air quality prediction based on improved long short-term memory network algorithm
Source: PeerJ Comput Sci. 2022 Dec 20;8:e1187. doi: 10.7717/peerj-cs.1187 (PMC10280268; doi:10.7717/peerj-cs.1187)
Supplement: Supplemental Information 1 [file peerj-cs-08-1187-s001.zip › code/LSTM_history.csv]

loss	mae	val_loss	val_mae
0.003535547526553273	0.03959769383072853	0.0022925552912056446	0.0318436399102211
0.0028424160555005074	0.035375699400901794	0.0021175057627260685	0.031231481581926346
0.002657083561643958	0.03379570692777634	0.0021618108730763197	0.029662009328603745
0.0026105802971869707	0.0330379344522953	0.0019310549832880497	0.02821149118244648
0.0025258727837353945	0.03237919881939888	0.0018485861364752054	0.02760320156812668
0.002454514615237713	0.03201615810394287	0.001889012404717505	0.028125083073973656
0.0024233339354395866	0.031657665967941284	0.0018908957717940211	0.02756522409617901
0.0023864477407187223	0.03126367926597595	0.0018018953269347548	0.026775898411870003
0.0023316610604524612	0.030889786779880524	0.001815722556784749	0.027302589267492294
0.0022550332359969616	0.03046317957341671	0.0017483677947893739	0.02631208300590515
0.0022532076109200716	0.0305996872484684	0.0017725941725075245	0.026549657806754112
0.002229672623798251	0.03021080233156681	0.0016797716962173581	0.02666083537042141
0.0022058337926864624	0.029959475621581078	0.0017732945270836353	0.02693198062479496
0.0021811448968946934	0.029741523787379265	0.0017642052844166756	0.027057139202952385
0.0021646362729370594	0.029540222138166428	0.0016952514415606856	0.02643086016178131
0.0020986422896385193	0.029239187017083168	0.0016927557298913598	0.02698335237801075
0.0021281871013343334	0.02946169301867485	0.001717695384286344	0.025867780670523643
0.002089690649881959	0.02906341291964054	0.0016876509180292487	0.026135247200727463
0.0020330415572971106	0.028787309303879738	0.0017432275926694274	0.02599446475505829
0.001996810780838132	0.028486760333180428	0.0016153021715581417	0.02503008395433426
0.0019844532944262028	0.0282385665923357	0.0016308763297274709	0.025353917852044106
0.0019614167977124453	0.028234481811523438	0.0015810227487236261	0.025040211156010628
0.001892847241833806	0.02786858193576336	0.001526270410977304	0.024493897333741188
0.0018979947781190276	0.027827993035316467	0.001625210978090763	0.025398926809430122
0.00188184913713485	0.02765788696706295	0.001633461914025247	0.025262996554374695
0.0018133135745301843	0.02723795175552368	0.001542536891065538	0.024374589323997498
0.0018389925826340914	0.027593662962317467	0.0017138348193839192	0.02576933614909649
0.0018001863500103354	0.027170127257704735	0.0015012057265266776	0.023539582267403603
0.0017972510540857911	0.027239833027124405	0.0015475923428311944	0.024978043511509895
0.001717474078759551	0.026744363829493523	0.0014718947932124138	0.024139828979969025
0.0017557477112859488	0.026729315519332886	0.001491514383815229	0.024735644459724426
0.0017625346081331372	0.026932787150144577	0.0015027356566861272	0.024234075099229813
0.0017331157578155398	0.02678673528134823	0.0014622960006818175	0.024051325395703316
0.0016694387886673212	0.026426827535033226	0.001572206150740385	0.025403544306755066
0.0016442629275843501	0.026271654292941093	0.0014872911851853132	0.02404119446873665
0.0016245528822764754	0.026197994127869606	0.0015474731335416436	0.024250786751508713
0.001625976525247097	0.025929627940058708	0.0013953520683571696	0.02360093779861927
0.0016141447704285383	0.025944512337446213	0.001443440793082118	0.0244870837777853
0.00154037494212389	0.025485355406999588	0.0015595599543303251	0.025353677570819855
0.0016091257566586137	0.025909770280122757	0.0014269896782934666	0.023731734603643417
0.0015268484130501747	0.025345981121063232	0.0014869816368445754	0.02386903017759323
0.001486581633798778	0.024924900382757187	0.00147248653229326	0.024226350709795952
0.001480077626183629	0.025020968168973923	0.0016120673390105367	0.025191130116581917
0.0014404557878151536	0.024798676371574402	0.0014515575021505356	0.024054722860455513
0.0014581921277567744	0.02506731078028679	0.001413859659805894	0.02295651286840439
0.001422792673110962	0.024664312601089478	0.0013702304568141699	0.024074573069810867
0.0013857734156772494	0.02445346489548683	0.001414995058439672	0.02387997880578041
0.0014092413475736976	0.024462390691041946	0.001434107543900609	0.02330920472741127
0.00139507872518152	0.024279305711388588	0.0013843950582668185	0.023232508450746536
0.0013604828855022788	0.024081511422991753	0.0012882053852081299	0.022542478516697884
0.0013491478748619556	0.023861553519964218	0.0012681314256042242	0.022244155406951904
0.001301442738622427	0.02373179793357849	0.0012098285369575024	0.021442363038659096
0.0012809889158234	0.023504944518208504	0.0012871009530499578	0.022448480129241943
0.0013114241883158684	0.023705555126070976	0.001313712215051055	0.02240655943751335
0.0012733336770907044	0.023485546931624413	0.0013220320688560605	0.022717880085110664
0.0012583215720951557	0.023360460996627808	0.0012812642380595207	0.02196412719786167
0.0012547088554129004	0.023197824135422707	0.001291643246077001	0.02205961011350155
0.0012319436063989997	0.023020531982183456	0.0012856258545070887	0.022409899160265923
0.0012104216730222106	0.022893013432621956	0.0012442851439118385	0.021615564823150635
0.0012302391696721315	0.022985097020864487	0.00120922876521945	0.021390412002801895
0.0012042040470987558	0.022794531658291817	0.001196300028823316	0.021326523274183273
0.0011873538605868816	0.02261006459593773	0.0012218925403431058	0.02128974348306656
0.0011873667826876044	0.02259930968284607	0.0011945543810725212	0.021377356722950935
0.0011866803979501128	0.022492948919534683	0.001208798959851265	0.021516568958759308
0.0011215429985895753	0.02205944061279297	0.0012291653547436	0.022348204627633095
0.0011089305626228452	0.021990714594721794	0.0012925367336720228	0.022341450676321983
0.0011129628401249647	0.021939435973763466	0.0011631896486505866	0.021097766235470772
0.0010951734147965908	0.02180924452841282	0.0011765338713303208	0.021337248384952545
0.0011076302034780383	0.021740689873695374	0.00115876120980829	0.021195482462644577
0.0011383346281945705	0.022167319431900978	0.0012110329698771238	0.0216849185526371
0.0010956610785797238	0.021825499832630157	0.00132734642829746	0.022914119064807892
0.0010896348394453526	0.021657299250364304	0.0011410914594307542	0.02112405374646187
0.0010626328876242042	0.02140631712973118	0.0011450846213847399	0.02063436061143875
0.0010944324312731624	0.02154039964079857	0.0012197218602523208	0.021024087443947792
0.0010473907459527254	0.02126007340848446	0.0010733125964179635	0.019882800057530403
0.0010269539197906852	0.021144945174455643	0.0011332450667396188	0.020679699257016182
0.0011188790667802095	0.0218818262219429	0.00108750828076154	0.020289350301027298
0.001016210881061852	0.021066885441541672	0.0011366583639755845	0.021206669509410858
0.0010127966525033116	0.020830169320106506	0.001137560815550387	0.020709766075015068
0.0010048247640952468	0.020883601158857346	0.0012321803951635957	0.021343804895877838
0.0009666971163824201	0.020545633509755135	0.00113791530020535	0.020861852914094925
0.0009662218508310616	0.02053753100335598	0.0011430669110268354	0.020356085151433945
0.0009777355007827282	0.020587923005223274	0.0011174273677170277	0.02053065598011017
0.0009737820946611464	0.020534168928861618	0.001069909194484353	0.02045527845621109
0.0009568371460773051	0.02043464407324791	0.0011112295323982835	0.0202645231038332
0.0009679748909547925	0.020502997562289238	0.001086668693460524	0.01996023766696453
0.0009510971140116453	0.020305173471570015	0.0010867358651012182	0.019995324313640594
0.0009554693824611604	0.02029515616595745	0.0010867761448025703	0.020598018541932106
0.0009345139260403812	0.02026468515396118	0.0010644240537658334	0.01955970749258995
0.0009004012099467218	0.019887061789631844	0.0011310778791084886	0.020114298909902573
0.000911345356144011	0.01995071768760681	0.0010660268599167466	0.01971999928355217
0.0009058171999640763	0.019931046292185783	0.0010444620857015252	0.019608665257692337
0.0008618197171017528	0.019669266417622566	0.0010737788397818804	0.0195328276604414
0.0008865673444233835	0.019680080935359	0.0010314701357856393	0.019578978419303894
0.0008853651233948767	0.019744671881198883	0.0010981179075315595	0.020076895132660866
0.0009130991529673338	0.019900696352124214	0.001077008550055325	0.01965654268860817
0.0008786097750999033	0.019540147855877876	0.0010458130855113268	0.019548410549759865
0.0008741979254409671	0.01946261152625084	0.0010574249317869544	0.019687917083501816
0.0008526748861186206	0.01930869184434414	0.0010594272753223777	0.019650207832455635
0.0008854342740960419	0.01947323977947235	0.001059402129612863	0.01964644342660904
0.0008419508230872452	0.01924174092710018	0.0010557922068983316	0.019743120297789574
0.0008214181871153414	0.01896478608250618	0.0010681505082175136	0.019557343795895576
0.0008442333783023059	0.019174352288246155	0.0010998911457136273	0.020214306190609932
0.0008416284108534455	0.01919133961200714	0.0010458406759425998	0.01945829950273037
0.0008248444064520299	0.01906755194067955	0.0010176957584917545	0.018902605399489403
0.000814908416941762	0.018969351425766945	0.0010506726102903485	0.01951817236840725
0.0008115227101370692	0.01890331320464611	0.001051711617037654	0.01942685805261135
0.0008226817008107901	0.01886782795190811	0.0010069414274767041	0.019066808745265007
0.0008040680550038815	0.01885436661541462	0.001027061603963375	0.019604245200753212
0.0007734728860668838	0.018621312454342842	0.0010497508337721229	0.019913682714104652
0.0007947027334012091	0.01867036521434784	0.0010036315070465207	0.019420022144913673
0.0008148003253154457	0.018769413232803345	0.0010439692996442318	0.019596870988607407
0.0007859070901758969	0.018573148176074028	0.0009912237292155623	0.018517138436436653
0.0007735853432677686	0.018504533916711807	0.001024051452986896	0.019108973443508148
0.0007655369699932635	0.018531709909439087	0.0010294016683474183	0.01881374418735504
0.0007686325698159635	0.018440110608935356	0.001011690590530634	0.018939532339572906
0.0007524525281041861	0.01822870597243309	0.0009866036707535386	0.01893944852054119
0.0007453900179825723	0.018201380968093872	0.001011996646411717	0.018699144944548607
0.0007395771099254489	0.018219301477074623	0.0009886020561680198	0.01857961341738701
0.0007263531442731619	0.018054699525237083	0.0010279577691107988	0.019101416692137718
0.0007588277803733945	0.018186775967478752	0.001032118801958859	0.019176660105586052
0.0007394825806841254	0.018121855333447456	0.0009938788134604692	0.018673360347747803
0.0007423610659316182	0.018077058717608452	0.001099273911677301	0.019775254651904106
0.0007193260244093835	0.017929503694176674	0.0009627141407690942	0.018379338085651398
0.0007227407186292112	0.01784624345600605	0.000978181604295969	0.01864551194012165
0.0007224763394333422	0.01776551827788353	0.0009742506081238389	0.019073572009801865
0.0007183694397099316	0.01802077144384384	0.0009535006829537451	0.018262140452861786
0.0007183416746556759	0.01779705099761486	0.0009857481345534325	0.0187221709638834
0.0006858595297671854	0.017521794885396957	0.0009888780768960714	0.018543727695941925
0.0006839223206043243	0.017569655552506447	0.0009492930839769542	0.018285952508449554
0.0006960660102777183	0.017592353746294975	0.0010026986710727215	0.018438467755913734
0.0006758125382475555	0.01750006712973118	0.001009701401926577	0.018786074593663216
0.0006922010215930641	0.017450250685214996	0.001030435785651207	0.0191534124314785
0.0006655780016444623	0.017338035628199577	0.0009130764519795775	0.01820043846964836
0.0006853856611996889	0.0174366794526577	0.0009429868659935892	0.018073195591568947
0.0006503983750008047	0.017167292535305023	0.0009895850671455264	0.01881271041929722
0.0006535506108775735	0.017251644283533096	0.0009922209428623319	0.018999774008989334
0.0006869392818771303	0.01751599833369255	0.0009372302447445691	0.01813623495399952
0.0006777136004529893	0.017332645133137703	0.0009347357554361224	0.018251288682222366
0.0006636192556470633	0.017197493463754654	0.0009604345541447401	0.01832224801182747
0.0006456907722167671	0.01714499481022358	0.0009397797402925789	0.01811549998819828
0.0006777379312552512	0.01722666807472706	0.0009541508625261486	0.018028443679213524
0.0006743663107044995	0.01722537726163864	0.0009874477982521057	0.018569014966487885
0.0006707601132802665	0.017224431037902832	0.0009727600263431668	0.01798129267990589
0.0006472587701864541	0.017053695395588875	0.0009744226699694991	0.018136460334062576
0.0006409076158888638	0.016906220465898514	0.000952185015194118	0.018222371116280556
0.0006331749027594924	0.016891110688447952	0.0009626562241464853	0.017814718186855316
0.0006334376521408558	0.016888631507754326	0.0009559980826452374	0.018063193187117577
0.0006244120304472744	0.01672426611185074	0.0009557052399031818	0.018178537487983704
0.0006416044197976589	0.016924861818552017	0.000925951637327671	0.017833545804023743
0.0006263279938139021	0.016892913728952408	0.0010633508209139109	0.019160551950335503
0.000606320973020047	0.01668372005224228	0.0009968075901269913	0.018611356616020203
0.0006210255669429898	0.016682494431734085	0.0009670312865637243	0.018057022243738174
0.0006320548709481955	0.016750862821936607	0.0009766778675839305	0.01802976429462433
0.0006151669076643884	0.01671477220952511	0.0009696567431092262	0.01838165894150734
0.0005882093100808561	0.016419820487499237	0.0009021263686008751	0.0173921138048172
0.000572879274841398	0.016287866979837418	0.000939420482609421	0.017369000241160393
0.0006020051660016179	0.01651836559176445	0.0009417685796506703	0.017975855618715286
0.0006350593757815659	0.016731204465031624	0.0009171970305033028	0.017529116943478584
0.0006135072908364236	0.016487037762999535	0.0009637337643653154	0.017609313130378723
0.0006022673333063722	0.016422055661678314	0.0009023513412103057	0.017664268612861633
0.0006087237852625549	0.01635075733065605	0.0009443897288292646	0.01775496080517769
0.0005681912298314273	0.016178585588932037	0.0010200991528108716	0.017984455451369286
0.0005694307037629187	0.016235724091529846	0.0009468036005273461	0.01771566830575466
0.000565338705200702	0.01607140153646469	0.0009465001057833433	0.017489435151219368
0.0005709293764084578	0.01619730331003666	0.0010128868743777275	0.018092554062604904
0.0005765995010733604	0.016243252903223038	0.0010235439985990524	0.01801961660385132
0.0005944883450865746	0.016201021149754524	0.0009469251381233335	0.017746545374393463
0.0005778305348940194	0.016085201874375343	0.0009525857749395072	0.01798403076827526
0.0005800133221782744	0.01621878892183304	0.0009519231971353292	0.01762457750737667
0.0005829730653204024	0.016112249344587326	0.0009727473370730877	0.01750303991138935
0.0006086721550673246	0.016398964449763298	0.0009607811225578189	0.017858296632766724
0.0005566110485233366	0.01596440188586712	0.0009476831764914095	0.017624378204345703
0.0005398618523031473	0.015831390395760536	0.0009585059597156942	0.01796255074441433
0.0005528248730115592	0.015887854620814323	0.0009379063849337399	0.017399733886122704
0.0005614609108306468	0.01589837856590748	0.0009258600766770542	0.01730174943804741
0.0005484912544488907	0.015843862667679787	0.0009357486851513386	0.01769372820854187
0.0005236793076619506	0.015576316975057125	0.0009194786543957889	0.017266053706407547
0.0005520139238797128	0.01569007709622383	0.0009257667697966099	0.017470216378569603
0.0005481251864694059	0.015849459916353226	0.0009581102640368044	0.018050767481327057
0.0005565568571910262	0.01584227755665779	0.0008872366743162274	0.017219312489032745
0.0005318070761859417	0.015584982931613922	0.0009581788326613605	0.01790277287364006
0.0005431061726994812	0.015681149438023567	0.0009510178933851421	0.0173843614757061
0.0005442703259177506	0.015613165684044361	0.0009334608330391347	0.017269637435674667
0.0005464954301714897	0.015755895525217056	0.0009592748829163611	0.01723158359527588
0.0005129359196871519	0.01544890645891428	0.0009931140812113881	0.017960263416171074
0.0005675114807672799	0.015791820362210274	0.0009592097485437989	0.018361421301960945
0.0005327010876499116	0.015577576123178005	0.0009244031389243901	0.017209645360708237
0.0005292617133818567	0.015556545928120613	0.0009429402416571975	0.0173831507563591
0.0005247104563750327	0.015508885495364666	0.000899123668204993	0.017418108880519867
0.0005068065947853029	0.015294727869331837	0.0009190973360091448	0.01710394211113453
0.0005299081676639616	0.015437114983797073	0.0009157531894743443	0.017349859699606895
0.000524192932061851	0.015424738638103008	0.0008807474514469504	0.01729603111743927
0.0005226707435213029	0.01540747657418251	0.0009452747763134539	0.017536116763949394
0.000491715909447521	0.015172868967056274	0.0009337606607005	0.017038494348526
0.0005021569668315351	0.015154288150370121	0.0009631321881897748	0.01767209731042385
0.0005103337462060153	0.015300959348678589	0.0009540084283798933	0.018487850204110146
0.0005271531408652663	0.015394004061818123	0.0009488872601650655	0.017490992322564125
0.0005256287986412644	0.015285943634808064	0.0009257626952603459	0.017274612560868263
0.0005318470066413283	0.015384715050458908	0.000920160033274442	0.017116473987698555
0.0005040647811256349	0.015121983364224434	0.0009534820565022528	0.017119189724326134
0.0004905076348222792	0.015082277357578278	0.0009822137653827667	0.01730240322649479
0.000494989100843668	0.015161192044615746	0.0008871169993653893	0.016908124089241028
0.0004745984624605626	0.01500754989683628	0.00092176569160074	0.017143281176686287
0.0004885016824118793	0.014986734837293625	0.0008790313731878996	0.01678253337740898
0.000478825910249725	0.014977389015257359	0.0008519154507666826	0.016997309401631355
0.0004915505996905267	0.014972466975450516	0.0009515813435427845	0.01726040430366993
0.0004726191400550306	0.014869925566017628	0.000921138736885041	0.017209744080901146
0.0004724835162051022	0.014921189285814762	0.0008869749144650996	0.016979621723294258
0.00048483521095477045	0.014992949552834034	0.0009233209420926869	0.017023654654622078
0.0004677781253121793	0.014823347330093384	0.00091498316032812	0.017315305769443512
0.0004979153745807707	0.015061705373227596	0.0009534137789160013	0.01734241656959057
0.0005029823514632881	0.015084445476531982	0.001122941030189395	0.01849503628909588
0.0005237364093773067	0.015222607180476189	0.0009256330085918307	0.016971338540315628
0.0004737549461424351	0.014673692174255848	0.000889244896825403	0.016861269250512123
0.0004852262791246176	0.014841505326330662	0.0009278069483116269	0.01688510924577713
0.00047413306310772896	0.01483074389398098	0.0009638999472372234	0.017254743725061417
0.00045757979387417436	0.014619961380958557	0.0009066815837286413	0.01721162348985672
0.0004658458346966654	0.014693041332066059	0.0009669152204878628	0.01699148118495941
0.00047610982437618077	0.014886579476296902	0.0009727493743412197	0.017531584948301315
0.0004651739727705717	0.014902074821293354	0.0009576129959896207	0.01711810939013958
0.00045859598321840167	0.014523212797939777	0.0009312834590673447	0.016905104741454124
0.00047172277118079364	0.014781864359974861	0.0008933593635447323	0.01692412607371807
0.00043996720341965556	0.014457798562943935	0.0008673438569530845	0.01704525575041771
0.00045359693467617035	0.01456835214048624	0.0008546171011403203	0.016587097197771072
0.0004383980412967503	0.014449960552155972	0.0009492775425314903	0.01679176278412342
0.0004548841097857803	0.014518587850034237	0.0009769016178324819	0.017132993787527084
0.00046747736632823944	0.01459991279989481	0.0008433515322394669	0.016508083790540695
0.000437639479059726	0.014436418190598488	0.0008642689208500087	0.016448330134153366
0.00047060323413461447	0.014629441313445568	0.0008508577011525631	0.016718802973628044
0.000455814937595278	0.014553508721292019	0.0009217580081894994	0.016847655177116394
0.0004642135463654995	0.014495987445116043	0.0009835567325353622	0.016722440719604492
0.0004421322082635015	0.0143421096727252	0.0009039242286235094	0.01665157824754715
0.000424774712882936	0.014233640395104885	0.0009279735386371613	0.016668103635311127
0.0004319888539612293	0.014327640645205975	0.0008912169141694903	0.016922414302825928
0.00045193772530183196	0.014420141465961933	0.0008610398508608341	0.01657470315694809
0.0004321819287724793	0.014272719621658325	0.0009317714720964432	0.016817811876535416
0.000495658372528851	0.014899218454957008	0.0009103297488763928	0.0174351017922163
0.0004550650774035603	0.014564971439540386	0.0008553378866054118	0.016859086230397224
0.00041550598689354956	0.014133913442492485	0.0008675609133206308	0.016611792147159576
0.00043142205686308444	0.014219923876225948	0.0008694023708812892	0.016866426914930344
0.00041867108666338027	0.014105863869190216	0.0009061342570930719	0.01674227975308895
0.00041576073272153735	0.014238637872040272	0.000895695062354207	0.01663341000676155
0.0004044651286676526	0.013949059881269932	0.000830525706987828	0.01653508096933365
0.0004134538467042148	0.013983315788209438	0.0008985096355900168	0.01663089171051979
0.00041963663534261286	0.014132162556052208	0.0008894570055417717	0.01637442409992218
0.0004146388382650912	0.013979442417621613	0.0009174179867841303	0.01698804274201393
0.00045286634122021496	0.014250286854803562	0.0009080251911655068	0.01719934120774269
0.0004264401213731617	0.014180226251482964	0.0008982911240309477	0.017148666083812714
0.0004003088688477874	0.013998130336403847	0.0008849900332279503	0.0168848168104887
0.0004172146727796644	0.014035183936357498	0.0008820899529382586	0.016530431807041168
0.0004100539372302592	0.013923611491918564	0.0007987876306287944	0.01615186035633087
0.0004129326844122261	0.013869939371943474	0.0009087069192901254	0.016520731151103973
0.00040485296631231904	0.013940931297838688	0.0008824269170872867	0.01647496595978737
0.000396345101762563	0.013903237879276276	0.0008790181018412113	0.016191622242331505
0.0004198057285975665	0.014078198932111263	0.0009633043082430959	0.016735073179006577
0.0003984790819231421	0.013800423592329025	0.0008791431901045144	0.01647360436618328
0.0004001886991318315	0.013802766799926758	0.0008906078874133527	0.016885995864868164
0.0004037311882711947	0.013851473107933998	0.0008336989558301866	0.01620035246014595
0.0003940270107705146	0.013700208626687527	0.000865622831042856	0.016606265679001808
0.0004176025977358222	0.013862419873476028	0.0008892094483599067	0.016695966944098473
0.00042922524153254926	0.01400128286331892	0.000886262278072536	0.016747470945119858
0.00041238480480387807	0.013936123810708523	0.0008531088824383914	0.01639467105269432
0.0003854733658954501	0.01359849888831377	0.0008390586590394378	0.016207005828619003
0.00037890285602770746	0.0136477155610919	0.0008902589324861765	0.0166377704590559
0.00038605902227573097	0.013597184792160988	0.0008671900723129511	0.01642797514796257
0.0003743948764167726	0.01356761995702982	0.0009045657934620976	0.01673956587910652
0.0003976594307459891	0.01369203720241785	0.0008730099070817232	0.0162329263985157
0.00038622738793492317	0.013680466450750828	0.0008430311572737992	0.016242146492004395
0.00037821318255737424	0.013475179672241211	0.000857813167385757	0.016436699777841568
0.00037709655589424074	0.013505908660590649	0.0008295736042782664	0.01632291078567505
0.0003875944239553064	0.013623646460473537	0.0008816171903163195	0.01702415570616722
0.0003822798898909241	0.013593167066574097	0.0008784279343672097	0.016614949330687523
0.00041005166713148355	0.013796989805996418	0.0008029380696825683	0.016072705388069153
0.00038706857594661415	0.013564539141952991	0.0008533644140698016	0.016374913975596428
0.00038012853474356234	0.013593995943665504	0.0008664276683703065	0.016408395022153854
0.0003802711144089699	0.013492736034095287	0.00086822803132236	0.016493214294314384
0.00039812870090827346	0.013614633120596409	0.0008798660710453987	0.01649308390915394
0.0003896941780112684	0.013629655353724957	0.000901108025573194	0.016520656645298004
0.00039329423452727497	0.013560806401073933	0.0008316560415551066	0.016336102038621902
0.00040479956078343093	0.013772458769381046	0.0008309603435918689	0.01624159701168537
0.00038010775460861623	0.01343593467026949	0.0008307151147164404	0.01611456274986267
0.00038682433660142124	0.013509879820048809	0.0008653061231598258	0.01619870215654373
0.0003761659609153867	0.013393977656960487	0.0008617014973424375	0.016489015892148018
0.00035712227690964937	0.013233236968517303	0.0008888759184628725	0.016470937058329582
0.00036740745417773724	0.013358714990317822	0.000858452171087265	0.016528094187378883
0.0003664894320536405	0.013250190764665604	0.0008467129664495587	0.016025137156248093
0.00036503293085843325	0.013306098990142345	0.0009179821354337037	0.016874128952622414
0.0003638722700998187	0.013232344761490822	0.0008774222806096077	0.016445953398942947
0.0003805655287578702	0.013475616462528706	0.0008521953714080155	0.016285307705402374
0.0003591605927795172	0.013223197311162949	0.0008509642211720347	0.01617537997663021
0.00035500177182257175	0.013150682672858238	0.0008677756995894015	0.016148675233125687
0.0003730911121238023	0.013322766870260239	0.0008851089514791965	0.016702154651284218
0.0003703081456478685	0.0132707878947258	0.0008537046378478408	0.016153614968061447
0.0003764113935176283	0.013325313106179237	0.0008137018885463476	0.01618201471865177
0.00035276406561024487	0.013152849860489368	0.0008532676147297025	0.01629786752164364
0.00036766010452993214	0.01326623372733593	0.0008392413728870451	0.016160165891051292
0.00035070377634838223	0.013102399185299873	0.0008513684733770788	0.016285615041851997
0.00036664484650827944	0.013161464594304562	0.0008886056020855904	0.01656930521130562
0.0004022329521831125	0.013509283773601055	0.0008880202076397836	0.017165863886475563
0.00038178524118848145	0.013445914722979069	0.0008511857595294714	0.016536010429263115
0.00037593956221826375	0.013253661803901196	0.0008561651920899749	0.01636141538619995
0.0003737537481356412	0.013285950757563114	0.0008717940072529018	0.01715935207903385
0.00040200003422796726	0.013607747852802277	0.0008850898593664169	0.01661957986652851
0.00033885680022649467	0.012934505008161068	0.0008418930228799582	0.016354382038116455
0.00034428853541612625	0.012984310276806355	0.000839363201521337	0.015897266566753387
0.00035317090805619955	0.01305786706507206	0.000839149346575141	0.016180172562599182
0.0003623353550210595	0.013183576986193657	0.0008143431041389704	0.01601509191095829
0.0003537439042702317	0.013060656376183033	0.0008288759272545576	0.01610192283987999
0.0003357018285896629	0.012828455306589603	0.0008337371982634068	0.016164876520633698
0.00035163582651875913	0.013051969930529594	0.0008945691515691578	0.016143670305609703
0.00034789807978086174	0.013102173805236816	0.0008240294991992414	0.016078084707260132
0.0003559891483746469	0.013046599924564362	0.0007927814149297774	0.015737997367978096
0.0003564166836440563	0.013016574084758759	0.0008783311350271106	0.016536537557840347
0.00035072214086540043	0.01298835501074791	0.0007795672281645238	0.015811488032341003
0.0003433524980209768	0.012863922864198685	0.0008403089013881981	0.015986407175660133
0.00033435298246331513	0.012836439535021782	0.000849984004162252	0.015907732769846916
0.0003491754177957773	0.012891869060695171	0.0009252541931346059	0.01628923788666725
0.0003323315759189427	0.012839813716709614	0.00088305032113567	0.016034774482250214
0.00035452775773592293	0.012939282692968845	0.0008882692782208323	0.01605304330587387
0.00033844259451143444	0.01282865647226572	0.0008339270134456456	0.016316007822752
0.000371578469639644	0.01321236789226532	0.0008399760699830949	0.016284162178635597
0.0003531544643919915	0.012974947690963745	0.0008012878242880106	0.01606598310172558
0.00033473470830358565	0.01286876481026411	0.0008259905152954161	0.01628446951508522
0.0003241306694690138	0.012605956755578518	0.0008922006818465889	0.01670949161052704
0.00033138299477286637	0.012725942768156528	0.0008263249765150249	0.015969140455126762
0.00035202669096179307	0.012865264900028706	0.0008567725890316069	0.016138212755322456
0.00033405693829990923	0.012737568467855453	0.0008506086887791753	0.01595705933868885
0.0003276744100730866	0.012671595439314842	0.0008733909344300628	0.016255274415016174
0.000325227330904454	0.012698809616267681	0.0008305693045258522	0.015928084030747414
0.0003360931877978146	0.01273738220334053	0.0008958821999840438	0.016262706369161606
0.0003321673138998449	0.012711334973573685	0.0008201677701435983	0.016271596774458885
0.00032271965756081045	0.012596623040735722	0.0008194513502530754	0.015924528241157532
0.0003287921426817775	0.012604125775396824	0.0008445472340099514	0.016189752146601677
0.00034763108124025166	0.012787211686372757	0.0008243873598985374	0.01596044935286045
0.00032864499371498823	0.012742812745273113	0.0008323707734234631	0.01605185680091381
0.00031744185253046453	0.012503772974014282	0.0008968900074250996	0.01609342359006405
0.0003575667506083846	0.012865518219769001	0.0008455731440335512	0.016324298456311226
0.00035735234268940985	0.012990576215088367	0.0008235608111135662	0.016203338280320168
0.00033857321250252426	0.012665992602705956	0.0008091915515251458	0.015955030918121338
0.00033257188624702394	0.012634504586458206	0.0008129213820211589	0.01598871499300003
0.0003332705528009683	0.012573756277561188	0.0008759365300647914	0.01597762666642666
0.000328639755025506	0.012532618828117847	0.0008536645327694714	0.01647242344915867
0.00034951086854562163	0.012798290699720383	0.0008054644567891955	0.01585180126130581
0.00033730524592101574	0.012545352801680565	0.0008494056528434157	0.01592268981039524
0.0003653743478935212	0.012874511070549488	0.0008549417834728956	0.015905028209090233
0.00034304350265301764	0.012654340825974941	0.0008855605265125632	0.016829777508974075
0.000328933063428849	0.012516268528997898	0.0008178782882168889	0.015993475914001465
0.0003138197062071413	0.012370348908007145	0.0008369820425286889	0.01639559492468834
0.00030988463549874723	0.012406403198838234	0.0007981252856552601	0.015675567090511322
0.0003188305418007076	0.0124371238052845	0.0008599552675150335	0.016395967453718185
0.00030917947879061103	0.0123407868668437	0.0008227202924899757	0.015519366599619389
0.0003100579488091171	0.012400349602103233	0.0007961922674439847	0.015731550753116608
0.0003079080779571086	0.012295626103878021	0.0007980703376233578	0.015698285773396492
0.0003024693578481674	0.012278887443244457	0.0007933212327770889	0.015774575993418694
0.0003025935438927263	0.012208053842186928	0.0008288519456982613	0.01597977615892887
0.0003171999996993691	0.012377079576253891	0.0008400579681620002	0.015882056206464767
0.00032705621561035514	0.01252222154289484	0.0007983348914422095	0.015974991023540497
0.00032596851815469563	0.012585028074681759	0.0008522517746314406	0.016193874180316925
0.0003313398046884686	0.012551499530673027	0.0008307645912282169	0.016147352755069733
0.0003234658797737211	0.012454354204237461	0.0008127717883326113	0.015880269929766655
0.0003206810215488076	0.012444604188203812	0.0008206511265598238	0.015937315300107002
0.0003159905318170786	0.01240502204746008	0.0008134203962981701	0.01597423106431961
0.0002956279495265335	0.012139380909502506	0.0008239996968768537	0.015768468379974365
0.00031339292763732374	0.012394537217915058	0.0008305932860821486	0.015998447313904762
0.0003084907366428524	0.01225158292800188	0.0008136730757541955	0.015801317989826202
0.00030318775679916143	0.012263178825378418	0.0008496168884448707	0.016173163428902626
0.00032828247640281916	0.012362315319478512	0.00076867057941854	0.015745611861348152
0.00030409012106247246	0.01229235902428627	0.0007989188889041543	0.016199450939893723
0.00030020755366422236	0.012134796008467674	0.0007718537817709148	0.015512392856180668
0.0003011075023096055	0.012198752723634243	0.0007776467246003449	0.015591052360832691
0.00030424169381149113	0.012201743200421333	0.0008026665891520679	0.0158583614975214
0.0003205644025001675	0.012340541929006577	0.0008029375458136201	0.015903955325484276
0.0003077464352827519	0.012336144223809242	0.0007737281266599894	0.015572725795209408
0.00032347088563255966	0.012455921620130539	0.000782628427259624	0.01565869338810444
0.00031185554689727724	0.012232697568833828	0.0007991286693140864	0.01565806195139885
0.00029073358746245503	0.012042414397001266	0.0007653174106962979	0.015420318581163883
0.00029253229149617255	0.012130306102335453	0.0007777448045089841	0.015512554906308651
0.0002918643003795296	0.011981768533587456	0.0007868785760365427	0.015666574239730835
0.00028986987308599055	0.012029538862407207	0.0007763267494738102	0.015875864773988724
0.00029237582930363715	0.012013652361929417	0.0007590839522890747	0.015478517860174179
0.00029430637368932366	0.01212792657315731	0.0007637060480192304	0.015355028212070465
0.0003022633900400251	0.012142611667513847	0.0007850773399695754	0.01574891433119774
0.0003061691240873188	0.012224646285176277	0.0008292291895486414	0.01602078415453434
0.000309392053168267	0.012322359718382359	0.0008006271091289818	0.01581353321671486
0.00029531336622312665	0.012060552835464478	0.0008001634851098061	0.015885988250374794
0.00030488648917526007	0.012155608274042606	0.000780541799031198	0.01556829921901226
0.0002965388121083379	0.012056589126586914	0.0008479355019517243	0.01639038510620594
0.00030516093829646707	0.012136951088905334	0.0007944000535644591	0.016006454825401306
0.0003187112743034959	0.012280762195587158	0.0008245455683209002	0.016393983736634254
0.0003323635319247842	0.012662417255342007	0.0007582788239233196	0.01544666662812233
0.0002961432037409395	0.012049539014697075	0.0007924265810288489	0.015521549619734287
0.0002872753539122641	0.01200332585722208	0.0007857567979954183	0.015587982721626759
0.00028710855985991657	0.011939331889152527	0.0008506580488756299	0.015641257166862488
0.0002934164949692786	0.012028750963509083	0.0008201097371056676	0.015936488285660744
0.0003014621906913817	0.012024368159472942	0.0007920083007775247	0.015699246898293495
0.0002866321010515094	0.011957459151744843	0.0007764020701870322	0.01578308641910553
0.00028671949985437095	0.011930432170629501	0.000761395029257983	0.015578815713524818
0.0002829705481417477	0.011838993988931179	0.0007739218417555094	0.015414608642458916
0.00030459032859653234	0.012192596681416035	0.0008166726329363883	0.01564820669591427
0.0002825431292876601	0.011903255246579647	0.0008103995933197439	0.01578388176858425
0.0002875741629395634	0.011896488256752491	0.0007940835203044116	0.01570979319512844
0.0002847157884389162	0.011930427514016628	0.0008030898170545697	0.015806837007403374
0.000277939805528149	0.011790829710662365	0.0008029656019061804	0.015844160690903664
0.0003049843944609165	0.011957275681197643	0.0008066314039751887	0.015802932903170586
0.000275642320048064	0.011739748530089855	0.000803409784566611	0.015820052474737167
0.00029341361369006336	0.011970845982432365	0.0008232939289882779	0.015893608331680298
0.0002908324240706861	0.011964542791247368	0.0008022024412639439	0.01585126854479313
0.0002863209811039269	0.011880404315888882	0.0007585952407680452	0.015290750190615654
0.00030266563408076763	0.011960594914853573	0.0009345232974737883	0.017072787508368492
0.00032882136292755604	0.012574116699397564	0.0007810312090441585	0.015584757551550865
0.0002856059873010963	0.01191646046936512	0.0007904640515334904	0.015630653128027916
0.00030558055732399225	0.012023551389575005	0.0007982527022249997	0.01578778773546219
0.00026778553728945553	0.011699069291353226	0.0007830071845091879	0.015858910977840424
0.00027310114819556475	0.011690606363117695	0.0007889038533903658	0.01526708621531725
0.0003058552392758429	0.011954301968216896	0.0008416717173531651	0.015918133780360222
0.0002855777565855533	0.011864877305924892	0.0007738658459857106	0.015608374960720539
0.000279652769677341	0.011698801070451736	0.00079655199078843	0.01580985076725483
0.00027779489755630493	0.011783326976001263	0.0007787209469825029	0.015460144728422165
0.00026803562650457025	0.011613736860454082	0.0007714602979831398	0.015153579413890839
0.00028176596970297396	0.011793876066803932	0.0008073949720710516	0.015597909688949585
0.00028285960434004664	0.011833482421934605	0.0007746904157102108	0.015306382440030575
0.00027744550607167184	0.01165603194385767	0.0008079454419203103	0.015484667383134365
0.0002895208599511534	0.011822343803942204	0.0007977522909641266	0.01572447642683983
0.0003224737010896206	0.012225644662976265	0.0007802303298376501	0.01597268506884575
0.00029345013899728656	0.01181077305227518	0.0007983522373251617	0.015990253537893295
0.00027944601606577635	0.011643736623227596	0.0008205928024835885	0.015904778614640236
0.0002670924586709589	0.011642126366496086	0.000840557913761586	0.016066016629338264
0.00028175042825751007	0.011726601980626583	0.0008127473411150277	0.015836214646697044
0.00026432352024130523	0.011591130867600441	0.0008013846818357706	0.015442420728504658
0.00027241947827860713	0.011663333512842655	0.0007856959127821028	0.015524919144809246
0.0002860221138689667	0.011788122355937958	0.0007742822635918856	0.015457133762538433
0.0002851614262908697	0.01176027487963438	0.0007976555498316884	0.01581413671374321
0.00026826135581359267	0.01156504638493061	0.0007865939987823367	0.015762940049171448
0.0002688728563953191	0.011553777381777763	0.0007832562550902367	0.015463811345398426
0.00026597868418321013	0.011533449403941631	0.0007561175152659416	0.015551739372313023
0.0002660290920175612	0.011617044918239117	0.0007430443074554205	0.015368469059467316
0.0002674713614396751	0.011548870243132114	0.0008092175703495741	0.015948878601193428
0.00032387845567427576	0.012033799663186073	0.0007615474169142544	0.015623067505657673
0.0002839765802491456	0.011839454993605614	0.0007734417449682951	0.015475860796868801
0.0002678461605682969	0.011556603014469147	0.0008202024037018418	0.016122516244649887
0.0003061968309339136	0.011955901980400085	0.0008032677578739822	0.01592244952917099
0.00029213912785053253	0.011652609333395958	0.0007711673970334232	0.01556356530636549
0.0002801800728775561	0.01165620144456625	0.0007916506729088724	0.01587284542620182
0.0003093798877671361	0.012010497972369194	0.0007896173628978431	0.01602364517748356
0.0002828169090207666	0.011607112362980843	0.0007686096359975636	0.015543961897492409
0.0002809435536619276	0.011525385081768036	0.0007844247156754136	0.015519026666879654
0.00027895861421711743	0.01146729663014412	0.0007988893776200712	0.015763018280267715
0.000273780373390764	0.011378721334040165	0.0007837251177988946	0.01564936339855194
0.0002947388566099107	0.011736389249563217	0.000936609401833266	0.01639609970152378
0.000289267540210858	0.011683234013617039	0.0008407143177464604	0.015872396528720856
0.0002744254597928375	0.011643397621810436	0.0008018281660042703	0.015532199293375015
0.0002815551415551454	0.0116038229316473	0.0008101039566099644	0.015578694641590118
0.0002719888580031693	0.011588681489229202	0.0007964099640958011	0.01551359798759222
0.0002680520701687783	0.011460836976766586	0.0008016087813302875	0.015564859844744205
0.00027293889434076846	0.01151561364531517	0.0008073690696619451	0.015796896070241928
0.00025598975480534136	0.011392162181437016	0.0008183772442862391	0.015575272962450981
0.00025328484480269253	0.011305604130029678	0.0007921501528471708	0.015350474044680595
0.00025215125060640275	0.011287225410342216	0.000789484241977334	0.015513306483626366
0.0002632592513691634	0.011452693492174149	0.000795655301772058	0.015914984047412872
0.00025825024931691587	0.011362743563950062	0.0007684790180064738	0.015325418673455715
0.0002569807111285627	0.011364759877324104	0.0007883342332206666	0.015782859176397324
0.00027182584744878113	0.011498261243104935	0.0008147709304466844	0.015565185807645321
0.00026196506223641336	0.011440672911703587	0.0007896095048636198	0.01583491824567318
0.0002647030632942915	0.011436734348535538	0.0008210750529542565	0.015287311747670174
0.0002527759352233261	0.011307145468890667	0.0008481781696900725	0.01566164940595627
0.00027235285961069167	0.011564545333385468	0.0008171129738911986	0.01563679799437523
0.00026810140116140246	0.011462611146271229	0.00081825494999066	0.01562303863465786
0.0002577932900749147	0.01134504284709692	0.0008405153639614582	0.015766190364956856
0.00025406244094483554	0.011279759928584099	0.0008285553776659071	0.01553395390510559
0.00028553203446790576	0.011646498925983906	0.000862749177031219	0.016318343579769135
0.0003185038804076612	0.011930432170629501	0.0008024513954296708	0.015880370512604713
0.0002784120151773095	0.011486509814858437	0.0008319912594743073	0.015841543674468994
0.0002668732777237892	0.011373952962458134	0.0008060853579081595	0.01643592119216919
0.00026628095656633377	0.01159261167049408	0.0007934618042781949	0.015771901234984398
0.00027263155789114535	0.01149496715515852	0.0007890529814176261	0.015430225059390068
0.0002470863691996783	0.01122209895402193	0.0007719484274275601	0.015304126776754856
0.00025214324705302715	0.011308128945529461	0.000778396031819284	0.015279548242688179
0.00025920133339241147	0.011309605091810226	0.0007879691547714174	0.01563034951686859
0.0002685627550818026	0.011514768935739994	0.0007804791675880551	0.015622909180819988
0.0002677500597201288	0.011481831781566143	0.0007704587187618017	0.015484871342778206
0.00025019023451022804	0.011262060143053532	0.000772352097555995	0.015512106940150261
0.0002479740942362696	0.011236635968089104	0.000755400862544775	0.01540461927652359
0.00025971856666728854	0.011319907382130623	0.000780317815952003	0.01539568044245243
0.00024829074391163886	0.011145530268549919	0.0007591106696054339	0.01524716429412365
0.0002535024250391871	0.011231631971895695	0.0007454472361132503	0.015100298449397087
0.0002656247525010258	0.011361596174538136	0.0007582868565805256	0.015353674069046974
0.00026365811936557293	0.011358662508428097	0.000776388740632683	0.015329118818044662
0.00024737781495787203	0.011164816096425056	0.0007555349147878587	0.01500716432929039
0.00024380377726629376	0.011087903752923012	0.000749722239561379	0.015185226686298847
0.0002587822964414954	0.011296277865767479	0.000783441704697907	0.015422690659761429
0.00025339782587252557	0.011248687282204628	0.0008100024424493313	0.015386302955448627
0.0002523917064536363	0.011269623413681984	0.0007665058947168291	0.015478650107979774
0.000254410580964759	0.011260876432061195	0.0007815475692041218	0.015283625572919846
0.00026502495165914297	0.01134539395570755	0.0007441022899001837	0.015221974812448025
0.0002724812366068363	0.011557089164853096	0.0007486911490559578	0.015290561132133007
0.00028058877796866	0.011648102663457394	0.0007626593578606844	0.01532809343189001
0.00026178534608334303	0.011304816231131554	0.0007887149695307016	0.01522059366106987
0.00025121509679593146	0.011200335808098316	0.0007811342948116362	0.015258138999342918
0.00024246031534858048	0.01104621309787035	0.0007776199490763247	0.01529693603515625
0.000244892667979002	0.011114673689007759	0.0008171424851752818	0.015498106367886066
0.00024635373847559094	0.01110289990901947	0.0007667341851629317	0.015258152037858963
0.00023803638760000467	0.01104984525591135	0.0007454814622178674	0.015395821072161198
0.0002458876115269959	0.01108716893941164	0.0007968724239617586	0.016067292541265488
0.00026445824187248945	0.01128802914172411	0.0007525352411903441	0.015382141806185246
0.00025830886443145573	0.011124445125460625	0.0007590136374346912	0.015321556478738785
0.0002755258756224066	0.011344107799232006	0.0008360376232303679	0.01569800078868866
0.00026999422698281705	0.01122300699353218	0.000782816088758409	0.015348146669566631
0.00025806869962252676	0.011191591620445251	0.0007983031682670116	0.01564900204539299
0.00027513407985679805	0.011388082057237625	0.000805166841018945	0.016054213047027588
0.00025687902234494686	0.011348695494234562	0.0007829177775420249	0.015480421483516693
0.00023819335910957307	0.011026621796190739	0.0007492539007216692	0.015599284321069717
0.0002479591057635844	0.01113169640302658	0.0007906993851065636	0.015555785968899727
0.00024075614055618644	0.011016389355063438	0.0007537762867286801	0.015312552452087402
0.00023655327095184475	0.010986775159835815	0.0007689560879953206	0.015422911383211613
0.0002444137935526669	0.011143172159790993	0.0007824189378879964	0.015399654395878315
0.00023872510064393282	0.01100593525916338	0.0007438856991939247	0.015247557312250137
0.0002325108798686415	0.010930248536169529	0.0007637244998477399	0.015334557741880417
0.00023879420768935233	0.010937156155705452	0.0007691368227824569	0.015170015394687653
0.00023440690711140633	0.010894951410591602	0.0007474510930478573	0.015215650200843811
0.00023313368728850037	0.010904152877628803	0.0007419295143336058	0.015084588900208473
0.0002527850738260895	0.011205479502677917	0.0007833244744688272	0.015621563419699669
0.0002475178334861994	0.011076248250901699	0.0007586929714307189	0.015256589278578758
0.0002310222334926948	0.010868459939956665	0.0007755821570754051	0.015379948541522026
0.00023785051598679274	0.010957001708447933	0.0007468248950317502	0.015310876071453094
0.0002399640070507303	0.011034772731363773	0.0007386681973002851	0.015093096531927586
0.00023706287902314216	0.010948599316179752	0.0007447470561601222	0.015440573915839195
0.0002522483700886369	0.011124061420559883	0.000727927079424262	0.015342079102993011
0.00023643849999643862	0.010928820818662643	0.0007535862969234586	0.015389671549201012
0.00023358617909252644	0.010893396101891994	0.0007353626424446702	0.015129318460822105
0.000239086031797342	0.011005728505551815	0.000761189148761332	0.015583396889269352
0.0002346767723793164	0.010911068879067898	0.0007452642312273383	0.015297763980925083
0.00024091215163934976	0.011031276546418667	0.0007425146177411079	0.015133634209632874
0.0002394410694250837	0.0109784547239542	0.0007598826196044683	0.015422583557665348
0.00024089223006740212	0.01094532385468483	0.0007827954250387847	0.015371364541351795
0.00025078331236727536	0.011094475165009499	0.0007700910209678113	0.01543380692601204
0.00024001143174245954	0.01094245258718729	0.0007690199417993426	0.01594865694642067
0.00026927434373646975	0.011358540505170822	0.0007733628153800964	0.015823382884263992
0.0002447688893880695	0.011114316992461681	0.0007495705503970385	0.01526501215994358
0.0002257490559713915	0.010784954763948917	0.0007636835798621178	0.015486686490476131
0.00024187671078834683	0.011023739352822304	0.0007775792037136853	0.01540403813123703
0.0002361256192671135	0.010876055806875229	0.0007317395065911114	0.015129654668271542
0.00023105238506104797	0.01080478448420763	0.0007787118665874004	0.01508981455117464
0.0002542751608416438	0.011109071783721447	0.00075737782754004	0.015589906834065914
0.0002417970245005563	0.01087400782853365	0.0007575484341941774	0.015585329383611679
0.00022648178855888546	0.010774802416563034	0.0007322735036723316	0.015101967379450798
0.00023207567573990673	0.010850188322365284	0.0007347990176640451	0.015127960592508316
0.00022650777827948332	0.010767664760351181	0.000736287678591907	0.01525821816176176
0.0002235167776234448	0.010804087854921818	0.000742037664167583	0.0152317238971591
0.00022635262575931847	0.010765129700303078	0.0007315093534998596	0.015090920962393284
0.0002453707857057452	0.010966510511934757	0.000736529182177037	0.015263608656823635
0.00023150623019319028	0.010828519240021706	0.0007533188327215612	0.01532962266355753
0.00024941458832472563	0.011179167777299881	0.0008084451546892524	0.016232667490839958
0.00027206778759136796	0.011453407816588879	0.0007207223679870367	0.015292471274733543
0.00023875496117398143	0.011000504717230797	0.000765304546803236	0.015242009423673153
0.00023369176778942347	0.010806193575263023	0.0007388066733255982	0.014901379123330116
0.00023164109734352678	0.010796762071549892	0.0007690006750635803	0.015193219296634197
0.00022571333101950586	0.01069334801286459	0.0007848953828215599	0.015325566753745079
0.00022638462542090565	0.01070334855467081	0.000735234294552356	0.015153092332184315
0.00022133091988507658	0.010676885955035686	0.0007308092317543924	0.015042966231703758
0.00021946575725451112	0.010676517151296139	0.0007213804055936635	0.014814944006502628
0.00022058188915252686	0.010696295648813248	0.0007523240055888891	0.015215418301522732
0.00024111437960527837	0.010893525555729866	0.0007775956182740629	0.015502922236919403
0.0002258552412968129	0.010720968246459961	0.000790582038462162	0.015403775498270988
0.00022678414825350046	0.010685368441045284	0.0007598848314955831	0.015206415206193924
0.00023460992088075727	0.01077988650649786	0.0007469916599802673	0.015022913925349712
0.00023519943351857364	0.010911025106906891	0.0007590002496726811	0.015399275347590446
0.00022871584224049002	0.010729853063821793	0.000753217376768589	0.015281371772289276
0.0002184947079513222	0.010611788369715214	0.0007538555655628443	0.015218842774629593
0.0002245447103632614	0.010686606168746948	0.0007615407230332494	0.015400395728647709
0.00023288563534151763	0.010773015208542347	0.0007759343716315925	0.015407760627567768
0.00022557035845238715	0.010729989036917686	0.0007874758448451757	0.01509811356663704
0.0002203642507083714	0.010615741834044456	0.0007368896040134132	0.015125553123652935
0.00022209290182217956	0.010606696829199791	0.0007733504171483219	0.015376290306448936
0.00022337731206789613	0.010652530938386917	0.0007457283791154623	0.015230320394039154
0.0002138225536327809	0.010546891018748283	0.0007445170194841921	0.015029814094305038
0.00022299996635410935	0.01059611327946186	0.0007747727213427424	0.01540490984916687
0.00022721987625118345	0.010692070238292217	0.0007637802045792341	0.015241255052387714
0.0002267157397000119	0.010752455331385136	0.0007386652869172394	0.015159361995756626
0.00021971632668282837	0.010569317266345024	0.0007598647498525679	0.015167031437158585
0.00023194354434963316	0.010739480145275593	0.0007613215129822493	0.015343911945819855
0.0002288709074491635	0.010685241781175137	0.000764948024880141	0.015300209634006023
0.00022762651497032493	0.010747472755610943	0.000754062959458679	0.015082859434187412
0.0002400041266810149	0.010854057036340237	0.0007323302561417222	0.01510070264339447
0.00021159727475605905	0.010509765706956387	0.0007521081133745611	0.01522788405418396
0.00021366568398661911	0.010559492744505405	0.0007300678989849985	0.014991710893809795
0.00023475184570997953	0.010867738164961338	0.000787669385317713	0.015077970921993256
0.00022636764333583415	0.010690930299460888	0.0007732777739875019	0.01540097314864397
0.00022354090469889343	0.010665478184819221	0.0007739100256003439	0.015219520777463913
0.00021385883155744523	0.010553940199315548	0.000758320209570229	0.01509084738790989
0.0002180210140068084	0.010547173209488392	0.0007609751191921532	0.015072011388838291
0.00022024034115020186	0.010509428568184376	0.0007731818477623165	0.01529085636138916
0.00022331986110657454	0.01061488687992096	0.0007703611627221107	0.015020391903817654
0.0002221556642325595	0.010605476796627045	0.0007815297576598823	0.01534135453402996
0.000220423549762927	0.010609171353280544	0.0007959232316352427	0.015510871075093746
0.000228775548748672	0.010682407766580582	0.0007754204561933875	0.015759402886033058
0.00024384439166169614	0.01088223047554493	0.0007775813573971391	0.015856986865401268
0.00023160189448390156	0.010711334645748138	0.0007723270100541413	0.015578671358525753
0.00021856918465346098	0.01062240544706583	0.0007506103720515966	0.01517246663570404
0.00023521071125287563	0.010861913673579693	0.0008081874693743885	0.015587713569402695
0.00026634824462234974	0.011226882226765156	0.0007607659208588302	0.015529188327491283
0.00024296938499901444	0.010853578336536884	0.0007530977600254118	0.015226602554321289
0.00021594138524960726	0.010551960207521915	0.0007557194330729544	0.015687627717852592
0.000214320098166354	0.0105050103738904	0.0007611888577230275	0.015060096979141235
0.00020987712196074426	0.01040955912321806	0.0007487128605134785	0.014977088198065758
0.00021011299395468086	0.010352729819715023	0.0007369383820332587	0.015211756341159344
0.0002173609973397106	0.010493184439837933	0.000740183750167489	0.015253571793437004
0.00021698413183912635	0.010469327680766582	0.0007429257966578007	0.015317641198635101
0.0002087388711515814	0.010359593667089939	0.0007405942887999117	0.015124467201530933
0.00021168180683162063	0.01042291522026062	0.0007141625974327326	0.014994650147855282
0.00022154688485898077	0.010573660023510456	0.0007480132044292986	0.01525394432246685
0.00021345018467400223	0.010447370819747448	0.0007279341807588935	0.015292325057089329
0.00022730797354597598	0.010681658051908016	0.0007079086499288678	0.014776739291846752
0.0002129226631950587	0.010439420118927956	0.0007703324663452804	0.015224753879010677
0.0002097274991683662	0.010386751033365726	0.0007505214307457209	0.015414370223879814
0.000225524214329198	0.010509486310184002	0.0007953794556669891	0.016204023733735085
0.0002609348448459059	0.011099263094365597	0.0007406821241602302	0.015393153764307499
0.00023728965607006103	0.010606017895042896	0.000735417939722538	0.015141609124839306
0.0002334809396415949	0.010544823482632637	0.000774736690800637	0.015860937535762787
0.00023070485622156411	0.010505237616598606	0.0007627695449627936	0.016040822491049767
0.00021868765179533511	0.01055138185620308	0.0007698535919189453	0.015475423075258732
0.0002158270071959123	0.010466760955750942	0.0007450305274687707	0.015350387431681156
0.00025012053083628416	0.010781018063426018	0.0007674200460314751	0.01578972116112709
0.0002291898854309693	0.010594255290925503	0.0007618092931807041	0.015101868659257889
0.00021373592608142644	0.010482973419129848	0.0007755319238640368	0.015326570719480515
0.00020654642139561474	0.010295800864696503	0.0008013846818357706	0.015513086691498756
0.00020715204300358891	0.010418189689517021	0.0007782522006891668	0.015213029459118843
0.0002129455388057977	0.010388234630227089	0.0007923947996459901	0.015690846368670464
0.00021700838988181204	0.010524771176278591	0.0007616695947945118	0.015238895080983639
0.00024542753817513585	0.010864568874239922	0.0008043920970521867	0.01576532982289791
0.0002822091046255082	0.011241051368415356	0.0007761244778521359	0.01573091372847557
0.000247834250330925	0.011011617258191109	0.0008083240245468915	0.016123978421092033
0.0002434788184473291	0.010901871137320995	0.0007934586610645056	0.015894470736384392
0.00025124463718384504	0.010912198573350906	0.0007598917582072318	0.015192222781479359
0.0002297119062859565	0.010494940914213657	0.0007527960697188973	0.015413708984851837
0.00023347717069555074	0.010545819066464901	0.0007457996252924204	0.015069716610014439
0.0002290997072122991	0.010441827587783337	0.0007172880577854812	0.014861582778394222
0.00022026721853762865	0.010289164260029793	0.0007314102258533239	0.01484227366745472
0.00022219338279683143	0.010471017099916935	0.0008224148186855018	0.016849681735038757
0.0002402378449914977	0.011069590225815773	0.0007669387850910425	0.015374686568975449
0.000206393378903158	0.010427030734717846	0.0007700995192863047	0.015170838683843613
0.00021484590251930058	0.01038356777280569	0.0007863207720220089	0.015321377664804459
0.00022588144929613918	0.010511291213333607	0.0007744921604171395	0.015382497571408749
0.00023130117915570736	0.010687330737709999	0.0007727863849140704	0.015805967152118683
0.0002218577719759196	0.010552607476711273	0.0007637569215148687	0.015214304439723492
0.00019900471670553088	0.01020076498389244	0.000747820595279336	0.0149796511977911
0.00020457507343962789	0.010263959877192974	0.0007493454031646252	0.015002213418483734
0.0002017437800532207	0.01022860873490572	0.000722100434359163	0.014836762100458145
0.00020279843010939658	0.010244032368063927	0.0007085583638399839	0.014800074510276318
0.00020318044698797166	0.010171255096793175	0.0007597875082865357	0.015139018185436726
0.0002091280766762793	0.010336712934076786	0.0007596276118420064	0.01488995086401701
0.00020244628831278533	0.01020415872335434	0.0007620617398060858	0.015168252401053905
0.00020585363381542265	0.010280546732246876	0.0007499181083403528	0.015110986307263374
0.00020702267647720873	0.010244370438158512	0.0007473761215806007	0.015195284970104694
0.00020524645515251905	0.01028365921229124	0.0007207485614344478	0.015031680464744568
0.00020450944430194795	0.010281611233949661	0.0007256724056787789	0.014953505247831345
0.00022030175023246557	0.010529953986406326	0.000760395429097116	0.0151400500908494
0.00021974215633235872	0.010425410233438015	0.0007715648971498013	0.015273552387952805
0.00020606302132364362	0.010265089571475983	0.000736493559088558	0.015268899500370026
0.00021022155124228448	0.010402867570519447	0.0007716584368608892	0.0151522196829319
0.00020308993407525122	0.010243481956422329	0.0007335692644119263	0.014668460004031658
0.00020593928638845682	0.010292356833815575	0.0007392264087684453	0.01529630459845066
0.00021674724121112376	0.010395831428468227	0.0007806245121173561	0.015371706336736679
0.00021450623171404004	0.010418109595775604	0.0007521098013967276	0.015065138228237629
0.00021098820434417576	0.010351250879466534	0.0007283258601091802	0.01487837266176939
0.000199130765395239	0.01015359628945589	0.0007560742669738829	0.014957702718675137
0.00020168234186712652	0.010257601737976074	0.0007303789025172591	0.0150077473372221
0.00019598407379817218	0.01007958222180605	0.0007632718770764768	0.015218491666018963
0.0002049814647762105	0.010268915444612503	0.0007388583035208285	0.014920427463948727
0.0001986476854654029	0.010182095691561699	0.0007720409776084125	0.015424415469169617
0.00021297282364685088	0.010308723896741867	0.0007713618688285351	0.015301041305065155
0.00019866894581355155	0.010133681818842888	0.0007413619896396995	0.015069989487528801
0.00020104717987123877	0.010157409124076366	0.0007518688216805458	0.01494990661740303
0.0002001262182602659	0.01021165307611227	0.0007405609358102083	0.015227198600769043
0.0002069239562842995	0.01030669454485178	0.0007440029294230044	0.014967188239097595
0.00019748318300116807	0.010137896053493023	0.000741496856790036	0.015134579502046108
0.0002128903433913365	0.010310336947441101	0.0007881576893851161	0.0158909372985363
0.00028836584533564746	0.011078019626438618	0.0007911803550086915	0.015738405287265778
0.0002305389498360455	0.01078065112233162	0.000780815607868135	0.015953699126839638
0.00021738122450187802	0.010517820715904236	0.0007600760436616838	0.01526560727506876
0.00020604586461558938	0.010289512574672699	0.0007438124157488346	0.015297063626348972
0.00020076347573194653	0.010237076319754124	0.0007669804035685956	0.015337073244154453
0.00019742811855394393	0.010156861506402493	0.0007703707669861615	0.01517954096198082
0.00019536259060259908	0.010120805352926254	0.0007617390947416425	0.015064621344208717
0.0002048683527391404	0.010197056457400322	0.000734093482606113	0.015343152917921543
0.00020439145737327635	0.010224858298897743	0.000751255895011127	0.015225161798298359
0.00019565940601751208	0.010060133412480354	0.0007147405412979424	0.014948333613574505
0.000195637097931467	0.01005958765745163	0.0007381272152997553	0.015039828605949879
0.0002033426280831918	0.010226085782051086	0.0007201152038760483	0.014844447374343872
0.00019714188238140196	0.010095450095832348	0.0007498647319152951	0.015204903669655323
0.00019842830079142004	0.010180004872381687	0.0007285684114322066	0.014806200750172138
0.000197406712686643	0.01015086192637682	0.0007610215106979012	0.015093868598341942
0.00019600940868258476	0.010109448805451393	0.00072630331851542	0.014957433566451073
0.00020065954595338553	0.010188221000134945	0.0007454549777321517	0.015025433152914047
0.0001959608925972134	0.010073179379105568	0.0007357202121056616	0.015036795288324356
0.00020567730825860053	0.010148906148970127	0.0007384903728961945	0.01471951324492693
0.0002480220573488623	0.010481982491910458	0.0008422225364483893	0.017553947865962982
0.0002406839485047385	0.011059025302529335	0.0007760272710584104	0.015521903522312641
0.00020408289856277406	0.010326256975531578	0.0007373822736553848	0.015003204345703125
0.00019441252516116947	0.010093209333717823	0.0007502622320316732	0.015046535059809685
0.00020032950851600617	0.010146931745111942	0.0007398807792924345	0.015061886049807072
0.00020062988915015012	0.010115647688508034	0.0007258672267198563	0.015041329897940159
0.00020542547281365842	0.01014677993953228	0.0007263566949404776	0.014958248473703861
0.00019168196013197303	0.009963211603462696	0.0007855609292164445	0.015043550170958042
0.00019695294031407684	0.010016747750341892	0.0007448635878972709	0.014920009300112724
0.00019459999748505652	0.010014099068939686	0.0007555492920801044	0.01512969471514225
0.0001916627661557868	0.010002857074141502	0.000743161654099822	0.014812764711678028
0.00020582617435138673	0.01014911849051714	0.0008039160165935755	0.015962662175297737
0.0002044168213615194	0.010199105367064476	0.0007723518065176904	0.015111380256712437
0.00019637082004919648	0.010078818537294865	0.0007960208458825946	0.015199840068817139
0.00019742596487049013	0.01008333545178175	0.0007778973667882383	0.015166979283094406
0.0002349263959331438	0.010583440773189068	0.0007718626293353736	0.015298305079340935
0.00020367772958707064	0.010137069970369339	0.0007144350092858076	0.015001355670392513
0.00020549616601783782	0.01021526474505663	0.0007569693261757493	0.015049555338919163
0.00019846078066620976	0.010104992426931858	0.0007455065497197211	0.01479706447571516
0.00019574645557440817	0.010001718066632748	0.0007495169411413372	0.015378852374851704
0.00020866637350991368	0.010154686868190765	0.0007493867306038737	0.015275330282747746
0.000211913968087174	0.010296252556145191	0.0007395516149699688	0.014968913979828358
0.00019541468645911664	0.010036715306341648	0.0007450395496562123	0.015311525203287601
0.00019632351177278906	0.010043397545814514	0.0007340986630879343	0.014902635477483273
0.00019914150470867753	0.01002983283251524	0.0007528950809501112	0.015158262103796005
0.00022415466082748026	0.010292908176779747	0.0007329496438615024	0.015627633780241013
0.0001989640441024676	0.010212174616754055	0.0007422685157507658	0.015050438232719898
0.0001979788939934224	0.010022754780948162	0.0007294929237104952	0.014889775775372982
0.00019987492123618722	0.010135450400412083	0.0007454601000063121	0.014926420524716377
0.00019566155970096588	0.009969793260097504	0.0007430679979734123	0.014977050013840199
0.00020379381021484733	0.010067208670079708	0.0007764840847812593	0.015277327969670296
0.00019500922644510865	0.009989766404032707	0.0007508173584938049	0.0152271194383502
0.00019381963647902012	0.010044335387647152	0.000748265185393393	0.015062256716191769
0.00019938404147978872	0.010089907795190811	0.000760078604798764	0.015265842899680138
0.00019313604570925236	0.009965275414288044	0.0007342618773691356	0.015125979669392109
0.0001943558600032702	0.010000918991863728	0.0007267861510626972	0.01489937398582697
0.00018820277182385325	0.009881386533379555	0.0007303445017896593	0.015009352006018162
0.00020871202286798507	0.009984712116420269	0.0007679173140786588	0.015706386417150497
0.00019933207659050822	0.01008329913020134	0.0007494970923289657	0.015094250440597534
0.0001996109785977751	0.010074990801513195	0.0007352532120421529	0.01507682353258133
0.00019348914793226868	0.010018846951425076	0.0007564121624454856	0.015197870321571827
0.00020107111777178943	0.010046465322375298	0.000745974772144109	0.014826327562332153
0.00019613458425737917	0.009992450475692749	0.0007417200249619782	0.01491517573595047
0.00019031725241802633	0.009938474744558334	0.0007522538653574884	0.014974735677242279
0.00019545717805158347	0.00987844355404377	0.0007668519392609596	0.015310925431549549
0.00021303549874573946	0.010154986754059792	0.0007416648440994322	0.01514203380793333
0.0001887541584437713	0.009887035936117172	0.0007246732711791992	0.015010080300271511
0.00020083376148249954	0.010131021961569786	0.0007497498882003129	0.015131579712033272
0.00019214364874642342	0.009987917728722095	0.0007485146634280682	0.015101517550647259
0.00020463993132580072	0.010182683356106281	0.000749482773244381	0.015121694654226303
0.00019073777366429567	0.00993570126593113	0.000765731034334749	0.015186856500804424
0.00018700123473536223	0.009904281236231327	0.0007434414583258331	0.014999372884631157
0.000186093631782569	0.009824375621974468	0.000783544615842402	0.015224057249724865
0.00019353591778781265	0.00997136440128088	0.0007844718638807535	0.015480265952646732
0.00018754907068796456	0.00992831401526928	0.0007878365577198565	0.015191404148936272
0.00018822139827534556	0.0099038602784276	0.0007732051890343428	0.015007228590548038
0.00018710560107138008	0.009911824949085712	0.0007677504327148199	0.015152034349739552
0.00018735411867965013	0.009908376261591911	0.0007625726284459233	0.015158751979470253
0.00019286733004264534	0.009925073944032192	0.0007387500954791903	0.01492233294993639
0.0002487632737029344	0.010840126313269138	0.0007402137271128595	0.015640536323189735
0.00021410778572317213	0.010371553711593151	0.000719805306289345	0.015095170587301254
0.0002036826772382483	0.01013930980116129	0.0007335665286518633	0.015265082940459251
0.00019521628564689308	0.010016443207859993	0.0007442808710038662	0.014952851459383965
0.0001917649497045204	0.00989608932286501	0.000772033235989511	0.015137242153286934
0.00019743040320463479	0.009967431426048279	0.0007601958932355046	0.01521424949169159
0.00019276833336334676	0.009944031946361065	0.0007908717379905283	0.01517574954777956
0.00018743237887974828	0.009876051917672157	0.0007600827957503498	0.014997503720223904
0.00018993414414580911	0.009863439947366714	0.0007941446383483708	0.015376250259578228
0.0002026629081228748	0.00999066885560751	0.0008107706671580672	0.015473732724785805
0.00031743806903250515	0.01095390971750021	0.0007912548026069999	0.015408765524625778
0.00021618403843604028	0.010317583568394184	0.0007968894205987453	0.015138544142246246
0.00020351399143692106	0.010145867243409157	0.000759071612264961	0.015165971592068672
0.00021272801677696407	0.010161548852920532	0.00075435487087816	0.015063638798892498
0.00019306559988763183	0.009864741005003452	0.0007227411842904985	0.014950530603528023
0.00018358662782702595	0.009799249470233917	0.0007522597443312407	0.01521201804280281
0.00019097374752163887	0.009891866706311703	0.0007484540110453963	0.014853260479867458
0.00018657161854207516	0.009856636635959148	0.0007657204987481236	0.015200481750071049
0.00020841551304329187	0.010236694477498531	0.0007221698178909719	0.014817001298069954
0.00018983222253154963	0.00992132443934679	0.000757549365516752	0.014929146505892277
0.00018528509826865047	0.009832719340920448	0.0007479711784981191	0.015078909695148468
0.00018699471547733992	0.009834435768425465	0.0007639661780558527	0.015138896182179451
0.00018605533114168793	0.009796052239835262	0.0007688718033023179	0.01486737746745348
0.00018864995217882097	0.009809291921555996	0.000761777104344219	0.01483200490474701
0.00018540097516961396	0.009775054641067982	0.0007694304222241044	0.015129831619560719
0.00018621260824147612	0.009846261702477932	0.000754827749915421	0.014940275810658932
0.0001913471205625683	0.009812683798372746	0.0007615303038619459	0.014731739647686481
0.0001797640579752624	0.009766684845089912	0.0007386998040601611	0.01476000901311636
0.00018981355242431164	0.009847654961049557	0.0007655353401787579	0.01492569874972105
0.00022587830608244985	0.010569082573056221	0.0007597545627504587	0.015152347274124622
0.0001962695678230375	0.010125631466507912	0.0007209122413769364	0.014884300529956818
0.0001885284436866641	0.009916529059410095	0.0007165613933466375	0.014723455533385277
0.0001974687329493463	0.009960748255252838	0.0007455836166627705	0.015104598365724087
0.00018927748897112906	0.009858562611043453	0.000770410755649209	0.015210693702101707
0.0001946597476489842	0.00989521574229002	0.0007455023587681353	0.014759127050638199
0.00019107921980321407	0.009969893842935562	0.000789211830124259	0.01505380216985941
0.00020953634520992637	0.010309875942766666	0.0007776375859975815	0.01526513323187828
0.00019653978233691305	0.010041042231023312	0.0007644858560524881	0.014791945926845074
0.0001943081442732364	0.009878585115075111	0.000765858159866184	0.015029381960630417
0.0001967234566109255	0.009933867491781712	0.0007399739697575569	0.01486296858638525
0.00018544138583820313	0.009797043167054653	0.0007416994194500148	0.014644043520092964
0.00018511415692046285	0.0098120654001832	0.0007446020026691258	0.014830153435468674
0.00018373361672274768	0.009773721918463707	0.0007341546006500721	0.01472274400293827
0.00017892447067424655	0.00968557596206665	0.0007458081818185747	0.014764136634767056
0.00018717697821557522	0.009809661656618118	0.0007591060712002218	0.014954620972275734
0.0001969319419004023	0.00992446020245552	0.0007492524455301464	0.014972435310482979
0.0001820581965148449	0.009759744629263878	0.0007532662712037563	0.014952443540096283
0.00018253264715895057	0.009757539257407188	0.0007654568180441856	0.015015252865850925
0.0001737635029712692	0.00960451364517212	0.0007479359046556056	0.014931612648069859
0.0001930714788613841	0.009878795593976974	0.000740938528906554	0.014826233498752117
0.000205249511054717	0.010094457305967808	0.0007661773706786335	0.015332983806729317
0.00020355923334136605	0.010028701275587082	0.0007806526846252382	0.015125499106943607
0.00020148461044300348	0.009920486249029636	0.0007823065388947725	0.015201646834611893
0.00019335615797899663	0.009881566278636456	0.0007694230298511684	0.015427232719957829
0.00018436698883306235	0.009746300987899303	0.0007560555823147297	0.015159831382334232
0.00017440288502257317	0.009607696905732155	0.0007743954774923623	0.015216323547065258
0.0001966956479009241	0.01004914753139019	0.0007958060596138239	0.015665672719478607
0.00020131657947786152	0.010133546777069569	0.000743356067687273	0.015014155767858028
0.00018520771118346602	0.00984351709485054	0.000737395603209734	0.015066134743392467
0.00019402187899686396	0.009837713092565536	0.0007367678917944431	0.014712447300553322
0.00018039054702967405	0.009700432419776917	0.0007348973886109889	0.014752429910004139
0.00018682677182368934	0.00968210119754076	0.00072309939423576	0.0146463792771101
0.00018192970310337842	0.009686555713415146	0.0007717518601566553	0.015121709555387497
0.0001843367936089635	0.00976872630417347	0.000744656368624419	0.015123726800084114
0.00018113607075065374	0.00968347117304802	0.0007493584416806698	0.01486961916089058
0.0001737226266413927	0.009534655138850212	0.0007554961484856904	0.014990415424108505
0.00018403415742795914	0.009685712866485119	0.0007270686328411102	0.015011375769972801
0.00017935651703737676	0.009640232659876347	0.0007393647101707757	0.01493987999856472
0.00017611304065212607	0.009581068530678749	0.0007511187577620149	0.015172009356319904
0.00018380912661086768	0.009666853584349155	0.0007738048443570733	0.015268849208950996
0.00018732323951553553	0.009730769321322441	0.0007371683022938669	0.014874877408146858
0.00020286539802327752	0.009916181676089764	0.0007472278666682541	0.015223024412989616
0.00018426505266688764	0.00972569826990366	0.0007503250963054597	0.014860620722174644
0.00017639306315686554	0.009636319242417812	0.0007489421986974776	0.015124433673918247
0.0001722411543596536	0.009516861289739609	0.0007544265827164054	0.014963251538574696
0.00018407068273518234	0.009678669273853302	0.0007540528895333409	0.015197483822703362
0.0001990864402614534	0.009900810196995735	0.0007582897669635713	0.015043212100863457
0.00017931094043888152	0.00967671349644661	0.0007593813352286816	0.014905485324561596
0.00017862507957033813	0.00963807012885809	0.0007788088987581432	0.015137825161218643
0.00018553619156591594	0.009719762951135635	0.000762406678404659	0.014991785399615765
0.00018388482567388564	0.009777666069567204	0.0007622948032803833	0.015106257982552052
0.00017382181249558926	0.009535850025713444	0.0007608187152072787	0.01504488755017519
0.00018855206144507974	0.009814402088522911	0.0007683716248720884	0.01505668181926012
0.0001720506843412295	0.009495962411165237	0.0007438838947564363	0.014681720174849033
0.00017366380780003965	0.00953170470893383	0.0007456005550920963	0.015033243224024773
0.00019514722225721925	0.009853099472820759	0.0007735277758911252	0.014996052719652653
0.00017847688286565244	0.009672682732343674	0.0007454755250364542	0.014805206097662449
0.00017342797946184874	0.009517855010926723	0.0007698845001868904	0.015095366165041924
0.00017451556050218642	0.009556698612868786	0.000753244268707931	0.014874197542667389
0.00018821396224666387	0.009707550518214703	0.0007601856486871839	0.015056013129651546
0.0001985190319828689	0.009877875447273254	0.0007568220607936382	0.015036022290587425
0.00017509747704025358	0.009588425047695637	0.0007353393011726439	0.01474027056246996
0.00017115847731474787	0.009488660842180252	0.0007432373822666705	0.01472546998411417
0.00019699086260516196	0.009821956045925617	0.0007740489090792835	0.01524199079722166
0.00018315453780815005	0.009694097563624382	0.0007695839740335941	0.014926455914974213
0.0001796553551685065	0.009670170955359936	0.0007470789714716375	0.014581870287656784
0.0001760067680152133	0.0095353489741683	0.0007390353130176663	0.014670639298856258
0.0001720407890388742	0.009504932910203934	0.0007398918969556689	0.01480844710022211
0.00017104524886235595	0.009511231444776058	0.0007388693047687411	0.014929797500371933
0.00017350677808281034	0.00951423030346632	0.0007610659231431782	0.014945374801754951
0.00019162482931278646	0.009730827994644642	0.00082824268611148	0.015557643957436085
0.0001899999042507261	0.009816410951316357	0.0007456591119989753	0.01469054538756609
0.00017317132733296603	0.009501071646809578	0.0007377711590379477	0.014612335711717606
0.00017358173499815166	0.009524688124656677	0.0007604170241393149	0.014989343471825123
0.00018080971494782716	0.00963591318577528	0.0007551973103545606	0.015066792257130146
0.00018516885756980628	0.009603269398212433	0.00085784203838557	0.0159215796738863
0.0002115925744874403	0.009971926920115948	0.0007366288919001818	0.015038345009088516
0.00019174271437805146	0.009720063768327236	0.000696760427672416	0.014510596171021461
0.00017388832930009812	0.00950173195451498	0.0007280187564902008	0.014756115153431892
0.00017007852147798985	0.009436670690774918	0.0007173768244683743	0.01474557165056467
0.00017667107749730349	0.009523116983473301	0.0007135503110475838	0.014902215451002121
0.00017853124882094562	0.009567801840603352	0.0007009761175140738	0.014810428023338318
0.00018115439161192626	0.009642110206186771	0.0007124466937966645	0.015169604681432247
0.0001844979269662872	0.009612488560378551	0.0007077219197526574	0.014966913498938084
0.0002236168074887246	0.010411877185106277	0.0007438309257850051	0.01505682710558176
0.00018807606829795986	0.009941322728991508	0.0007239283295348287	0.014857175759971142
0.0001739239232847467	0.00959113147109747	0.0007286092732101679	0.015209195204079151
0.00017187275807373226	0.009503603912889957	0.0007139534573070705	0.01473299041390419
0.00016978554776869714	0.00942850112915039	0.0007200163090601563	0.014823725447058678
0.00016200114623643458	0.009340883232653141	0.0007201573462225497	0.014777778647840023
0.0001731547381496057	0.009445146657526493	0.000716298702172935	0.014663663692772388
0.00018524618644732982	0.009599687531590462	0.000771559018176049	0.015223216265439987
0.00017490859318058938	0.00958926510065794	0.0007639795076102018	0.015708904713392258
0.000188379519386217	0.009835069999098778	0.0007125920965336263	0.014678409323096275
0.00017702369950711727	0.009627130813896656	0.0007471559219993651	0.014795604161918163
0.0001755132689140737	0.009549704380333424	0.0007552719907835126	0.015015135519206524
0.00017108811880461872	0.009500923566520214	0.0007683490985073149	0.015027297660708427
0.00017170740466099232	0.009482071734964848	0.0007410521502606571	0.014840932562947273
0.00016620077076368034	0.009377749636769295	0.0007527010166086257	0.015052003785967827
0.00017701712204143405	0.00957504566758871	0.000751048733945936	0.014967710711061954
0.00017239776207134128	0.00943280104547739	0.000761637173127383	0.015006676316261292
0.00017856265185400844	0.009615547023713589	0.0007329256040975451	0.014847885817289352
0.00018652935978025198	0.00960844848304987	0.0007267110049724579	0.014686726033687592
0.00016795935516711324	0.00941644236445427	0.0007208869792521	0.014784643426537514
0.00016759692516643554	0.009339805692434311	0.0007455260492861271	0.0150383235886693
0.00016902397328522056	0.009394272230565548	0.0007477980107069016	0.015046657994389534
0.00016351604426745325	0.009353102184832096	0.0007382491021417081	0.014738112688064575
0.00016675330698490143	0.009378816932439804	0.0007584430277347565	0.014946761541068554
0.00016592918836977333	0.00937839038670063	0.0007389251259155571	0.014871875755488873
0.0001893960143206641	0.009571291506290436	0.0007405994110740721	0.015068537555634975
0.0001765694032656029	0.009487941861152649	0.0007269081543199718	0.014882122166454792
0.0001836707815527916	0.009581505320966244	0.0007213521166704595	0.014848072081804276
0.00017611442308407277	0.00956273265182972	0.0007499503553844988	0.014997233636677265
0.00017741599003784359	0.009539623744785786	0.000757204950787127	0.015217759646475315
0.00017650439986027777	0.009525850415229797	0.0007431095582433045	0.014901098795235157
0.00017439559451304376	0.00949614867568016	0.0007246249006129801	0.014734998345375061
0.00017129250045400113	0.009419674053788185	0.00075153837678954	0.01498652808368206
0.0001653781218919903	0.0093863969668746	0.0007726813200861216	0.015268533490598202
0.0001649325422476977	0.009354907087981701	0.0007379786111414433	0.01484331302344799
0.00016690412303432822	0.009373690001666546	0.0007472040015272796	0.014981832355260849
0.0001670947967795655	0.009370913729071617	0.0007434922736138105	0.014904102310538292
0.0001677781401667744	0.009371215477585793	0.0007589678862132132	0.014939498156309128
0.00017751184350345284	0.009548904374241829	0.000746541831176728	0.015160622075200081
0.0001660165871726349	0.009359896183013916	0.0007379724411293864	0.014612543396651745
0.00016393695841543376	0.00928935594856739	0.0007485404494218528	0.015057764016091824
0.0001770575763657689	0.009540224447846413	0.000753002124838531	0.015100301243364811
0.00019646859436761588	0.009968191385269165	0.0007568369037471712	0.015188951045274734
0.00020303047494962811	0.010038340464234352	0.0007090599974617362	0.01505232509225607
0.00019523031369317323	0.00979936309158802	0.0007565916166640818	0.015079113654792309
0.00017550245684105903	0.009480314329266548	0.0007310246583074331	0.015003710985183716
0.00016902254719752818	0.00942148920148611	0.0007392917759716511	0.014984246343374252
0.00017318158643320203	0.009440477006137371	0.0007500081555917859	0.014862295240163803
0.00016897117893677205	0.009416941553354263	0.0007383828633464873	0.01486222818493843
0.00017086771549656987	0.009328795596957207	0.0007251196657307446	0.014596862718462944
0.00018047138291876763	0.009495992213487625	0.0007457438041456044	0.014908213168382645
0.0001656608219491318	0.009321911260485649	0.0007321802549995482	0.014972114935517311
0.00018260547949466854	0.00954516138881445	0.0007764171459712088	0.0153608163818717
0.00017646283959038556	0.009504695422947407	0.0007514799945056438	0.015014968812465668
0.00016060439520515501	0.009252965450286865	0.0007405798533000052	0.014738122932612896
0.00016186488210223615	0.009247907437384129	0.0007358523434959352	0.01472443901002407
0.00016092757869046181	0.009251083247363567	0.0007440632325597107	0.014880922622978687
0.00016922211216297	0.009377514943480492	0.0007225147564895451	0.014956675469875336
0.0001749460061546415	0.00940749328583479	0.0007116904598660767	0.014741868712008
0.00018013785302173346	0.009461071342229843	0.0007560751982964575	0.015177343972027302
0.00017148345068562776	0.009423082694411278	0.0007075003231875598	0.014657646417617798
0.00016976422921288759	0.009410295635461807	0.0007300585857592523	0.014795878902077675
0.00016077051986940205	0.00924030039459467	0.0007212777272798121	0.014943310990929604
0.00016609377053100616	0.0093274787068367	0.0007528987480327487	0.014901276677846909
0.00016109355783555657	0.009262734092772007	0.0007565157720819116	0.015041881240904331
0.00016497040633112192	0.009333223104476929	0.000760088674724102	0.014913609251379967
0.00015916053962428123	0.009207982569932938	0.0007671331404708326	0.014944806694984436
0.00016748288180679083	0.009358448907732964	0.0007424972136504948	0.014765271916985512
0.0001685073075350374	0.009321685880422592	0.0007564990664832294	0.01507619209587574
0.0001681731955613941	0.009325108490884304	0.0007626967853866518	0.015015410259366035
0.00016426356160081923	0.009305091574788094	0.0007480294443666935	0.014865156263113022
0.0001696703548077494	0.009406094439327717	0.0007235336815938354	0.014905514195561409
0.00016808300279080868	0.00933446642011404	0.0007355216075666249	0.014931908808648586
0.0001754992117639631	0.009500022046267986	0.0007451638230122626	0.015175187028944492
0.0002757720649242401	0.01109052263200283	0.0007860173936933279	0.016164101660251617
0.0002257635787827894	0.01058737002313137	0.0007299932767637074	0.0152012063190341
0.00018333722255192697	0.009784402325749397	0.0007205785950645804	0.014864875935018063
0.00017814712191466242	0.00963770691305399	0.000721099553629756	0.014740647748112679
0.00017131604545284063	0.00945013202726841	0.0007241104613058269	0.014743847772479057
0.00016547621635254472	0.009363129734992981	0.0007497930200770497	0.01482493057847023
0.00016377426800318062	0.009303574450314045	0.0007490519201382995	0.014851181767880917
0.00016170507296919823	0.00928042083978653	0.0007393399719148874	0.01494145579636097
0.0001548116997582838	0.009164152666926384	0.0007250834023579955	0.014766390435397625
0.00015719386283308268	0.009163045324385166	0.0007309622596949339	0.014773448929190636
0.00016072533617261797	0.009253770112991333	0.0007311389199458063	0.014819982461631298
0.00039555184775963426	0.012526902370154858	0.0009487230563536286	0.017345596104860306
0.00031689589377492666	0.011959313414990902	0.0007974939653649926	0.01578640192747116
0.00022836368589196354	0.010602072812616825	0.0007601467077620327	0.015314710326492786
0.0001952909369720146	0.009942798875272274	0.000741180032491684	0.01515160221606493
0.00018832867499440908	0.009793086908757687	0.0007338825962506235	0.015170818194746971
0.00018001493299379945	0.009634001180529594	0.0007322250748984516	0.014793679118156433
0.00017267400107812136	0.009532518684864044	0.0007399149471893907	0.014932442456483841
0.00018011420615948737	0.009616323746740818	0.0007118418579921126	0.014667060226202011
0.00017259531887248158	0.009475336410105228	0.0007058862829580903	0.014573666267096996
0.0001622437994228676	0.009335456416010857	0.0007425235235132277	0.015032297931611538
0.00016265426529571414	0.009288888424634933	0.0007225204608403146	0.014722361229360104
0.0001672489452175796	0.009336819872260094	0.0007140068919397891	0.014866971410810947
0.00016291513748001307	0.009311133995652199	0.0006992143462412059	0.014670818112790585
0.0001577970542712137	0.009213978424668312	0.0007231954368762672	0.014654763974249363
0.00016301627329085022	0.009238728322088718	0.0007383344345726073	0.014875490218400955
0.0001619099493836984	0.009238338097929955	0.000710895808879286	0.014762845821678638
0.00015870979405008256	0.009209959767758846	0.0007086005643941462	0.014776447787880898
0.00015734009502921253	0.009134427644312382	0.0006893888348713517	0.014419172890484333
0.00015959484153427184	0.00922274962067604	0.0007046114769764245	0.014608307741582394
0.00015986250946298242	0.009212292730808258	0.0007135142222978175	0.01477999147027731
0.00015649017586838454	0.00914070662111044	0.0007265774183906615	0.014773320406675339
0.00016257422976195812	0.00924560148268938	0.0007271288195624948	0.014837542548775673
0.00016770449292380363	0.009318946860730648	0.0007287667249329388	0.01491228025406599
0.00016791191592346877	0.009362652897834778	0.000716615526471287	0.014724843204021454
0.00017505256982985884	0.009471793659031391	0.0007206545560620725	0.014581366442143917
0.00017361025675199926	0.00937182828783989	0.0007534794276580215	0.015186765231192112
0.0001680296118138358	0.009322604164481163	0.0007360400632023811	0.01501292735338211
0.00016042450442910194	0.009226791560649872	0.0007052340661175549	0.014561224728822708
0.00017246596689801663	0.009369474835693836	0.0007329686777666211	0.014705613255500793
0.00017001930973492563	0.00933231133967638	0.0007208085735328496	0.01486776489764452
0.00016936556494329125	0.00934943649917841	0.0006914118421263993	0.014702641405165195
0.00017141331045422703	0.009327170439064503	0.0006917011342011392	0.01452107448130846
0.00016978272469714284	0.009367328137159348	0.0007389974780380726	0.014544802717864513
0.00017886885325424373	0.009528766386210918	0.0007092077867127955	0.014724334701895714
0.00017571274656802416	0.009563800878822803	0.0007492616423405707	0.014953745529055595
0.000160302544827573	0.009241373278200626	0.0007409619283862412	0.014818844385445118
0.0001606034638825804	0.009211122058331966	0.0007615677895955741	0.014866526238620281
0.00016253413923550397	0.009227430447936058	0.0007512860465794802	0.015315388329327106
0.00016640036483295262	0.009296661242842674	0.0007199475658126175	0.014688367955386639
0.00018179982725996524	0.009436117485165596	0.0007150894962251186	0.014850669540464878
0.0001696516410447657	0.009346390143036842	0.0007275321404449642	0.015154904685914516
0.00016768356726970524	0.009311613626778126	0.0007242668070830405	0.014922807924449444
0.00019166890706401318	0.009641551412642002	0.0009195234160870314	0.01679646223783493
0.0002910846669692546	0.011367395520210266	0.0007640842231921852	0.015396218746900558
0.00020047021098434925	0.010047775693237782	0.0007427457021549344	0.015034626238048077
0.0001735173282213509	0.00951179675757885	0.0007261083810590208	0.014862044714391232
0.000169436025316827	0.009435294196009636	0.0007391576655209064	0.014962021261453629
0.00016325440083164722	0.009268569760024548	0.0007109941216185689	0.014765573665499687
0.00016334290558006614	0.009265542030334473	0.0007251205970533192	0.014813014306128025
0.00016621861141175032	0.009303200989961624	0.0007379669696092606	0.014964165166020393
0.00016131463053170592	0.00927061028778553	0.0007269514608196914	0.014992889016866684
0.00015881445142440498	0.00918883178383112	0.0007375227869488299	0.014932495541870594
0.00017121554992627352	0.009356743656098843	0.000749256752897054	0.015211516059935093
0.0001676330721238628	0.009366987273097038	0.0007315786206163466	0.014795131981372833
0.00017423271492589265	0.009358945302665234	0.0007569009903818369	0.014988185837864876
0.00016600548406131566	0.009341663680970669	0.0007320285076275468	0.014636081643402576
0.00015924789477139711	0.009198206476867199	0.0007329704822041094	0.014795837923884392
0.00015541624452453107	0.009131457656621933	0.0007117774221114814	0.01437076460570097
0.00015484170580748469	0.009114179760217667	0.0007284488528966904	0.014750142581760883
0.00016974010213743895	0.009320889599621296	0.0007286506006494164	0.014882178045809269
0.00019367769709788263	0.0096708033233881	0.0007127609569579363	0.01471245102584362
0.00015822610293980688	0.009161475114524364	0.0007245827000588179	0.014653472229838371
0.00017198914429172873	0.00933074951171875	0.0007292967638932168	0.014886985532939434
0.00016950674762483686	0.009417424909770489	0.0007213007193058729	0.014835935086011887
0.00015774910571053624	0.009138914756476879	0.0007200453546829522	0.014650808647274971
0.00016032309213187546	0.009206279180943966	0.0007041245116852224	0.014802638441324234
0.0002441999386064708	0.010451681911945343	0.0007663164287805557	0.01531373243778944
0.00018762488616630435	0.00979287177324295	0.0007402771152555943	0.014878420159220695
0.00016104926180560142	0.009259640239179134	0.0007242089486680925	0.014853953383862972
0.00016092899022623897	0.009203321300446987	0.0007127159624360502	0.014509245753288269
0.00015738389629404992	0.009170194156467915	0.0007100526127032936	0.014683357439935207
0.00015230316785164177	0.009013495407998562	0.0007045259117148817	0.014718689024448395
0.00015495212574023753	0.009062880650162697	0.0007151375175453722	0.01476601418107748
0.00015851152420509607	0.009128161706030369	0.0006986431544646621	0.0146244578063488
0.00015277888451237231	0.009006762877106667	0.0006988568347878754	0.014533555135130882
0.00015583334607072175	0.009138760156929493	0.0007134922780096531	0.014628729782998562
0.0001597178925294429	0.009161625057458878	0.0007140052621252835	0.014539982192218304
0.00015974455163814127	0.009133541025221348	0.0007121920352801681	0.014694731682538986
0.00018618673493620008	0.00975323747843504	0.0007200966938398778	0.014779236167669296
0.00015773717314004898	0.009194662794470787	0.0007255111704580486	0.014845732599496841
0.0001578429655637592	0.009119270369410515	0.0007174424245022237	0.014814525842666626
0.00015592886484228075	0.009066770784556866	0.0007048550178296864	0.014463436789810658
0.0001586223515914753	0.009105372242629528	0.0007089332211762667	0.014637680724263191
0.0001592414773767814	0.009145542047917843	0.0007366110221482813	0.015042637474834919
0.0001642532297410071	0.00917863193899393	0.0007032296271063387	0.014705625362694263
0.00015757570508867502	0.009115518070757389	0.0007206624140962958	0.014801520854234695
0.00016130978474393487	0.009145410731434822	0.0007586655556224287	0.01518347766250372
0.000162863900186494	0.009228840470314026	0.0007141182431951165	0.014565970748662949
0.00017019710503518581	0.009191565215587616	0.0007250988855957985	0.014758306555449963
0.0001595098729012534	0.009186823852360249	0.0007512274896726012	0.0148873096331954
0.00016204627172555774	0.00911997351795435	0.000724674784578383	0.014676901511847973
0.00017409594147466123	0.009291994385421276	0.0007636835798621178	0.01554065477102995
0.00017387961270287633	0.009372802451252937	0.0007284111925400794	0.0146338464692235
0.00015957497816998512	0.009204215370118618	0.000728899147361517	0.014540101401507854
0.00015812055789865553	0.0091467946767807	0.0007271667127497494	0.014576585963368416
0.00015438809350598603	0.00904814526438713	0.0007246002205647528	0.014523902907967567
0.0001591578038642183	0.009123355150222778	0.0007138371584005654	0.01460160594433546
0.0001653351355344057	0.009299565106630325	0.000712322595063597	0.014679358340799809
0.00015760233509354293	0.009144662879407406	0.0007151216268539429	0.014667796902358532
0.0001605850411579013	0.009124367497861385	0.0007287166663445532	0.014619739726185799
0.00015347846783697605	0.009032899513840675	0.0007056228932924569	0.014470950700342655
0.00019019166938960552	0.009699378162622452	0.0007450283737853169	0.014591565355658531
0.00017201526497956365	0.009405488148331642	0.0007375114946626127	0.014646235853433609
0.00015941985475365072	0.009156056679785252	0.0007475187303498387	0.014789621345698833
0.00015212903963401914	0.008983040228486061	0.0007151585887186229	0.014487848617136478
0.00015477703709620982	0.009091207757592201	0.0007246145396493375	0.014832921326160431
0.00016329926438629627	0.009261026047170162	0.0007245319429785013	0.014782663434743881
0.00016448981477878988	0.00921943224966526	0.0007345306221395731	0.0146286990493536
0.00015872661606408656	0.009066537953913212	0.0007156268693506718	0.014546922408044338
0.00015304732369259	0.008991986513137817	0.000739235314540565	0.014802644960582256
0.00015141161566134542	0.008967102505266666	0.0007353074033744633	0.014765326865017414
0.00015271744632627815	0.008974512107670307	0.0007338373688980937	0.01476939208805561
0.00015286945563275367	0.008977829478681087	0.0007591102039441466	0.014966259710490704
0.00016267027240246534	0.00921000074595213	0.0007347720093093812	0.014829385094344616
0.00018447219918016344	0.009478671476244926	0.000747146550565958	0.01504965964704752
0.00016864531789906323	0.009274112991988659	0.0007554586627520621	0.014922695234417915
0.0001586389698786661	0.009058935567736626	0.0007396930595859885	0.014811329543590546
0.00015073962276801467	0.008993225172162056	0.0007522688829340041	0.015148647129535675
0.00015063348109833896	0.008972554467618465	0.0007453049765899777	0.014797752723097801
0.00014564339653588831	0.008872712962329388	0.0007428983226418495	0.014835045672953129
0.00015798928507138044	0.009060102514922619	0.0007581652607768774	0.015067923814058304
0.00015535122656729072	0.009055393747985363	0.000715860107447952	0.014771691523492336
0.00015333334158640355	0.008989792317152023	0.0007580948295071721	0.014804394915699959
0.0001656222011661157	0.009173293597996235	0.0007483356166630983	0.014964266680181026
0.00018011171778198332	0.009499294683337212	0.0007273732335306704	0.014934557490050793
0.00016794765542726964	0.00933255348354578	0.0007370216189883649	0.014772565104067326
0.0001580924290465191	0.009127679280936718	0.0007359766168519855	0.014741124585270882
0.00015568641538266093	0.009068976156413555	0.0007051240536384284	0.014503377489745617
0.00014894884952809662	0.008942232467234135	0.0007275792304426432	0.014802690595388412
0.00014790843124501407	0.008917445316910744	0.0007195706130005419	0.014807445928454399
0.00015058298595249653	0.008976592682301998	0.0007246022578328848	0.014729617163538933
0.00015523529145866632	0.00901948381215334	0.0007260147831402719	0.014612726867198944
0.00015208729018922895	0.008938409388065338	0.0007361783063970506	0.014763286337256432
0.00015499640721827745	0.008944076485931873	0.0007542374660260975	0.014907957054674625
0.00015814694052096456	0.009081591852009296	0.000741644122172147	0.01500632707029581
0.0001692683290457353	0.009207767434418201	0.0007432997808791697	0.015593502670526505
0.00015720892406534404	0.009084301069378853	0.0007407973171211779	0.015034720301628113
0.00015694755711592734	0.00906379334628582	0.0007492301519960165	0.014905987307429314
0.00015727189020253718	0.009050394408404827	0.0007263912120833993	0.014687208458781242
0.00015805783914402127	0.009007277898490429	0.0007288340711966157	0.014653547666966915
0.00015231127326842397	0.008933952078223228	0.0007100418442860246	0.014611784368753433
0.00016192444309126586	0.009165355004370213	0.0007237916579470038	0.01463345903903246
0.0001548533618915826	0.008972668088972569	0.0007166956202127039	0.01475018821656704
0.00015990981773938984	0.009082432836294174	0.0007166978903114796	0.01462422776967287
0.00015117082512006164	0.008984412997961044	0.0007334133260883391	0.014805593527853489
0.00015361359692178667	0.008910239674150944	0.0007293738890439272	0.014720549806952477
0.00016129233699757606	0.00907119084149599	0.0007202005363069475	0.014543666504323483
0.0001612557825865224	0.009170561097562313	0.0007678293040953577	0.01530628651380539
0.00017852468590717763	0.009560919366776943	0.0007557261851616204	0.014985115267336369
0.00016952895384747535	0.009204949252307415	0.0007299708668142557	0.014631954953074455
0.00015986483776941895	0.009155661799013615	0.0007277731783688068	0.014651843346655369
0.000150037303683348	0.008909287862479687	0.0007260163547471166	0.014714877121150494
0.00014990713680163026	0.008930748328566551	0.0007294292445294559	0.014549222774803638
0.00015930453082546592	0.00922065693885088	0.0007209763862192631	0.01476279366761446
0.0001515526237199083	0.008985379710793495	0.0007176719373092055	0.014671132899820805
0.00014744538930244744	0.008875628001987934	0.0006997892051003873	0.014542954973876476
0.00015014265954960138	0.008936668746173382	0.0007222880958579481	0.015047285705804825
0.0001513767783762887	0.00894310511648655	0.0007052752189338207	0.014428363181650639
0.00015348877059295774	0.008951686322689056	0.0007194154895842075	0.014789190143346786
0.00015328337030950934	0.008925133384764194	0.0007357965223491192	0.014887209981679916
0.00018458394333720207	0.009317671880126	0.0007170420722104609	0.015050528571009636
0.00017000235675368458	0.009035368449985981	0.0007217951351776719	0.014699439518153667
0.00016774491814430803	0.00897405669093132	0.0007213189383037388	0.014717942103743553
0.00017504020070191473	0.00915066059678793	0.0007142562535591424	0.015009635128080845
0.00017356438911519945	0.009093446657061577	0.000721556949429214	0.015192851424217224
0.00017131534696090966	0.009066574275493622	0.0007461821660399437	0.015099755488336086
0.00015926369815133512	0.009067551232874393	0.0007254679803736508	0.014629350043833256
0.00016362368478439748	0.009141235612332821	0.0007435218431055546	0.014719122089445591
0.0001617326051928103	0.009076579473912716	0.0007344972691498697	0.014688742347061634
0.0001646044256631285	0.009166780859231949	0.0007092469604685903	0.014645431190729141
0.00015768913726788014	0.009056025184690952	0.0007177143124863505	0.014810869470238686
0.00015358140808530152	0.009020309895277023	0.0007232427597045898	0.014878788031637669
0.00015756755601614714	0.008956058882176876	0.0007285877363756299	0.01474243775010109
0.0001527405111119151	0.00900232419371605	0.0007139368099160492	0.014725727029144764
0.00014466798165813088	0.008793947286903858	0.0007291891961358488	0.015075226314365864
0.00015947209612932056	0.009079458191990852	0.0007064883247949183	0.014665265567600727
0.00015114704729057848	0.00900239311158657	0.0007212041527964175	0.014723984524607658
0.0001482539955759421	0.008908379822969437	0.0007269212510436773	0.0147077776491642
0.00014749582624062896	0.008835854008793831	0.0007279454730451107	0.014583819545805454
0.00014663510955870152	0.008846063166856766	0.0007285043247975409	0.014839962124824524
0.00014514601207338274	0.008783835917711258	0.0006975654396228492	0.014702077955007553
0.00014933524653315544	0.008879881352186203	0.0007077032933011651	0.014696324244141579
0.0001647558092372492	0.009110868908464909	0.0007251946371980011	0.014789080247282982
0.00016891623090486974	0.009113246574997902	0.0006949378293938935	0.014796623028814793
0.00020710419630631804	0.009784216061234474	0.0007316194241866469	0.014929487369954586
0.0001687615003902465	0.009320511482656002	0.0007105484837666154	0.014746304601430893
0.0001550575834698975	0.00898158922791481	0.0007140180096030235	0.014660147950053215
0.0001514624455012381	0.008901731111109257	0.0007154569029808044	0.014523767866194248
0.00015088323561940342	0.008886685594916344	0.0007168544689193368	0.01478130929172039
0.0001506041007814929	0.008938385173678398	0.0007272592047229409	0.014638151973485947
0.00014991643547546118	0.008909390307962894	0.0006955770659260452	0.014466081745922565
0.0001481288782088086	0.008870319463312626	0.0007006690721027553	0.014585332944989204
0.00017201372247654945	0.009311312809586525	0.0007313606911338866	0.014886359684169292
0.00017015649063978344	0.009140177629888058	0.000714589434210211	0.01490575447678566
0.00017076678341254592	0.009152173064649105	0.0007252773502841592	0.01475310418754816
0.0001487559056840837	0.008868144825100899	0.0007151674362830818	0.014707047492265701
0.00014655449194833636	0.0088204275816679	0.0007275572861544788	0.014882037416100502
0.0001498293422628194	0.008823673240840435	0.0007035744492895901	0.014876103028655052
0.0001560188684379682	0.009031102992594242	0.0007341727614402771	0.014702639542520046
0.00015691205044277012	0.009016713127493858	0.0006890554213896394	0.014963438734412193
0.00016772211529314518	0.009075651876628399	0.0007106201373971999	0.014628981240093708
0.0001594533387105912	0.009013247676193714	0.0006990450201556087	0.014493796043097973
0.00014605125761590898	0.008817841298878193	0.0007073223823681474	0.014424361288547516
0.00015029817586764693	0.008913554251194	0.0007146070129238069	0.014404373243451118
0.0001482335210312158	0.008882764726877213	0.0007104161195456982	0.01450421568006277
0.00015099337906576693	0.008899029344320297	0.0007344961632043123	0.014853410422801971
0.00014864836703054607	0.00888873916119337	0.0007108976133167744	0.014721941202878952
0.00014115746307652444	0.008709324523806572	0.0006975146243348718	0.014476473443210125
0.0001516746706329286	0.008906597271561623	0.0007101779337972403	0.014631922356784344
0.00014841972733847797	0.008821655996143818	0.0007015654700808227	0.014807081781327724
0.0002448846062179655	0.010807774029672146	0.0007335548871196806	0.015159505419433117
0.00016737407713662833	0.0094213355332613	0.0007034227019175887	0.014596833847463131
0.00015396310482174158	0.009126056917011738	0.0006965964566916227	0.014512964524328709
0.0001463771186536178	0.008941123262047768	0.0006993449060246348	0.014548939652740955
0.00014296993322204798	0.008773194625973701	0.0007142976974137127	0.014691785909235477
0.00014537207607645541	0.008810433559119701	0.0007039672927930951	0.014669552445411682
0.00014930851466488093	0.008899373933672905	0.0006863328162580729	0.014456262812018394
0.00014609552454203367	0.008833717554807663	0.0006916795391589403	0.014388137497007847
0.0001497315679444	0.00888802669942379	0.0007082531228661537	0.014676096849143505
0.00014625694893766195	0.008822323754429817	0.0007064014207571745	0.014578741043806076
0.00018788849411066622	0.009326111525297165	0.0007414695573970675	0.014966384507715702
0.0001562284305691719	0.008974291384220123	0.0007393782725557685	0.01488598994910717
0.0001671606005402282	0.009153752587735653	0.0007491041906177998	0.015255577862262726
0.00015723750402685255	0.009129520505666733	0.0007211881456896663	0.014841887168586254
0.00016061511996667832	0.009034229442477226	0.00072206009645015	0.014645804651081562
0.00015568098751828074	0.008964475244283676	0.0007408522069454193	0.014748488552868366
0.00014861676027067006	0.008891786448657513	0.0007079667993821204	0.014635671861469746
0.0001404112990712747	0.008699830621480942	0.0006987049127928913	0.014525555074214935
0.00014538739924319088	0.008807686157524586	0.0007230569608509541	0.014656487852334976
0.00015728700964245945	0.009103227406740189	0.0007219681283459067	0.01464907731860876
0.00014851175365038216	0.008885500952601433	0.0007189426105469465	0.014490756206214428
0.00014765499508939683	0.008780360221862793	0.0007012413698248565	0.0143707524985075
0.00014729915710631758	0.008818373084068298	0.0006972285336814821	0.014369942247867584
0.00014522901619784534	0.00878170970827341	0.0006829921621829271	0.014383927918970585
0.00014461214595939964	0.008767526596784592	0.0006864511524327099	0.014361889101564884
0.00014459849626291543	0.008782495744526386	0.0007123860414139926	0.014470461755990982
0.00015706151316408068	0.008989711292088032	0.0007229684852063656	0.014762521721422672
0.00015148863894864917	0.008942170068621635	0.0007078949129208922	0.014627602882683277
0.0001492258597863838	0.008832725696265697	0.0007093678577803075	0.014587832614779472
0.00014349287084769458	0.008757091127336025	0.0007134854677133262	0.014572452753782272
0.0001457014150219038	0.008791324682533741	0.000713604677002877	0.014613519422709942
0.00014196131087373942	0.0087458910420537	0.00069907505530864	0.014382566325366497
0.00014616749831475317	0.008801025338470936	0.0007215750520117581	0.014643932692706585
0.00014627569180447608	0.008816516026854515	0.0007175289792940021	0.01454949751496315
0.00014294619904831052	0.008772971108555794	0.0007112645544111729	0.014564735814929008
0.00014426070265471935	0.008764195255935192	0.0007093589520081878	0.014683437533676624
0.00014787059626542032	0.00882504042237997	0.0006885027978569269	0.014430430717766285
0.0001555258349981159	0.009023705497384071	0.00070751435123384	0.014656485989689827
0.00015412679931614548	0.008942637592554092	0.0007019737968221307	0.014711118303239346
0.00014051278412807733	0.008719618432223797	0.000686973740812391	0.014405746944248676
0.00014716299483552575	0.00885029323399067	0.0007108011050149798	0.014764530584216118
0.00014326848031487316	0.008761565200984478	0.0006961324834264815	0.014399295672774315
0.0001461114443372935	0.008805458433926105	0.0006897670100443065	0.014593241736292839
0.00014225074846763164	0.00874082650989294	0.0007071398431435227	0.014445721171796322
0.00015717490168754011	0.00893844198435545	0.0007162856636568904	0.014718709513545036
0.00015143954078666866	0.008866671472787857	0.0007162443362176418	0.014976846054196358
0.00014973861107137054	0.00885989423841238	0.0006983235361985862	0.014349963515996933
0.00014741477207280695	0.00878939125686884	0.000727382255718112	0.01475806999951601
0.00015251149307005107	0.008906833827495575	0.0007300636498257518	0.014828662388026714
0.00014712383563164622	0.0087850671261549	0.0007255277596414089	0.014888267032802105
0.00016212841728702188	0.00904692430049181	0.000713102170266211	0.014723160304129124
0.00015155275468714535	0.008800110779702663	0.0007046586833894253	0.014548180624842644
0.00016565706755500287	0.009181736037135124	0.0007244819425977767	0.014974474906921387
0.00015026357141323388	0.008897354826331139	0.0007132338942028582	0.014764126390218735
0.00014389277203008533	0.008812657557427883	0.0007056960603222251	0.014596980065107346
0.00014276713773142546	0.00876268744468689	0.0006950409733690321	0.014608679339289665
0.00014070198812987655	0.008685887791216373	0.0007264699088409543	0.01477147825062275
0.00014315388398244977	0.008725810796022415	0.0007177445222623646	0.014553193934261799
0.0001539995428174734	0.00889273639768362	0.0007017134921625257	0.014449981041252613
0.00015566288493573666	0.008908013813197613	0.0007031148415990174	0.014336812309920788
0.00015588683891110122	0.008870909921824932	0.0007187478477135301	0.01489776186645031
0.00017499143723398447	0.0090757105499506	0.0007636110531166196	0.015133392065763474
0.00015140209870878607	0.00887240469455719	0.0007079942151904106	0.014328252524137497
0.00014224270125851035	0.008666680194437504	0.0007105261902324855	0.014517080970108509
0.00015028136840555817	0.008819001726806164	0.0006897132843732834	0.014364001341164112
0.00014501481200568378	0.00878633838146925	0.0007198236417025328	0.014620508998632431
0.0001421907654730603	0.00864014495164156	0.0007017310126684606	0.014326013624668121
0.00014074995124246925	0.008631831966340542	0.0007030644337646663	0.014573858119547367
0.00014364803791977465	0.00872398167848587	0.0007026554085314274	0.014594703912734985
0.00014481088146567345	0.008709917776286602	0.0007057690527290106	0.01461233850568533
0.00014581033610738814	0.008745906874537468	0.0006999431643635035	0.014375075697898865
0.00014317463501356542	0.008695750497281551	0.0007065953686833382	0.014526774175465107
0.00014289312821347266	0.00872776098549366	0.0007127633434720337	0.014763017185032368
0.00013933870650362223	0.008655976504087448	0.0007022393401712179	0.014493642374873161
0.0001509706926299259	0.008870232850313187	0.0007022015051916242	0.014669988304376602
0.0001720564760034904	0.00930781103670597	0.0007359102601185441	0.01487708929926157
0.0001831988774938509	0.009464066475629807	0.0007327696075662971	0.015339471399784088
0.00015535576676484197	0.008996483869850636	0.0007016042363829911	0.014720704406499863
0.00014585949247702956	0.008764710277318954	0.00069912348408252	0.014473147690296173
0.00014043867122381926	0.008654290810227394	0.0007000768091529608	0.01452060230076313
0.00014231704699341208	0.00868173222988844	0.0007145981653593481	0.01455166656523943
0.00015155192522797734	0.008879580534994602	0.0006979997851885855	0.014596918597817421
0.00014561986608896405	0.00872085802257061	0.0007243480067700148	0.014646431431174278
0.00014652329264208674	0.008780133910477161	0.0006989857065491378	0.014488027431070805
0.00014081108383834362	0.008655606769025326	0.000721439253538847	0.014750771224498749
0.00014987640315666795	0.008865046314895153	0.0007381850155070424	0.014931058511137962
0.00013940234202891588	0.008630168624222279	0.0007316682604141533	0.014586820267140865
0.0001388418022543192	0.008610586635768414	0.0007262194412760437	0.014402256347239017
0.00013960203796159476	0.008573359809815884	0.0007162934052757919	0.01444924995303154
0.00013845076318830252	0.008630187250673771	0.0007313193054869771	0.014745808206498623
0.00013736440450884402	0.008607246913015842	0.0007334930123761296	0.014871742576360703
0.00014826556434854865	0.008815879933536053	0.0007120445952750742	0.014666656032204628
0.0001489903370384127	0.008749750442802906	0.0006918246508575976	0.014518721029162407
0.00015876517863944173	0.009006612934172153	0.0006965069915167987	0.014478621073067188
0.000148919498315081	0.00885289441794157	0.0007155028288252652	0.014694750308990479
0.00017446975107304752	0.009045213460922241	0.0007075917674228549	0.014574707485735416
0.00015078742580953985	0.008812051266431808	0.0007271388894878328	0.014670868404209614
0.00015083348262123764	0.00880148820579052	0.000704440928529948	0.014517816714942455
0.0001446797396056354	0.008696463890373707	0.0007205684087239206	0.015097338706254959
0.00014498669770546257	0.008673641830682755	0.00071123888483271	0.014616806991398335
0.0001420211629010737	0.008657972328364849	0.0007081406656652689	0.014545978978276253
0.00014523611753247678	0.00869632326066494	0.0007085083634592593	0.014718691818416119
0.00014986554742790759	0.008807754144072533	0.0007333067478612065	0.014761676080524921
0.00013903442595619708	0.008645578287541866	0.0007158454391174018	0.014907028526067734
0.000142378150485456	0.008740780875086784	0.0007155078928917646	0.014663965441286564
0.00013707576727028936	0.008596229366958141	0.0007049642154015601	0.014571728184819221
0.00013675408263225108	0.008614534512162209	0.0007236821693368256	0.014730574563145638
0.00013939774362370372	0.00862532015889883	0.0007283567101694643	0.01477236021310091
0.00015330091991927475	0.008831365033984184	0.0007252376526594162	0.014731324277818203
0.0001426435192115605	0.008722410537302494	0.000730418658349663	0.014790276996791363
0.00014059728709980845	0.008679167367517948	0.0007160797831602395	0.01453954353928566
0.00014484490384347737	0.008778426796197891	0.0007224642322398722	0.014699849300086498
0.00013689948536921293	0.008599583059549332	0.0007340492447838187	0.014554131776094437
0.00014565784658771008	0.008745867758989334	0.0007163319387473166	0.014804631471633911
0.00015958206495270133	0.00887470506131649	0.0007003775681369007	0.014641725458204746
0.0001510086003690958	0.008852845057845116	0.0007046802784316242	0.014441524632275105
0.00013755909458268434	0.008607340976595879	0.0007196981459856033	0.014712884090840816
0.00013869520626030862	0.008608333766460419	0.0007192067569121718	0.01453957799822092
0.00014256469148676842	0.008686867542564869	0.0007102213567122817	0.014533192850649357
0.00013622968981508166	0.008585033938288689	0.0006995602743700147	0.01448236033320427
0.00014031797763891518	0.008620480075478554	0.0007015019073151052	0.01467219553887844
0.00014052858750801533	0.008604632690548897	0.000729935709387064	0.014891020022332668
0.0001385935174766928	0.008610418066382408	0.0007028199615888298	0.014411842450499535
0.0001369447709294036	0.008561182767152786	0.000701187935192138	0.014417624101042747
0.00014464571722783148	0.008719509467482567	0.0007209153263829648	0.01470541674643755
0.0001370286918245256	0.008544478565454483	0.0007445491501130164	0.014844310469925404
0.0001442363573005423	0.00867365300655365	0.0006955869612284005	0.014618960209190845
0.00015436040121130645	0.008816586807370186	0.0007092186715453863	0.014837514609098434
0.0001477410114603117	0.00878163706511259	0.0007088791462592781	0.014600319787859917
0.0001422797067789361	0.008660102263092995	0.0007105192053131759	0.014819690026342869
0.00015213817823678255	0.008769757114350796	0.0007135985069908202	0.014805005863308907
0.00014660789747722447	0.008680630475282669	0.0007061983342282474	0.01474195159971714
0.00014467134315054864	0.008716629818081856	0.0007282315636985004	0.014757663942873478
0.00014210492372512817	0.008631370961666107	0.0007264371961355209	0.014556601643562317
0.00013580637460108846	0.008525270037353039	0.0007056788308545947	0.014446095563471317
0.00016856903675943613	0.008994696661829948	0.0007157549262046814	0.015211123041808605
0.0001541588135296479	0.008850496262311935	0.0007272061775438488	0.01467924751341343
0.0001538384531158954	0.008831503801047802	0.0007254867232404649	0.014725405722856522
0.00014359627675730735	0.00870173517614603	0.0007060844800435007	0.014612075872719288
0.00014094017387833446	0.008585895411670208	0.000717227696441114	0.014623241499066353
0.00014288911188486964	0.008688482455909252	0.0007129262667149305	0.014764753170311451
0.0001430626871297136	0.008665881119668484	0.0007208065944723785	0.014778348617255688
0.00014148525951895863	0.008657445199787617	0.0007250115741044283	0.014544149860739708
0.000145215293741785	0.008694630116224289	0.0007135665509849787	0.014827929437160492
0.00014137881225906312	0.008659562095999718	0.0007109682774171233	0.014671108685433865
0.00014046828437130898	0.008642217144370079	0.0007282997248694301	0.01483422052115202
0.00013683065481018275	0.008568829856812954	0.0007157283253036439	0.01460703369230032
0.00013403675984591246	0.00850050337612629	0.00071255600778386	0.014643672853708267
0.00014045045827515423	0.008615361526608467	0.0007365613128058612	0.014903860166668892
0.0001380783796776086	0.0085905771702528	0.0007171441684477031	0.01471315324306488
0.00013201254478190094	0.00847738329321146	0.0007334556430578232	0.014717161655426025
0.00013595087511930615	0.008544310927391052	0.0007321065058931708	0.01455952413380146
0.00013986637350171804	0.008637127466499805	0.0007002688944339752	0.014339463785290718
0.00014228056534193456	0.008663388900458813	0.0007082978263497353	0.01448739506304264
0.00013361716992221773	0.008516905829310417	0.0007046512910164893	0.014440123923122883
0.0001531662855995819	0.008914736099541187	0.0007214702782221138	0.01493096724152565
0.0002072313945973292	0.00991164892911911	0.000749149126932025	0.015221134759485722
0.00015978193550836295	0.00916991289705038	0.0007334861438721418	0.01474936492741108
0.00014420138904824853	0.008802811615169048	0.0007186683360487223	0.01474061980843544
0.00014086982992012054	0.00867955107241869	0.0007181002874858677	0.014741089195013046
0.00013891421258449554	0.008622488006949425	0.0007322367164306343	0.014931038953363895
0.00014264950004871935	0.008718516677618027	0.0007166292052716017	0.014767075888812542
0.00013880607730243355	0.008573400788009167	0.0007397504523396492	0.014863441698253155
0.00013718899572268128	0.008577901870012283	0.000724418496247381	0.014860610477626324
0.0001330182858509943	0.008485785685479641	0.0007183332345448434	0.01465048547834158
0.00013862796186003834	0.008570639416575432	0.0007037130417302251	0.014495965093374252
0.00013636949006468058	0.008532736450433731	0.0007063077064231038	0.014524615369737148
0.00028481605113483965	0.010538769885897636	0.0007928718696348369	0.015568142756819725
0.00017887780268210918	0.009388776496052742	0.0007463213987648487	0.015111114829778671
0.00015556275320705026	0.008989457972347736	0.0007294544484466314	0.014759966172277927
0.0001438848557882011	0.008764861151576042	0.0007271567010320723	0.014858861453831196
0.00014008706784807146	0.008658703416585922	0.0007137707434594631	0.014875453896820545
0.0001385283248964697	0.00858024787157774	0.0007401105249300599	0.01482435967773199
0.0001359368907287717	0.008547491393983364	0.0007205590372905135	0.014850208535790443
0.00013380755262915045	0.008518087677657604	0.0007301372825168073	0.01469896174967289
0.00013785299961455166	0.008508983999490738	0.0007232572534121573	0.014590584672987461
0.00015747746510896832	0.00870911218225956	0.0007043714285828173	0.014779907651245594
0.00014626658230554312	0.008613260462880135	0.0006937586003914475	0.014495850540697575
0.00015365617582574487	0.008762053214013577	0.0007080935756675899	0.014874746091663837
0.00013623549602925777	0.008507142774760723	0.0007170680910348892	0.014531001448631287
0.00013511235010810196	0.00851097609847784	0.0006989656831137836	0.014529331587255001
0.00013441276678349823	0.008462865836918354	0.0007292723748832941	0.014710976742208004
0.00013410112296696752	0.008425968699157238	0.00073181715561077	0.014667141251266003
0.0001344115735264495	0.008451362140476704	0.0007345656049437821	0.014543329365551472
0.0001356888096779585	0.008523662574589252	0.0007375717395916581	0.014746828936040401
0.0001328922953689471	0.008500530384480953	0.0007237669778987765	0.014508465304970741
0.00013184096314944327	0.008449515327811241	0.0007240277482196689	0.014423508197069168
0.00013225885049905628	0.008436029776930809	0.0007368128863163292	0.01481892354786396
0.00013831089017912745	0.008570818230509758	0.0007086122641339898	0.014444414526224136
0.00013591638708021492	0.00850940216332674	0.0007451007841154933	0.014911684207618237
0.00015625466767232865	0.008973066695034504	0.0007120948866941035	0.014579039067029953
0.00013510526332538575	0.008561319671571255	0.0007289645727723837	0.014574134722352028
0.00014290912076830864	0.008699922822415829	0.0007201717235147953	0.014598660171031952
0.00013925114762969315	0.008563319221138954	0.000733079097699374	0.014630776830017567
0.00013622961705550551	0.008536679670214653	0.0007203257409855723	0.014625810086727142
0.00013412351836450398	0.008484303019940853	0.0007200988475233316	0.014593608677387238
0.00013385075726546347	0.008493658155202866	0.0007118411595001817	0.014505050145089626
0.00014331987767945975	0.008664294146001339	0.0007448424585163593	0.01482831034809351
0.00013497538748197258	0.00852288119494915	0.0007255521486513317	0.014598668552935123
0.00013175906497053802	0.008418809622526169	0.0007301102159544826	0.014606845565140247
0.0001367300283163786	0.008490032516419888	0.0007645584992133081	0.015310036949813366
0.00014798485790379345	0.008805688470602036	0.0006905404152348638	0.014412629418075085
0.00013984822726342827	0.008616089820861816	0.0007105194381438196	0.014965198934078217
0.0001336934947175905	0.008481444790959358	0.0006903709145262837	0.014323650859296322
0.00013470364501699805	0.008470171131193638	0.0007150591700337827	0.014475184492766857
0.00014548301987815648	0.008573881350457668	0.0007015075534582138	0.014576790854334831
0.000140234682476148	0.008688356727361679	0.0007234751828946173	0.01496545784175396
0.0001338526199106127	0.008527988567948341	0.0006936434656381607	0.01445475872606039
0.00013689164188690484	0.008550885133445263	0.0007435815059579909	0.0148464385420084
0.000152186636114493	0.008810403756797314	0.0007203007116913795	0.014721485786139965
0.00014897831715643406	0.008874475955963135	0.0007352991960942745	0.01469804160296917
0.00013643283455166966	0.008588089607656002	0.0007202628767117858	0.01454446092247963
0.00013365838094614446	0.008467407897114754	0.0007378034060820937	0.014746165834367275
0.00013402079639490694	0.008458930999040604	0.000733986496925354	0.014766201376914978
0.00013280838902574033	0.008453598245978355	0.0007156313513405621	0.014691023156046867
0.00013090069114696234	0.00838724710047245	0.0007236193050630391	0.014822650700807571
0.00013262973516248167	0.008435501717031002	0.0007205088040791452	0.014585686847567558
0.00013236826634965837	0.008416795171797276	0.000703372061252594	0.014550554566085339
0.00013241078704595566	0.00842411071062088	0.0007202368578873575	0.014872780069708824
0.00013133662287145853	0.008478105068206787	0.0007085437537170947	0.014561999589204788
0.00013188015145715326	0.008435451425611973	0.0007055887836031616	0.014513487927615643
0.00013117698836140335	0.008443889208137989	0.0007170566823333502	0.01437450759112835
0.00013186981959734112	0.008460551500320435	0.0007296923431567848	0.014689894393086433
0.00013527684495784342	0.008515954948961735	0.000707416795194149	0.014717256650328636
0.00013121291704010218	0.008426682092249393	0.0007077517220750451	0.014496698044240475
0.00013073250011075288	0.008425707928836346	0.0007157570216804743	0.014476273208856583
0.000130546759464778	0.0083677489310503	0.0007094214088283479	0.01442185789346695
0.00014052588085178286	0.008558087050914764	0.000720685173291713	0.014537048526108265
0.00014152712537907064	0.008521380834281445	0.0007285114261321723	0.014524967409670353
0.00014324527001008391	0.008621877059340477	0.0007277948898263276	0.014979042112827301
0.00013584930275101215	0.00851582083851099	0.0007159769302234054	0.01442766934633255
0.00013924171798862517	0.008539620786905289	0.0007233909564092755	0.014552540145814419
0.00014584251039195806	0.008734555914998055	0.0007290099165402353	0.014871902763843536
0.00014489296881947666	0.008679601363837719	0.0007224564906209707	0.014549985527992249
0.0001429453695891425	0.00856358278542757	0.0007144221453927457	0.014519370160996914
0.00013548479182645679	0.008531108498573303	0.000732870539650321	0.014792151749134064
0.00013747878256253898	0.008554707281291485	0.0007139320368878543	0.014803720638155937
0.00013515785394702107	0.008483254350721836	0.0007229439215734601	0.01454753614962101
0.0001307868806179613	0.008415189571678638	0.0007407045341096818	0.015011144801974297
0.0001348733640043065	0.008485913276672363	0.0007168070296756923	0.014763221144676208
0.00013266944733913988	0.00842232070863247	0.000732971413526684	0.01480450201779604
0.00013269433111418039	0.008406778797507286	0.0007022556383162737	0.014287812635302544
0.00013033859431743622	0.008403337560594082	0.0007305127801373601	0.014498249627649784
0.0001322845055256039	0.008409894071519375	0.0007156759966164827	0.01442160177975893
0.00013333330571185797	0.008481974713504314	0.0007050753338262439	0.014340224675834179
0.00012698530917987227	0.008327598683536053	0.0006869217031635344	0.014256983995437622
0.00013787453644908965	0.008431324735283852	0.0007053663139231503	0.014394432306289673
0.00013763553579337895	0.008483165875077248	0.0007117271889001131	0.014374825172126293
0.00015830273332539946	0.008964614011347294	0.0006988507229834795	0.014462057501077652
0.000146522608702071	0.008751075714826584	0.0007282359292730689	0.01445833034813404
0.00014032817853149027	0.00858820416033268	0.0007728278287686408	0.015200810506939888
0.00014696024300064892	0.00879471842199564	0.0007286509498953819	0.014671975746750832
0.0001380547328153625	0.008533257991075516	0.0007147112628445029	0.0145978769287467
0.0001397244050167501	0.008505168370902538	0.0007085388642735779	0.014477374963462353
0.00021311786258593202	0.009875550866127014	0.0007963506504893303	0.014877907931804657
0.00014725148503202945	0.00880273524671793	0.0007368062506429851	0.01464585866779089
0.00014060699322726578	0.008598360233008862	0.0007207440794445574	0.014675723388791084
0.00014003842079546303	0.008616296574473381	0.000710361055098474	0.014448310248553753
0.00013905458035878837	0.008518431335687637	0.0007017037132754922	0.014587813057005405
0.00013038722681812942	0.008437090553343296	0.00070144550409168	0.014416664838790894
0.0001304141478613019	0.008359094150364399	0.0006956498837098479	0.014249181374907494
0.00012857514957431704	0.008350137621164322	0.0007096731569617987	0.014493863098323345
0.00013032167044002563	0.00836571492254734	0.0007041958160698414	0.01427006907761097
0.00013037155440542847	0.008377197198569775	0.0007186064030975103	0.014363506808876991
0.00012893349048681557	0.008326273411512375	0.000690924352966249	0.014400899410247803
0.0001321371819358319	0.008433620445430279	0.0006959311431273818	0.014433607459068298
0.00013117339403834194	0.00833786278963089	0.000702519086189568	0.014626151882112026
0.000128254818264395	0.008352044969797134	0.0006956907454878092	0.014311907812952995
0.0001316428679274395	0.008315695449709892	0.0007174381171353161	0.014971720986068249
0.0001404920913046226	0.008635809645056725	0.0007112265448085964	0.014576994813978672
0.00013734617095906287	0.008543835952877998	0.0007313544629141688	0.015075449831783772
0.0001345855271210894	0.008543224073946476	0.0006919566658325493	0.01427033357322216
0.00013246269372757524	0.008456872776150703	0.0007192484918050468	0.0148345110937953
0.0001335193810518831	0.008443374186754227	0.0007008455577306449	0.014470960944890976
0.00013455083535518497	0.00845874473452568	0.0007213548524305224	0.014561641030013561
0.0001447074901079759	0.008753708563745022	0.0006987662636674941	0.014681369997560978
0.0001402059569954872	0.00864578876644373	0.0007061182404868305	0.014551986940205097
0.00013407041842583567	0.008437121286988258	0.0007129217265173793	0.014494496397674084
0.00013954422320239246	0.008509286679327488	0.0007424132782034576	0.014986214227974415
0.000135994196170941	0.00855780579149723	0.0006880757864564657	0.014591321349143982
0.000157092246809043	0.008599141612648964	0.0008380204671993852	0.016954584047198296
0.00020884443074464798	0.010172052308917046	0.0007313871756196022	0.01493664551526308
0.00015987710503395647	0.009055384434759617	0.0007307276828214526	0.014903218485414982
0.00014534547517541796	0.008768145926296711	0.0007148752920329571	0.01492628175765276
0.000139737589051947	0.008620836772024632	0.0007178553496487439	0.015051263384521008
0.00013318446872290224	0.008452908135950565	0.0007197099621407688	0.014921839348971844
0.0001325893827015534	0.008473782800137997	0.0007114001782611012	0.01467333734035492
0.000125717677292414	0.00829465314745903	0.0006950655952095985	0.01435203105211258
0.0001280189462704584	0.008320149034261703	0.0007033036090433598	0.014731107279658318
0.0001271315268240869	0.008318941108882427	0.0007146588759496808	0.014599659480154514
0.0001273864763788879	0.00833364948630333	0.0007166516152210534	0.014512408524751663
0.0001231329661095515	0.008219960145652294	0.000720781332347542	0.014582871459424496
0.00012604272342287004	0.00823209248483181	0.0007158484077081084	0.014558038674294949
0.00013552402378991246	0.008410419337451458	0.0007249246700666845	0.014972548000514507
0.00013125987607054412	0.008390754461288452	0.0007370139937847853	0.014634327962994576
0.00013471087731886655	0.00850981567054987	0.0007160021341405809	0.01454031839966774
0.00013576805940829217	0.008494818583130836	0.0007015375886112452	0.014591403305530548
0.0001355563144898042	0.008485283702611923	0.0006813735817559063	0.014388292096555233
0.0001335772394668311	0.008412978611886501	0.000699486758094281	0.014660761691629887
0.00013058300828561187	0.008347376249730587	0.0007123910472728312	0.014516218565404415
0.00013158019282855093	0.008386427536606789	0.0007120217196643353	0.014851048588752747
0.00013852844131179154	0.008590799756348133	0.0007253417279571295	0.01474823523312807
0.00013872985437046736	0.008544369600713253	0.0007038252078928053	0.014506710693240166
0.00015265359252225608	0.00878961943089962	0.0007207333110272884	0.014709561131894588
0.0001384516799589619	0.008512048982083797	0.0007340877782553434	0.014758475124835968
0.00012994171993341297	0.008376567624509335	0.0007071607396937907	0.014410031959414482
0.00013043596118222922	0.008391408249735832	0.0007128588622435927	0.014805672690272331
0.0001327869395026937	0.008456410840153694	0.0007070847786962986	0.014476727694272995
0.0001262765290448442	0.008301597088575363	0.0007036830065771937	0.01450055930763483
0.0001277561386814341	0.008293693885207176	0.0007173172198235989	0.014490881934762001
0.00012884971511084586	0.008365210145711899	0.0007320311851799488	0.014687676914036274
0.00013245301670394838	0.008407674729824066	0.0007315836846828461	0.014984531328082085
0.0001432750141248107	0.008719663135707378	0.0007159285014495254	0.014535611495375633
0.0001508354616817087	0.00877592246979475	0.0007506835972890258	0.015030991286039352
0.00014455396740231663	0.008660325780510902	0.0007144578848965466	0.014512600377202034
0.00014562346041202545	0.008579330518841743	0.0007172551704570651	0.014725650660693645
0.00015266334230545908	0.008706479333341122	0.0007247067987918854	0.01485214103013277
0.00014260342868510634	0.0085110142827034	0.000730395142454654	0.014623267576098442
0.0001402052293997258	0.008523107506334782	0.0007264632149599493	0.014691428281366825
0.00015872954099904746	0.008696417324244976	0.0007227014284580946	0.014647632837295532
0.00012787090963684022	0.008303685113787651	0.0007258825353346765	0.014601822942495346
0.00013021507766097784	0.008290608413517475	0.0007383560296148062	0.014761299826204777
0.00012973140110261738	0.008305179886519909	0.0007495926693081856	0.014553871005773544
0.00012621970381587744	0.008286159485578537	0.0007418232853524387	0.014836552552878857
0.00012766951113007963	0.008282487280666828	0.0007251958595588803	0.014477809891104698
0.00012833610526286066	0.008283860050141811	0.0007369612576439977	0.014672072604298592
0.00013152917381376028	0.008319388143718243	0.0007201031548902392	0.014651216566562653
0.00012953854457009584	0.008301560766994953	0.0007210667827166617	0.014597575180232525
0.00013405800564214587	0.00835385825484991	0.0007086883415468037	0.014463051222264767
0.00014401396038010716	0.008617594838142395	0.0008254974381998181	0.016087280586361885
0.00021450807980727404	0.01005023904144764	0.0007242982392199337	0.015035157091915607
0.00015440158313140273	0.009006531909108162	0.0007242952706292272	0.014798369258642197
0.00013944419333711267	0.00861674640327692	0.0007245710585266352	0.014775646850466728
0.00014023423136677593	0.008546775206923485	0.0007246971363201737	0.014876628294587135
0.00013356654380913824	0.00842701643705368	0.0007344377809204161	0.014766503125429153
0.00012985407374799252	0.008382067084312439	0.0007369685336016119	0.015090642496943474
