# Supplementary material for: Research on air quality prediction based on improved long short-term memory network algorithm
Source: PeerJ Comput Sci. 2022 Dec 20;8:e1187. doi: 10.7717/peerj-cs.1187 (PMC10280268; doi:10.7717/peerj-cs.1187)
Supplement: Supplemental Information 1 [file peerj-cs-08-1187-s001.zip › code/LSTM_pred.csv]

lstm_pred
0.39470294
0.18469779
0.1321604
0.011390939
0.2440685
0.02039805
0.043487653
0.024646088
0.13380983
0.023384616
0.13998705
0.13051696
0.043048732
0.022620022
0.14939548
0.17698933
0.09967299
0.02342619
0.034301467
0.03381872
0.046668902
0.03713283
0.021127865
0.12772022
0.23788172
0.0786783
0.13636579
0.016213909
0.081291206
0.038037404
0.05292976
0.044665314
0.087822065
0.07718422
0.015705362
0.025383554
0.29850358
0.25151616
0.028649911
0.07945289
0.076294735
0.07783029
0.3953176
0.18549606
0.015029117
0.018535629
0.016575724
0.16196622
0.03746538
0.10654688
0.11586111
0.07665092
0.33748287
0.03539101
0.070954956
0.16955876
0.15246396
0.07481969
0.09492549
0.2233575
0.010014027
0.017628506
0.018957257
0.026616313
0.08065694
0.050094232
0.034134395
0.031674705
0.08789092
0.13434339
0.019319609
0.04866772
0.023054987
0.15807979
0.020570695
0.014543191
0.15897587
0.025015831
0.16616488
0.22220998
0.21892634
0.0052255243
0.0025921464
0.06426314
0.35194063
0.05662027
0.025608495
0.038505234
0.009290621
0.027047127
0.098278254
0.11696923
0.043229543
0.06864844
0.048502058
0.033744134
0.06110508
0.18471995
0.1342445
0.045223624
0.053605936
0.09208763
0.25644457
0.029435486
0.019964084
0.15559547
0.11274767
0.06368742
0.077635296
0.049273685
0.09223774
0.19864288
0.25489426
0.21689825
0.074481845
0.01367113
0.14211461
0.060720347
0.016869038
0.022719517
0.076472275
0.058949314
0.08163494
0.26068288
0.092001505
0.3925153
0.08798273
0.41083527
0.07374322
0.24155873
0.35070783
0.11601399
0.19486178
0.02020286
0.121738315
0.01821521
0.015706733
0.40655756
0.1360016
0.24798334
0.05737783
0.035764083
0.022488847
0.098920695
0.01992096
0.11551483
0.10180331
0.020214185
0.098367855
0.0061772615
0.15025923
0.10778084
0.14816867
0.058497705
0.123289034
0.019736126
0.298769
0.23196718
0.23986082
0.062706485
0.11068289
0.031211592
0.25104684
0.21217789
0.06279483
0.10591558
0.018260881
0.07160687
0.034439035
0.030157976
0.08328534
0.19204286
0.116822064
0.026803099
0.14639907
0.07838177
0.024825454
0.016341388
0.04430642
0.034774333
0.050353833
0.13149825
0.32262006
0.085383296
0.030888163
0.029984206
0.066643864
0.11698604
0.098597616
0.08354756
0.12543145
0.16905448
0.04392963
0.18759048
0.2110932
0.02751527
0.02214028
0.10166387
0.22617877
0.32499093
0.10612185
0.16348822
0.0675915
0.022396386
0.030806102
0.055761345
0.02134958
0.18592192
0.015247911
0.13635302
0.06453809
0.23533054
0.023977548
0.06137956
0.027053103
0.03283319
0.20146465
0.118865445
0.13450746
0.022350058
0.050451502
0.08331746
0.11941196
0.013749242
0.115542874
0.05132032
0.07792286
0.009727731
0.054654077
0.054588705
0.08413665
0.02095452
0.15101779
0.02070497
0.112767465
0.060806826
0.11363375
0.2176726
0.070535704
0.02035217
0.033166066
0.05452177
0.10876016
0.03459084
0.3407002
0.1701502
0.30797386
0.037668437
0.056185916
0.026408114
0.07771578
0.067628704
0.17370829
0.0374216
0.048702985
0.013797522
0.023557827
0.03300657
0.022972867
0.07052461
0.01663591
0.29237217
0.08080512
0.014588937
0.044853583
0.031211391
0.12432182
0.13066761
0.025962472
0.073678926
0.3640048
0.019343168
0.012108207
0.100590676
0.055486463
0.03771802
0.03873138
0.07170445
0.025939777
0.1496782
0.39506838
0.0172306
0.08694053
0.11547449
0.07825071
0.36895144
0.16314064
0.12714203
0.061092973
0.021149352
0.14563316
0.013431117
0.050973415
0.14142007
0.12743478
0.01656352
0.27116105
0.14248715
0.13570629
0.0693569
0.036784746
0.3217014
0.020919532
0.15133403
0.06622557
0.11047305
0.033626013
0.53897953
0.13325544
0.38343644
0.02060309
0.012669638
0.012408987
0.013697401
0.010914847
0.07213941
0.046742722
0.28379762
0.009137109
0.016670778
0.087361574
0.0070768744
0.2192007
0.013544083
0.039151415
0.20053609
0.041682884
0.018873483
0.011875287
0.01737532
0.26193088
0.05570317
0.020044193
0.090536565
0.011719838
0.043277495
0.016861737
0.12764716
0.011007696
0.2799858
0.20917498
0.021879375
0.4001994
0.16061622
0.09527995
0.12256146
0.02597335
0.19316147
0.21199661
0.37782478
0.00882113
0.0948218
0.13415821
0.018047273
0.20897475
0.02046673
0.032917768
0.02493745
0.0072386116
0.028116725
0.2797181
0.04157243
0.016805112
0.28194472
0.04125444
0.2254858
0.0959441
0.13197598
0.015210301
0.059226975
0.1910767
0.016501024
0.07495563
0.19174832
0.027927086
0.117334045
0.092473224
0.12932375
0.11271019
0.030141957
0.13984314
0.09618846
0.03173525
0.3257504
0.037069723
0.024749756
0.03245744
0.18834467
0.27331364
0.10654779
0.046261504
0.18820643
0.09457007
0.055320762
0.28761083
0.11308947
0.03929375
0.07925243
0.01440531
0.11465986
0.12715802
0.051498383
0.0107712
0.012552977
0.037760183
0.20829684
0.008693829
0.057969987
0.20756687
0.05566694
0.063228115
0.020796552
0.09978546
0.2553802
0.2500888
0.008588806
0.013441294
0.06496916
0.015808806
0.015579075
0.025002569
0.620846
0.098407105
0.0664386
0.014466926
0.26345086
0.014553428
0.20795013
0.24575701
0.012557775
0.026638001
0.0154501945
0.26487315
0.06620909
0.021421567
0.32046175
0.3446526
0.006191835
0.034238227
0.12690257
0.28407454
0.14285004
0.03275492
0.04115919
0.049629718
0.029468715
0.029541917
0.0987249
0.014453903
0.1130207
0.022652045
0.41598105
0.17448767
0.018331677
0.08141442
0.060681656
0.054191336
0.025029317
0.05851511
0.41797084
0.013245985
0.053498782
0.21127643
0.0061651915
0.06985366
0.115479305
0.021171555
0.0625946
0.10675852
0.56891364
0.20303954
0.060493663
0.19607297
0.3155166
0.13781008
0.057772428
0.093657464
0.045196027
0.04523304
0.017210677
0.28825665
0.029987983
0.18985854
0.027674861
0.058546558
0.28103983
0.14734086
0.07179556
0.0777572
0.025956988
0.31259757
0.024991378
0.13419205
0.018255413
0.06584005
0.52123064
0.11413325
0.014179394
0.07468155
0.033318087
0.08818005
0.0321106
0.015696228
0.113785505
0.060302533
0.023338675
0.04095517
0.10622642
0.14194997
0.035363525
0.26746798
0.02426213
0.055902235
0.27576423
0.12731169
0.100179315
0.036557533
0.067826375
0.0646209
0.05114755
0.2932089
0.014518693
0.23043948
0.041458264
0.045081615
0.012685642
0.08724831
0.15765427
0.08903235
0.052536614
0.25824606
0.44199508
0.05254601
0.03928584
0.15378629
0.0955448
0.0173278
0.15961576
0.03642395
0.01805164
0.019389853
0.35869467
0.0367655
0.017322794
0.033017352
0.07144231
0.26914644
0.014487788
0.032012418
0.056633353
0.030756488
0.051526785
0.13816307
0.024006873
0.04612167
0.20800069
0.2655882
0.14902426
0.24165684
0.036365286
0.010919064
0.016942456
0.19949163
0.10581921
0.0688566
0.20231728
0.1683217
0.16968843
0.040662155
0.21011108
0.06461383
0.023451492
0.04314129
0.022051856
0.017193273
0.07068759
0.08329701
0.23328477
0.02436164
0.2538908
0.041029185
0.05955054
0.18208742
0.08169532
0.04206018
0.019744232
0.058619864
0.07277638
0.016044512
0.05648601
0.03226435
0.12128164
0.06857474
0.16934209
0.136221
0.2554888
0.035398692
0.2989533
0.12742059
0.10451413
0.11666081
0.065830626
0.054984555
0.28615677
0.0138310045
0.11662894
0.03958419
0.021278769
0.010734022
0.033400327
0.1342226
0.018031865
0.13978703
0.06673756
0.041567728
0.088457555
0.030202314
0.07449002
0.120797694
0.45607728
0.28957373
0.15488161
0.2675847
0.034877762
0.07386604
0.018948331
0.26605478
0.4285609
0.15098536
0.55099833
0.034698628
0.07900771
0.029923975
0.7907834
0.2113047
0.060798198
0.03381758
0.030426905
0.35111564
0.24634022
0.5174618
0.09374829
0.072936974
0.10305029
0.02939199
0.011320636
0.16944712
0.2992902
0.29017782
0.3580167
0.14285031
0.20321748
0.16097154
0.20383671
0.05563692
0.0112068355
0.3885833
0.017394155
0.27527905
0.07484559
0.2296243
0.178694
0.175663
0.01198934
0.055090725
0.050798148
0.06527486
0.038616173
0.36524838
0.069966584
0.018440261
0.06519188
0.019236282
0.09907387
0.03904456
0.035622343
0.16783181
0.0787472
0.16158465
0.05534272
0.022870943
0.30501163
0.07171846
0.019328043
0.0664808
0.08365742
0.34378725
0.05217316
0.015308812
0.048281543
0.051777817
0.19078055
0.07740229
0.3360355
0.13330716
0.01023443
0.052101612
0.011793882
0.020483524
0.36858684
0.01647517
0.06566878
0.04351762
0.05859475
0.007848829
0.057197064
0.029511668
0.043444626
0.14405504
0.017783865
0.46991438
0.018892348
0.1451465
0.098601796
0.11309186
0.10092565
0.29202187
0.118665084
0.15239297
0.011132762
0.14981742
0.013656482
0.015718505
0.020565525
0.008869678
0.00786759
0.03836509
0.20413044
0.12140809
0.101306364
0.14947689
0.12904155
0.014201805
0.37617892
0.034286097
0.074358046
0.14101174
0.058750927
0.023368016
0.067934096
0.042117752
0.080504306
0.03614018
0.28401858
0.20472687
0.058904365
0.1183628
0.06983335
0.01688087
0.24050361
0.025255606
0.66858816
0.12671109
0.04404936
0.011934683
0.01572527
0.07220099
0.07981785
0.15494269
0.06685516
0.07562223
0.24882208
0.11248471
0.33563882
0.09252658
0.025867969
0.052019678
0.12836236
0.11518301
0.041037694
0.1173109
0.016471133
0.0713498
0.048731126
0.017368391
0.16067009
0.1507776
0.03686107
0.06138991
0.10456767
0.20635357
0.011925235
0.03713973
0.117145896
0.37639713
0.019615099
0.04589078
0.09719997
0.26250273
0.029739805
0.08546566
0.04440777
0.014056504
0.03562966
0.25365508
0.028106622
0.048666306
0.076952904
0.041604556
0.06801215
0.03600032
0.1723298
0.037661597
0.09176307
0.3328206
0.119179964
0.013344035
0.01758194
0.014001891
0.008773416
0.095162064
0.33961967
0.17157285
0.26076233
0.081924506
0.026559025
0.014008507
0.061887316
0.010874972
0.02065669
0.01829338
0.019501492
0.020018026
0.086708985
0.052754693
0.1709585
0.08226156
0.22956176
0.012527764
0.14380753
0.10556573
0.26484612
0.13407972
0.006480351
0.21749583
0.13796411
0.11959424
0.012162402
0.14149514
0.055021904
0.13822584
0.10831878
0.1356623
0.11186342
0.08541199
0.10488856
0.11400068
0.09943805
0.07773541
0.07451372
0.37357652
0.11497618
0.14105462
0.090815976
0.0882922
0.021439746
0.24974787
0.056192353
0.06812675
0.27606785
0.044814408
0.10038843
0.017668858
0.015857399
0.10254174
0.1245701
0.01784569
0.01659736
0.034358695
0.2731827
0.1229596
0.041830376
0.1462053
0.12052114
0.16462961
0.01646252
0.17271678
0.013038859
0.042577684
0.01805316
0.15149263
0.04740656
0.012769863
0.09301669
0.115574986
0.03343507
0.089071766
0.02172023
0.2535351
0.050549038
0.30488944
0.039125532
0.013922617
0.0132166445
0.21872698
0.085882045
0.11545268
0.036617078
0.02830007
0.22836176
0.06934589
0.065577686
0.014282957
0.11920358
0.016944796
0.031493872
0.013886109
0.17450997
0.020858094
0.015822247
0.052094646
0.04542853
0.01317817
0.08150154
0.029012851
0.01665838
0.12898155
0.063562244
0.011360139
0.12885596
0.03738386
0.20603134
0.14362949
0.052975662
0.19819205
0.026230156
0.14965984
0.07917069
0.05168836
0.020426363
0.31431767
0.009048417
0.07753246
0.09796126
0.17027119
0.03798887
0.051592305
0.037944622
0.019080028
0.031487815
0.035968676
0.4073881
0.21485744
0.18900038
0.012065783
0.06916581
0.010933146
0.009974107
0.04934609
0.12681815
0.10817088
0.04247398
0.021267802
0.27026185
0.03932771
0.07736138
0.04848139
0.07186217
0.071743235
0.050865576
0.025344953
0.10491441
0.060906887
0.25191706
0.15760374
0.0847956
0.032527655
0.11314952
0.24893075
0.024892151
0.014582619
0.07948686
0.11315928
0.06578162
0.23200138
0.29985672
0.014271513
0.011907771
0.052989602
0.015298635
0.05859533
0.041813068
0.05465477
0.032206535
0.11495076
0.1689142
0.0135858655
0.44817454
0.007642716
0.009979516
0.033074394
0.07054188
0.025423333
0.014665201
0.036902785
0.023820385
0.36260068
0.019634381
0.012315214
0.014474556
0.062247545
0.30174768
0.044208206
0.1407837
0.2526095
0.1299243
0.11997921
0.31501007
0.006187275
0.10436043
0.27724224
0.07322786
0.06951788
0.09623051
0.09957936
0.21529895
0.073463336
0.05479251
0.075562395
0.18054734
0.093786635
0.029100597
0.17010176
0.49463052
0.17622
0.040709578
0.082139954
0.18637139
0.055897407
0.0075415373
0.030372448
0.22438183
0.029024705
0.18090367
0.07088816
0.11071994
0.011742815
0.01764436
0.029002137
0.08211198
0.09380958
0.13064909
0.3719861
0.041068032
0.077332646
0.07490464
0.25200087
0.03026677
0.24200669
0.17599021
0.15670568
0.066625044
0.021842226
0.036283486
0.015627965
0.390538
0.20000075
0.019619301
0.27078176
0.44132936
0.22319262
0.015871093
0.02109313
0.13185477
0.28967848
0.07823064
0.1454831
0.03135152
0.23853526
0.15524007
0.21810403
0.16779871
0.016723529
0.12601486
0.11936782
0.076792724
0.22903891
0.06333158
0.30160898
0.10038466
0.014340177
0.023920983
0.07404207
0.0192644
0.2063708
0.025702193
0.18598932
0.014821693
0.11644994
0.26933813
0.092387095
0.06718571
0.17522505
0.045754664
0.016030148
0.083411366
0.027685888
0.067806266
0.036906496
0.0093881935
0.3680436
0.021848336
0.014111638
0.0181645
0.08406816
0.07803626
0.25066084
0.014107361
0.015837073
0.1103678
0.18643768
0.36441225
0.0540265
0.057485253
0.3142116
0.0036825687
0.07856773
0.071624346
0.17079896
0.10610925
0.049151257
0.009915575
0.3120458
0.4127761
0.06441708
0.096549466
0.079576306
0.028582431
0.14915654
0.005325958
0.08259799
0.095241845
0.33689177
0.15458256
0.026606992
0.43362015
0.29986057
0.015488312
0.07065957
0.03317041
0.11725293
0.17978017
0.12438468
0.5663964
0.053417847
0.024177268
0.53032774
0.013809815
0.40270877
0.18817136
0.03835637
0.026482038
0.122169
0.082668155
0.032338932
0.07287977
0.116726294
0.012259439
0.09940302
0.01570648
0.7084301
0.14796397
0.08798634
0.022025138
0.06539532
0.38850355
0.015548736
0.02604425
0.010055155
0.041864768
0.14056648
0.25255087
0.11276303
0.026244037
0.1418452
0.07732799
0.27119014
0.01093857
0.04247521
0.04410574
0.19865242
0.21576317
0.01064156
0.030413076
0.059261136
0.17346467
0.03581491
0.009822547
0.03706763
0.020464346
0.066805996
0.037334576
0.05817744
0.025049612
0.043750107
0.13344692
0.11920658
0.118201785
0.018735155
0.026869424
0.19557168
0.010505423
0.02225037
0.20961443
0.16642755
0.08542411
0.101648495
0.2488932
0.07399391
0.13333422
0.14229251
0.0064759105
0.17465456
0.15233436
0.14003964
0.13611278
0.10444102
0.36146647
0.11857022
0.7330613
0.09249078
0.09283724
0.14991671
0.07604961
0.009623349
0.12658161
0.056082606
0.06599394
0.1919397
0.0660601
0.038977638
0.013276398
0.01635994
0.070616566
0.034925066
0.027457848
0.07258189
0.1489823
0.035402156
0.12097239
0.12142417
0.020481005
0.0755867
0.058552697
0.044412926
0.11351782
0.050961293
0.110837325
0.26680657
0.030311711
0.009579271
0.13413608
0.020866781
0.016985431
0.053727455
0.019623503
0.005000964
0.036948085
0.09165534
0.11766729
0.14111912
0.2253609
0.021836236
0.012860075
0.043875173
0.042918578
0.013336614
0.03746678
0.043607272
0.099110745
0.021397948
0.020066008
0.01380451
0.15560426
0.091599435
0.025060877
0.16091667
0.022124141
0.09356548
0.29376575
0.01738733
0.007248923
0.070684545
0.025628507
0.08916648
0.016076937
0.14800663
0.0769785
0.014447764
0.04949215
0.048587076
0.020902753
0.11111233
0.020418003
0.02620066
0.66507304
0.050448403
0.14614761
0.038513325
0.07845753
0.15739998
0.012904838
0.011822119
0.024512991
0.09641198
0.015029296
0.06619766
0.022649646
0.07525405
0.13426699
0.08468388
0.06988474
0.15264872
0.16624527
0.19519779
0.16545618
0.19118214
0.08210793
0.12082452
0.105296925
0.023085207
0.15336792
0.3742433
0.02393587
0.05655834
0.014581591
0.23362416
0.08321867
0.03163378
0.099325895
0.006758198
0.05079706
0.18871722
0.05902172
0.04733056
0.028161004
0.034283504
0.015282974
0.036169752
0.14578447
0.2632586
0.22005823
0.21658993
0.057188608
0.16455941
0.13819936
0.07829751
0.019402415
0.040901728
0.06484261
0.21310858
0.47725868
0.07747294
0.017739251
0.091559194
0.35711887
0.14466314
0.01594618
0.09454787
0.056815825
0.034570098
0.06300111
0.5203517
0.012126878
0.03928967
0.09983891
0.040384002
0.15947814
0.14324959
0.057856403
0.012209132
0.028375506
0.100493446
0.17094715
0.27369535
0.026729427
0.2572514
0.0688588
0.018309906
0.18413174
0.36580205
0.067026
0.013808504
0.10590325
0.03723993
0.14021383
0.05845338
0.35737607
0.022441968
0.05940318
0.22644147
0.10086992
0.17262442
0.013766363
0.077365346
0.0832547
0.1290259
0.06405488
0.18489656
0.015126333
0.12644945
0.041820116
0.058344275
0.068061
0.03847283
0.01970078
0.17770943
0.1615903
0.10667379
0.012809873
0.015848726
0.060311735
0.1395675
0.14500882
0.0135881305
0.00685817
0.043295622
0.08520007
0.15904066
0.30296475
0.084379524
0.062358074
0.12948394
0.22126263
0.33417213
0.016178697
0.19304582
0.13898847
0.035844654
0.29345125
0.17154747
0.1499594
0.46468782
0.07192562
0.1928506
0.02122353
0.104210645
0.17984888
0.2772367
0.14074044
0.014916673
0.16511258
0.052161887
0.06610607
0.010857269
0.013895243
0.19748676
0.017109051
0.11192252
0.4266892
0.052539334
0.1308205
0.0153154135
0.019537985
0.167088
0.01690735
0.17655076
0.05856967
0.068661205
0.017825022
0.056666702
0.47034985
0.015696108
0.013035372
0.05231964
0.012441888
0.023301035
0.030711822
0.08641166
0.09392913
0.18446732
0.13497745
0.0088315755
0.062210545
0.0885278
0.014257312
0.18001215
0.022483319
0.30717468
0.03696344
0.1283243
0.014972761
0.06065494
0.027760968
0.058311164
0.06356673
0.084547594
0.07730645
0.17625624
0.15320987
0.017351523
0.019188628
0.026772246
0.09473635
0.02031584
0.46354806
0.02233404
0.24236357
0.034861773
0.044708744
0.3539449
0.16444711
0.079804316
0.033127002
0.029388271
0.10976302
0.022528827
0.3459501
0.10521411
0.024830714
0.31449246
0.043246344
0.020034567
0.072988175
0.12812361
0.037405938
0.08445609
0.098964
0.09844944
0.045101658
0.31313777
0.09790647
0.015905276
0.03213562
0.027850576
0.10561895
0.18482637
0.048498243
0.2393024
0.026555434
0.053485297
0.020982847
0.016152069
0.030088186
0.02857101
0.11225797
0.097880684
0.27958557
0.1760474
0.19961545
0.14432414
0.013345495
0.034608588
0.029200882
0.18282712
0.16376196
0.06003034
0.097233504
0.10422833
0.3150177
0.13232437
0.06373764
0.1779559
0.061201558
0.21709424
0.043534905
0.02151458
0.04000938
0.013674274
0.26330608
0.022296116
0.15451288
0.025981694
0.043064386
0.07148934
0.15174426
0.06538666
0.008862615
0.23271278
0.035741672
0.006508544
0.016152486
0.024026379
0.07272594
0.18673591
0.0763049
0.025094524
0.033792406
0.12740554
0.032547638
0.27119228
0.065709315
0.059180237
0.031664968
0.20837915
0.018135771
0.04603529
0.037979156
0.015026137
0.09230305
0.060883418
0.06550763
0.23465036
0.16439098
0.103556074
0.027488373
0.07505104
0.04001116
0.023550391
0.020947441
0.048444882
0.10651899
0.22331464
0.054719433
0.01737304
0.124330364
0.15490572
0.1294943
0.071576044
0.19878519
0.18930338
0.096045226
0.067295596
0.098421484
0.0003196299
0.08495034
0.1592238
0.09668603
0.28547183
0.086814255
0.3308112
0.052296616
0.05673915
0.027896836
0.31685567
0.026089609
0.020483747
0.02236098
0.23822506
0.08912008
0.16043842
0.14656197
0.0132166
0.18190058
0.21425419
0.24310437
0.1787573
0.4213302
0.05992765
0.055832595
0.009041563
0.01970534
0.1406587
0.01846075
0.20672712
0.3908314
0.04673373
0.064205125
0.031218305
0.3182609
0.008067146
0.008434042
0.028083518
0.25385618
0.02526611
0.290958
0.08545089
0.031167962
0.11625074
0.29294682
0.06668994
0.017461613
0.17870398
0.068936065
0.095757104
0.121208616
0.07110041
0.017775163
0.011456296
0.09524791
0.02180992
0.063644186
0.08346955
0.018648252
0.023625955
0.20071162
0.07988926
0.07350039
0.011818036
0.10339016
0.10725069
0.50694025
0.10346179
0.017092824
0.111614734
0.15320303
0.049661823
0.12482032
0.017967582
0.08663527
0.16337705
0.22735439
0.016441181
0.4115374
0.044823676
0.009775192
0.0520164
0.3274644
0.4386102
0.07289376
0.015057012
0.0631259
0.039099388
0.17500432
0.04161413
0.10198471
0.18266964
0.28890687
0.1687243
0.036841333
0.09190431
0.25149247
0.014480084
0.010022745
0.030320704
0.39753872
0.07348646
0.16653456
0.009438351
0.35027885
0.05743791
0.033241026
0.03747546
0.057507038
0.016530022
0.038841844
0.0563149
0.0104608685
0.01524052
0.024928138
0.21038595
0.15089822
0.029098265
0.033206947
0.019166455
0.13504577
0.043826498
0.094053894
0.16914468
0.03470149
0.029289298
0.12233795
0.34718683
0.04485123
0.012138456
0.06110303
0.017387986
0.14212985
0.12125675
0.029403254
0.020107418
0.039491065
0.041026294
0.017187387
0.03760071
0.11733459
0.0050967187
0.20972833
0.12044043
0.09208891
0.10853323
0.014089003
0.011080444
0.09513203
0.0096414685
0.008817509
0.11017667
0.04172861
0.07881889
0.08048704
0.12159057
0.15131697
0.14886415
0.042510077
0.010814771
0.04716047
0.034825236
0.01951249
0.015685335
0.10870718
0.14529502
0.049458593
0.066476405
0.037314154
0.010286421
0.021927595
0.24118517
0.17680977
0.038167015
0.022955477
0.2117613
0.18613741
0.091844685
0.383402
0.060278058
0.24161994
0.05542393
0.012521312
0.050666682
0.01101096
0.05941581
0.03651806
0.089291
0.022220448
0.07982175
0.050718926
0.1426954
0.059540786
0.17390443
0.10599098
0.19311781
0.20239952
0.020518586
0.033432253
0.10741504
0.08184692
0.08353845
0.08467801
0.025637195
0.2507746
0.058237508
0.18132348
0.019069657
0.16410801
0.07008243
0.05086399
0.015231475
0.019417182
0.20702943
0.31672728
0.35210544
0.5755658
0.024010614
0.010309592
0.016741157
0.05052518
0.025499076
0.10904275
0.012465015
0.06766933
0.008997098
0.038511768
0.020589933
0.17726727
0.13635127
0.03517896
0.021613881
0.10408436
0.114681676
0.029021285
0.08412066
0.02872686
0.0597782
0.03954546
0.0333609
0.2274859
0.04755538
0.1941352
0.3854425
0.28313377
0.012094349
0.16314368
0.13404776
0.07546581
0.0115446
0.1664754
0.06652702
0.26874167
0.05003477
0.064870805
0.1144425
0.01708205
0.04270669
0.018312767
0.3457634
0.09869073
0.0111421645
0.010838047
0.0724798
0.035792477
0.11766407
0.15425114
0.021990612
0.14776933
0.01929827
0.08164069
0.015573755
0.011933684
0.012129635
0.15740095
0.17986491
0.02770754
0.08203659
0.14243965
0.12441143
0.08838263
0.19541875
0.039557785
0.26078486
0.054721475
0.098252356
0.25918472
0.017233819
0.0076650083
0.014022112
0.014470533
0.25816435
0.40335035
0.024640441
0.35250324
0.008982614
0.021889582
0.022747457
0.120908454
0.167738
0.045895703
0.0225095
0.039593056
0.018173665
0.07308482
0.017373651
0.030493557
0.096431345
0.3670209
0.04294814
0.24606706
0.2937246
0.028865673
0.0884872
0.027359724
0.05255045
0.096004575
0.028314158
0.09035067
0.1693407
0.12718439
0.24091268
0.02449672
0.23253396
0.20545343
0.038869493
0.03388144
0.083007336
0.021968737
0.025363378
0.17343222
0.1172903
0.03592585
0.13375625
0.35714847
0.019093469
0.13311918
0.017263949
0.010922283
0.081042156
0.2598193
0.06504544
0.02657517
0.26658309
0.027861297
0.54361504
0.019444242
0.008047402
0.02672863
0.035507217
0.0452096
0.49100256
0.061072662
0.01815191
0.018246785
0.1279446
0.09165162
0.026938051
0.017761514
0.16709855
0.09740737
0.09570171
0.018666044
0.018901736
0.1565486
0.1645609
0.017945722
0.034721144
0.014285609
0.054116398
0.20820281
0.068910025
0.13141371
0.1270391
0.041220628
0.036288008
0.031638414
0.11487197
0.20992115
0.1971162
0.014273211
0.3123399
0.081561945
0.010237321
[truncated: 1,181 more rows]
