# Supplementary material for: Research on air quality prediction based on improved long short-term memory network algorithm
Source: PeerJ Comput Sci. 2022 Dec 20;8:e1187. doi: 10.7717/peerj-cs.1187 (PMC10280268; doi:10.7717/peerj-cs.1187)
Supplement: Supplemental Information 2 [file peerj-cs-08-1187-s002.zip]

Archive with 4 entries (3 files):
- data/
- data/changping.csv
- data/hunhe.csv
- data/shunyi.csv
