# Supplementary material for: Research on air quality prediction based on improved long short-term memory network algorithm
Source: PeerJ Comput Sci. 2022 Dec 20;8:e1187. doi: 10.7717/peerj-cs.1187 (PMC10280268; doi:10.7717/peerj-cs.1187)
Supplement: Supplemental Information 2 [file peerj-cs-08-1187-s002.zip › data/hunhe.csv]

No	year	month	day	hour	PM2.5	PM10	SO2	NO2	CO	O3	TEMP	PRES	DEWP	RAIN	wd	WSPM	station	shunyiPM2.5
1	2013	3	1	0	3	6	13	7	300	85	-2.3	1020.8	-19.7	0	E	0.5	Changping	3
2	2013	3	1	1	3	3	6	6	300	85	-2.5	1021.3	-19	0	ENE	0.7	Changping	12
3	2013	3	1	2	3	3	22	13	400	74	-3	1021.3	-19.9	0	ENE	0.2	Changping	14
4	2013	3	1	3	3	6	12	8	300	81	-3.6	1021.8	-19.1	0	NNE	1	Changping	12
5	2013	3	1	4	3	3	14	8	300	81	-3.5	1022.3	-19.4	0	N	2.1	Changping	12
6	2013	3	1	5	3	3	10	17	400	71	-4.5	1022.6	-19.5	0	NNW	1.7	Changping	11
7	2013	3	1	6	4	6	12	22	500	65	-4.5	1023.4	-19.5	0	NNW	1.8	Changping	12
8	2013	3	1	7	3	6	25	39	600	48	-2.1	1024.6	-20	0	NW	2.5	Changping	13
9	2013	3	1	8	9	25	13	42	700	46	-0.2	1025.2	-20.5	0	NNW	2.8	Changping	8
10	2013	3	1	9	11	29	5	18	500	73	0.6	1025.3	-20.4	0	NNW	3.8	Changping	3
11	2013	3	1	10	9	10	3	10	300	83	2	1025.1	-21.3	0	N	2.2	Changping	3
12	2013	3	1	11	3	3	4	9	300	81	3.6	1024.8	-20.7	0	NNE	2.7	Changping	6
13	2013	3	1	12	3	6	4	8	300	90	4.8	1023.8	-19.7	0	N	3	Changping	8
14	2013	3	1	13	3	101	5	9	300	89	5.8	1022.8	-20.6	0	NE	4.4	Changping	5
15	2013	3	1	14	9	60	5	6	300	94	5.9	1022.6	-20.5	0	N	3.6	Changping	5
16	2013	3	1	15	3	34	6	7	300	94	6	1022.6	-20.4	0	N	3.2	Changping	8
17	2013	3	1	16	3	28	5	9	300	92	5.4	1022.8	-20	0	NE	2.2	Changping	7
18	2013	3	1	17	6	25	19	12	300	88	3.5	1023.4	-20.8	0	ENE	2	Changping	10
19	2013	3	1	18	4	17	40	22	600	77	2.7	1024.2	-20	0	NE	3.6	Changping	3
20	2013	3	1	19	7	19	37	22	600	75	2	1025.1	-19.3	0	ENE	1.7	Changping	3
21	2013	3	1	20	8	21	23	14	300	80	1.1	1025.9	-18.3	0	NE	1.7	Changping	13
22	2013	3	1	21	7	16	34	19	300	74	1.6	1026.7	-17.4	0	E	2.3	Changping	9
23	2013	3	1	22	5	13	25	16	300	76	0.4	1027.2	-17.4	0	E	0	Changping	5
24	2013	3	1	23	7	12	43	25	500	65	0.3	1027	-16.6	0	NE	1.5	Changping	9
25	2013	3	2	0	11	13	23	16	400	69	-0.5	1027.4	-16.4	0	SW	3	Changping	5
26	2013	3	2	1	12	10	24	18	400	67	-1.8	1027.9	-16.7	0	SSW	0.9	Changping	3
27	2013	3	2	2	13	9	NA	56	800	33	-1.7	1027.7	-17.4	0	SSW	1.5	Changping	4
28	2013	3	2	3	14	24	23	42	NA	NA	-2.5	1027.7	-17.4	0	SW	1.7	Changping	8
29	2013	3	2	4	14	18	24	NA	400	45	-3.4	1027.5	-17	0	NW	0.8	Changping	6
30	2013	3	2	5	13	13	37	57	600	28	-3.5	1026.9	-16.8	0	N	0.5	Changping	6
31	2013	3	2	6	16	15	38	66	900	16	-3.5	1026.1	-15.8	0	NNE	0.9	Changping	4
32	2013	3	2	7	19	25	39	63	900	18	-3.3	1026.7	-14.4	0	NNW	0.9	Changping	13
33	2013	3	2	8	22	26	41	66	1100	14	-2	1026.4	-15.1	0	NNE	1	Changping	12
34	2013	3	2	9	29	43	53	69	1600	13	-0.2	1026.3	-16.6	0	WSW	0.5	Changping	12
35	2013	3	2	10	46	70	40	54	900	29	0.6	1025.8	-17.2	0	SW	1.3	Changping	26
36	2013	3	2	11	30	33	40	61	800	28	1.3	1025.4	-17.1	0	ESE	1.1	Changping	18
37	2013	3	2	12	31	41	42	51	700	38	1.9	1024.2	-17.1	0	WSW	1.6	Changping	19
38	2013	3	2	13	30	34	42	50	700	42	2.3	1022.6	-17.3	0	SE	0.2	Changping	12
39	2013	3	2	14	30	32	50	59	900	36	3	1021.9	-17.3	0	S	0	Changping	18
40	2013	3	2	15	38	41	49	58	900	38	2.9	1020.9	-16.8	0	WSW	1.2	Changping	32
41	2013	3	2	16	42	49	49	62	900	35	2.5	1020.6	-17.1	0	WNW	0.5	Changping	43
42	2013	3	2	17	44	50	50	66	900	31	2.1	1020.2	-16.4	0	E	0.7	Changping	49
43	2013	3	2	18	44	55	50	73	900	23	1.5	1020.4	-16	0	NE	0.7	Changping	38
44	2013	3	2	19	47	60	34	76	1000	18	0.3	1020	-15.3	0	NE	0.6	Changping	52
45	2013	3	2	20	52	65	43	84	1300	12	0	1019.9	-15.2	0	NE	0.2	Changping	69
46	2013	3	2	21	69	76	51	82	1700	9	-1.2	1019.7	-13.7	0	N	1	Changping	96
47	2013	3	2	22	72	83	49	82	1600	8	-2.1	1019.1	-13.3	0	NNE	0.4	Changping	108
48	2013	3	2	23	62	71	68	87	2000	9	-2.2	1018.2	-13.4	0	NNE	1.1	Changping	130
49	2013	3	3	0	73	87	41	76	1500	7	-2.4	1017.4	-13	0	N	1	Changping	125
50	2013	3	3	1	50	60	36	73	1399	7	-3.8	1016.5	-12.2	0	NNW	1.4	Changping	96
51	2013	3	3	2	60	62	37	75	1500	7	-3.8	1015.1	-12.7	0	NNE	0.8	Changping	84
52	2013	3	3	3	60	63	41	74	1600	7	-4	1014.1	-13.4	0	NE	0.7	Changping	80
53	2013	3	3	4	64	66	31	69	1200	6	-4.8	1013.6	-13.2	0	NNE	0.2	Changping	81
54	2013	3	3	5	56	58	34	71	1300	6	-5.6	1013.2	-13	0	ENE	0.5	Changping	120
55	2013	3	3	6	53	59	24	68	1399	6	-5.7	1013.2	-13.1	0	NE	0	Changping	88
56	2013	3	3	7	52	62	25	68	1700	6	-3.3	1013.5	-12.8	0	NE	0.8	Changping	92
57	2013	3	3	8	58	75	51	71	2399	12	-0.3	1012.8	-11.4	0	NNW	0.5	Changping	113
58	2013	3	3	9	81	106	69	72	2000	15	3.4	1012.5	-12.6	0	SSE	0.8	Changping	99
59	2013	3	3	10	84	101	78	84	2200	17	6.5	1011.4	-12.2	0	SE	2.1	Changping	88
60	2013	3	3	11	106	148	91	93	1899	20	9	1010.4	-11.6	0	ESE	1.4	Changping	85
61	2013	3	3	12	110	135	78	89	1800	24	12.2	1009.1	-13.7	0	SE	1.8	Changping	95
62	2013	3	3	13	113	151	64	80	1500	30	15.6	1007.5	-13.8	0	NW	5.4	Changping	109
63	2013	3	3	14	100	151	36	53	1000	52	16.6	1006.9	-14.1	0	NW	5.3	Changping	99
64	2013	3	3	15	68	128	14	20	400	78	17	1006.8	-14.9	0	NW	2.3	Changping	70
65	2013	3	3	16	32	90	10	16	400	82	16.1	1006.9	-14.4	0	ENE	0.7	Changping	45
66	2013	3	3	17	21	71	27	21	400	76	13.9	1007.6	-14.1	0	SSE	0.6	Changping	41
67	2013	3	3	18	16	33	17	22	400	72	12.4	1009	-14.4	0	E	0.8	Changping	42
68	2013	3	3	19	18	43	12	35	600	59	8.9	1010	-13.5	0	NW	0.9	Changping	39
69	2013	3	3	20	24	56	27	46	800	45	7.7	1010.1	-12.2	0	ENE	0.5	Changping	26
70	2013	3	3	21	29	55	27	42	700	47	6.9	1010.6	-12.3	0	N	0.7	Changping	34
71	2013	3	3	22	23	46	25	69	1300	19	6.8	1011.2	-11.9	0	NE	1.5	Changping	47
72	2013	3	3	23	30	78	14	24	700	52	8.6	1012.1	-11.4	0	NE	2	Changping	38
73	2013	3	4	0	25	42	30	22	400	57	9.2	1013.2	-12.6	0	ENE	2.4	Changping	32
74	2013	3	4	1	16	38	24	13	300	72	7.3	1014.2	-12.5	0	NE	2.1	Changping	39
75	2013	3	4	2	8	31	29	14	300	74	6.1	1014.4	-13.5	0	NW	1.4	Changping	30
76	2013	3	4	3	6	20	4	10	400	76	6.6	1014.2	-14.8	0	N	4	Changping	16
77	2013	3	4	4	7	13	3	10	300	80	4.8	1014.6	-12.2	0	NW	2.6	Changping	3
78	2013	3	4	5	3	14	31	46	600	38	5.4	1015.4	-12.1	0	NW	4.7	Changping	3
79	2013	3	4	6	10	24	43	43	500	39	4.2	1016.1	-12.3	0	N	3	Changping	3
80	2013	3	4	7	12	28	38	38	700	42	6.3	1016.8	-12.3	0	N	0.8	Changping	9
81	2013	3	4	8	12	32	29	34	700	48	8.9	1017.4	-12.9	0	ENE	1.6	Changping	11
82	2013	3	4	9	16	29	21	19	500	65	10.2	1017.6	-13.8	0	NW	3.8	Changping	15
83	2013	3	4	10	14	23	16	12	400	76	11.4	1017.1	-14.4	0	NNW	4.2	Changping	10
84	2013	3	4	11	7	16	7	11	400	80	12.7	1016.6	-15.1	0	NNW	4.4	Changping	3
85	2013	3	4	12	8	22	6	9	400	85	14.6	1015.4	-14.6	0	NNW	3.5	Changping	3
86	2013	3	4	13	14	16	7	9	400	89	15.1	1014.2	-15.2	0	NNW	3.4	Changping	5
87	2013	3	4	14	11	13	14	11	400	91	16.1	1013.1	-16.9	0	NW	3	Changping	3
88	2013	3	4	15	21	24	11	10	400	95	16.1	1012.5	-16.9	0	NW	2.3	Changping	3
89	2013	3	4	16	10	17	10	12	400	92	14.8	1012	-14.4	0	SSW	3.3	Changping	13
90	2013	3	4	17	13	15	8	21	400	86	12.9	1012.4	-14	0	SSW	2.6	Changping	8
91	2013	3	4	18	17	29	14	40	500	81	11.3	1012.7	-13.7	0	SSW	1.2	Changping	18
92	2013	3	4	19	32	54	39	63	700	57	8.7	1013.2	-12.5	0	ENE	0.5	Changping	25
93	2013	3	4	20	43	71	66	91	1100	25	5.9	1013.4	-11.7	0	ENE	0.2	Changping	37
94	2013	3	4	21	64	99	41	88	1500	18	4.9	1013.4	-11.7	0	ESE	0.8	Changping	52
95	2013	3	4	22	76	123	25	57	1100	34	4	1013.2	-11.6	0	E	0.6	Changping	63
96	2013	3	4	23	54	75	21	43	1200	95	4.2	1012.6	-11.5	0	ESE	0.8	Changping	72
97	2013	3	5	0	57	69	20	37	900	95	2.8	1012.1	-11.2	0	ENE	0.4	Changping	80
98	2013	3	5	1	48	57	38	66	1600	95	1.8	1011.7	-11	0	NNE	0.6	Changping	82
99	2013	3	5	2	65	99	32	54	1399	95	0.8	1011.4	-10.7	0	N	0.6	Changping	93
100	2013	3	5	3	60	75	20	36	1100	95	0.2	1011	-10.4	0	N	0.2	Changping	98
101	2013	3	5	4	46	54	40	75	2299	95	-0.1	1010.7	-10.1	0	N	0.8	Changping	110
102	2013	3	5	5	72	113	33	61	1600	95	-0.4	1010.9	-9.6	0	NNE	0	Changping	108
103	2013	3	5	6	56	78	31	53	1100	95	-1	1010.6	-9.4	0	NE	0.8	Changping	104
104	2013	3	5	7	51	66	34	69	2000	95	1.2	1010.4	-9.4	0	NE	0	Changping	100
105	2013	3	5	8	68	105	40	66	1600	95	6	1010.1	-10.7	0	SW	0.8	Changping	103
106	2013	3	5	9	68	92	64	75	1899	95	7.8	1009.5	-10.6	0	SW	1	Changping	104
107	2013	3	5	10	87	117	81	92	2000	95	9.3	1008.7	-9.3	0	ESE	1.4	Changping	114
108	2013	3	5	11	107	160	66	80	1500	95	11	1007.8	-9.4	0	SW	1.9	Changping	124
109	2013	3	5	12	109	139	52	65	1399	55	12.1	1006.5	-9	0	ENE	0.4	Changping	127
110	2013	3	5	13	118	133	56	55	1300	95	13.2	1005.1	-8.1	0	SSW	0.9	Changping	129
111	2013	3	5	14	126	127	57	60	1300	95	14.1	1004.3	-8.6	0	SE	1.7	Changping	142
112	2013	3	5	15	124	129	62	76	1500	92	13.5	1004.1	-8.4	0	SE	0.8	Changping	85
113	2013	3	5	16	149	153	59	81	1500	86	13.3	1003.9	-8	0	ESE	1.1	Changping	3
114	2013	3	5	17	151	158	74	104	1600	81	12.4	1004.5	-8.2	0	ESE	1	Changping	3
115	2013	3	5	18	158	168	64	106	1700	81	8.9	1005	-7.8	0	NE	0.8	Changping	3
116	2013	3	5	19	161	172	69	123	1899	81	7.7	1005.4	-7.6	0	NNE	0.2	Changping	154
117	2013	3	5	20	173	187	68	127	2299	81	6.3	1005.9	-7.3	0	NNE	0.7	Changping	193
118	2013	3	5	21	191	210	55	94	2100	81	5.6	1006	-7.3	0	NNE	0.2	Changping	218
119	2013	3	5	22	181	183	52	78	1899	81	4.9	1005.8	-7	0	N	1.7	Changping	249
120	2013	3	5	23	141	160	50	74	1899	81	3.7	1005.7	-6.9	0	NE	0.4	Changping	233
121	2013	3	6	0	152	154	65	115	2700	81	3.9	1005.4	-6.7	0	N	2	Changping	200
122	2013	3	6	1	180	195	52	72	2000	81	3.9	1005.3	-6.4	0	NE	0.8	Changping	163
123	2013	3	6	2	146	153	NA	100	2399	81	3.5	1004.8	-6.5	0	N	0.7	Changping	172
124	2013	3	6	3	170	179	55	74	NA	81	3.7	1004.7	-6.3	0	N	1.3	Changping	160
125	2013	3	6	4	149	155	59	NA	2500	81	2.4	1004.7	-6.2	0	N	1	Changping	146
126	2013	3	6	5	182	202	79	101	2500	81	2.1	1004.9	-5.8	0	N	0.9	Changping	137
127	2013	3	6	6	182	187	86	94	2399	81	3.1	1005.1	-5.6	0	N	0.2	Changping	129
128	2013	3	6	7	187	190	82	93	2700	81	4.7	1006.2	-4.9	0	ESE	0.6	Changping	128
129	2013	3	6	8	195	200	86	85	2299	81	5.5	1006.2	-4.1	0	SW	0.5	Changping	120
130	2013	3	6	9	193	200	81	86	2799	81	7.2	1006.1	-5.5	0	W	0.5	Changping	136
131	2013	3	6	10	200	219	109	114	3600	81	8.8	1005.8	-5.5	0	NNW	0.7	Changping	143
132	2013	3	6	11	239	280	123	126	3700	81	10.6	1004.6	-5	0	N	0.9	Changping	164
133	2013	3	6	12	271	324	142	142	3799	81	12.4	1003.4	-4.7	0	NW	0.8	Changping	160
134	2013	3	6	13	281	315	118	135	3399	81	13.4	1002.5	-4.3	0	SE	1.2	Changping	168
135	2013	3	6	14	263	284	121	152	3600	81	13.6	1001.8	-4.1	0	S	2.3	Changping	160
136	2013	3	6	15	293	347	118	160	3299	81	13.6	1001.9	-3.7	0	ESE	2.2	Changping	161
137	2013	3	6	16	302	352	112	158	3100	66	13.3	1002.2	-3.9	0	ESE	1.6	Changping	165
138	2013	3	6	17	312	342	107	141	2700	60	12	1002.7	-3.8	0	SE	1.3	Changping	188
139	2013	3	6	18	280	300	110	135	2600	39	10.6	1003.7	-3.9	0	SSW	1.2	Changping	201
140	2013	3	6	19	265	281	104	137	2700	37	7.1	1004.5	-3.5	0	NNW	1.4	Changping	186
141	2013	3	6	20	268	285	107	136	3299	37	6.2	1004.9	-3.5	0	SE	0.7	Changping	194
142	2013	3	6	21	272	281	136	156	4799	37	5.5	1004.5	-3.6	0	ENE	0.6	Changping	203
143	2013	3	6	22	339	394	118	148	5500	35	4.7	1004.3	-3.6	0	E	0.7	Changping	217
144	2013	3	6	23	326	360	113	140	4500	30	4.5	1004.1	-3.3	0	S	0.9	Changping	248
145	2013	3	7	0	282	287	98	131	3899	30	5.3	1004.2	-3.3	0	ENE	0.7	Changping	299
146	2013	3	7	1	206	249	77	117	3399	22	6.2	1004.2	-3.2	0	E	1.4	Changping	312
147	2013	3	7	2	227	228	80	111	3000	22	3	1003.8	-3.8	0	SW	0.5	Changping	275
148	2013	3	7	3	208	211	72	105	2899	22	1.4	1003.6	-4.3	0	SW	1	Changping	278
149	2013	3	7	4	198	200	73	110	3700	22	1.3	1003.5	-5	0	WNW	1.8	Changping	255
150	2013	3	7	5	201	215	67	108	4700	22	1	1003.7	-5.3	0	NNE	1.5	Changping	192
151	2013	3	7	6	202	234	72	102	4400	22	0.2	1003.6	-5.4	0	NNE	1	Changping	169
152	2013	3	7	7	175	206	65	95	4400	22	4.9	1003.6	-4.4	0	N	0.1	Changping	151
153	2013	3	7	8	143	180	114	96	5099	22	7	1003.4	-3.6	0	SSW	1.4	Changping	126
154	2013	3	7	9	140	200	92	114	4599	22	8.9	1003.2	-3.7	0	SSE	1	Changping	126
155	2013	3	7	10	169	240	138	150	4200	22	12.5	1002.1	-5.5	0	SE	1.1	Changping	157
156	2013	3	7	11	225	309	100	111	2299	22	15	1000.3	-4.9	0	SE	0.8	Changping	220
157	2013	3	7	12	174	183	58	62	1300	41	16.3	998.4	-4.3	0	ESE	1.5	Changping	263
158	2013	3	7	13	71	82	46	53	1100	65	17.3	996.7	-4.1	0	SSW	1.4	Changping	272
159	2013	3	7	14	83	88	53	98	1600	65	16.6	995.5	-3.5	0	ESE	1.2	Changping	330
160	2013	3	7	15	137	133	73	177	2500	65	16.8	994.7	-3.4	0	ENE	1	Changping	366
161	2013	3	7	16	207	230	81	186	2899	65	16.6	994.1	-3.5	0	ENE	0.8	Changping	259
162	2013	3	7	17	258	285	80	163	2799	65	14.5	993.9	-3.3	0	NE	0.7	Changping	249
163	2013	3	7	18	264	298	77	141	2500	65	12.5	994.5	-3.4	0	N	0.5	Changping	318
164	2013	3	7	19	241	247	105	191	3200	21	11.8	994.7	-3.2	0	ENE	0.8	Changping	404
165	2013	3	7	20	256	286	98	199	3399	65	9.8	994.6	-2.8	0	NNW	0.6	Changping	484
166	2013	3	7	21	262	282	96	171	3000	65	7.9	995.1	-3	0	NNE	1.2	Changping	446
167	2013	3	7	22	238	241	82	166	3799	65	8.1	995.1	-3.4	0	ENE	0.9	Changping	425
168	2013	3	7	23	249	261	70	145	3500	65	6.8	995	-3.2	0	NE	1.3	Changping	416
169	2013	3	8	0	224	238	60	132	3200	65	5.9	995.3	-3	0	NE	0	Changping	344
170	2013	3	8	1	216	227	68	140	5299	65	4.4	995.6	-3.2	0	E	0.8	Changping	386
171	2013	3	8	2	263	292	71	141	6299	65	4	995.2	-3.5	0	ENE	0.6	Changping	326
172	2013	3	8	3	290	328	68	131	5000	65	4.5	994.7	-3.1	0	SE	1.4	Changping	301
173	2013	3	8	4	257	273	63	125	4700	65	16.7	994.9	-5.8	0	NW	5.2	Changping	335
174	2013	3	8	5	233	235	57	105	3299	65	15.4	995.6	-6.2	0	SE	0.7	Changping	232
175	2013	3	8	6	193	211	30	36	700	65	12.7	996.2	-5.4	0	ESE	1.7	Changping	265
176	2013	3	8	7	72	135	44	85	1500	65	14.9	996.7	-5.5	0	NE	1.3	Changping	263
177	2013	3	8	8	79	159	46	84	1700	65	11.2	997.8	-4.1	0	ESE	1.7	Changping	216
178	2013	3	8	9	85	182	66	87	2399	65	14.5	997.9	-2.9	0	SSW	1.7	Changping	207
179	2013	3	8	10	180	257	59.4048	94.0274	NA	65	17.3	997.3	-3.5	0	SE	1.4	Changping	174
180	2013	3	8	11	207	264	63	96	2200	65	19.3	996.7	-3.6	0	ESE	2.1	Changping	181
181	2013	3	8	12	179	222	43	76	1700	67	20.6	995.8	-3.9	0	ESE	2.5	Changping	212
182	2013	3	8	13	153	202	37	75	1500	77	21.9	994.7	-4.3	0	SE	3	Changping	377
183	2013	3	8	14	159	244	40	88	1600	86	17.6	995	1.5	0	ESE	4.5	Changping	558
184	2013	3	8	15	443	653	80	141	4500	107	14.8	996.1	0.2	0	S	2.5	Changping	253
185	2013	3	8	16	289	438	83	86	2899	107	13.1	996.5	-0.2	0	ESE	4	Changping	170
186	2013	3	8	17	173	252	73	65	1899	107	11.7	996.5	-0.5	0	SE	3.4	Changping	139
187	2013	3	8	18	141	213	69	65	1500	107	10.4	997.4	-1	0	SE	2.7	Changping	79
188	2013	3	8	19	112	182	58	62	1399	107	9.4	997.3	-0.8	0	ESE	2.7	Changping	58
189	2013	3	8	20	113	158	63	67	1300	107	8.6	997.1	-1.5	0	ESE	2.8	Changping	90
190	2013	3	8	21	117	138	62	69	1100	107	7.6	996.9	-2.4	0	ESE	1.8	Changping	90
191	2013	3	8	22	99	118	50	59	1300	107	6.8	996	-3.2	0	ESE	1.3	Changping	79
192	2013	3	8	23	100	132	50	63	1600	107	5.6	994.5	-3	0	ESE	0.7	Changping	89
193	2013	3	9	0	100	133	56	65	1700	107	4.3	993.1	-3	0	NNE	1.2	Changping	54
194	2013	3	9	1	96	103	53	50	1700	107	3.9	991.9	-2.5	0	NNE	0	Changping	93
195	2013	3	9	2	102	132	36	51	1800	107	3	991.2	-2.7	0	N	0.7	Changping	64
196	2013	3	9	3	107	128	28	43	1500	107	2.4	989.8	-2.9	0	NNW	1.2	Changping	99
197	2013	3	9	4	97	112	33	40	1399	107	1.9	988.9	-3	0	NNE	0.7	Changping	119
198	2013	3	9	5	104	123	51	73	1700	107	2	989.2	-3.3	0	NNE	0.5	Changping	87
199	2013	3	9	6	106	128	62	87	1700	107	1.8	989	-3.3	0	NNW	0.4	Changping	106
200	2013	3	9	7	104	131	65	83	1899	107	6	990.5	-2.1	0	NE	2.4	Changping	114
201	2013	3	9	8	116	162	82	91	2200	107	14.2	992.3	-1.5	0	NE	2.5	Changping	117
202	2013	3	9	9	142	366	86	63	1700	107	16.8	993.8	-2.3	0	NNW	6.2	Changping	127
203	2013	3	9	10	106	579	34	26	900	107	14.4	996.8	-7.1	0	ENE	7.8	Changping	123
204	2013	3	9	11	28	305	8	11	400	107	12.9	999.1	-11.6	0	NE	5.6	Changping	76
205	2013	3	9	12	35	595	3	4	300	107	10.7	1001.8	-15.8	0	NE	4.9	Changping	NA
206	2013	3	9	13	20	438	3	4	300	107	9.6	1003.9	-18.5	0	N	6	Changping	NA
207	2013	3	9	14	21	360	3	5	300	107	10.3	1005.2	-17.9	0	NE	4.5	Changping	NA
208	2013	3	9	15	22	260	4	7	300	97	10.3	1006.3	-17.9	0	NE	5.6	Changping	NA
209	2013	3	9	16	9	191	8	8	300	94	9.2	1008	-18.8	0	NNE	7.1	Changping	NA
210	2013	3	9	17	13	196	3	7	300	94	7.7	1010.2	-20	0	N	5.1	Changping	NA
211	2013	3	9	18	15	110	6	9	300	94	6.6	1013.1	-19.9	0	N	5.2	Changping	NA
212	2013	3	9	19	13	83	17	13	400	94	5.7	1015.1	-19.8	0	NNE	3.3	Changping	NA
213	2013	3	9	20	12	64	13	10	300	94	5	1017	-19.6	0	NNE	2.5	Changping	NA
214	2013	3	9	21	8	55	18	12	300	94	4.8	1017.7	-19.7	0	NNE	3.3	Changping	NA
215	2013	3	9	22	14	29	3	7	400	94	3.8	1018.1	-19.8	0	N	1.2	Changping	NA
216	2013	3	9	23	8	22	3	8	400	94	3.4	1018	-20.1	0	NE	1.1	Changping	NA
217	2013	3	10	0	12	20	3	10	500	94	4.4	1017.8	-20.1	0	NW	2	Changping	NA
218	2013	3	10	1	13	19	7	14	500	94	4.9	1018.1	-20.4	0	NW	3	Changping	NA
219	2013	3	10	2	10	11	8	15	600	94	4.5	1017.9	-20	0	NW	3.3	Changping	NA
220	2013	3	10	3	3	7	9	24	NA	94	4.1	1018.1	-20.3	0	NW	2.5	Changping	NA
221	2013	3	10	4	3	8	11	24	400	94	4.7	1018.6	-19.8	0	NW	3	Changping	NA
222	2013	3	10	5	3	14	19	19	300	94	4.3	1018.8	-20.1	0	NW	3.3	Changping	NA
223	2013	3	10	6	10	13	22	20	300	94	3.6	1018.9	-18.6	0	ESE	1.2	Changping	NA
224	2013	3	10	7	12	18	27	43	500	94	5.7	1019.8	-19	0	WNW	3.3	Changping	NA
225	2013	3	10	8	20	46	31	67	1100	94	8	1019.8	-18.8	0	NW	2.8	Changping	NA
226	2013	3	10	9	16	17	14	31	600	94	9.4	1019.2	-18.7	0	NNW	3.2	Changping	39
227	2013	3	10	10	6	10	9	16	400	94	10.6	1018.4	-16.8	0	S	2.5	Changping	56
228	2013	3	10	11	12	32	14	25	400	94	10.4	1018.1	-16.9	0	SE	2	Changping	26
229	2013	3	10	12	21	48	12	24	400	94	11.3	1017.1	-17.2	0	S	3.6	Changping	24
230	2013	3	10	13	20	36	11	20	500	94	12.1	1016	-16.5	0	SSW	2.8	Changping	30
231	2013	3	10	14	22	37	12	19	400	92	11.9	1015.1	-15.7	0	S	3.7	Changping	21
232	2013	3	10	15	27	45	11	19	400	103	11.7	1014.7	-15.9	0	S	4.2	Changping	32
233	2013	3	10	16	40	69	13	22	400	103	10.9	1014.5	-14.8	0	SSW	1.2	Changping	40
234	2013	3	10	17	41	75	30	28	500	103	9.5	1014.6	-15.1	0	SSW	3.2	Changping	37
235	2013	3	10	18	47	82	58	44	500	103	8.8	1015.1	-13.6	0	ESE	1.6	Changping	45
236	2013	3	10	19	51	102	30	44	600	103	7.2	1015.5	-13.1	0	ESE	1.3	Changping	58
237	2013	3	10	20	69	118	29	73	900	103	5.8	1015.7	-12.8	0	E	0.8	Changping	72
238	2013	3	10	21	80	118	35	68	1100	103	4.7	1015.7	-12.3	0	ENE	1	Changping	91
239	2013	3	10	22	95	131	42	81	1300	103	4.2	1015.5	-12.3	0	E	0	Changping	110
240	2013	3	10	23	93	127	41	73	1300	103	2.3	1015.4	-12.4	0	ESE	0.8	Changping	111
241	2013	3	11	0	79	107	34	53	1100	103	1.6	1015.2	-11.6	0	E	0	Changping	99
242	2013	3	11	1	69	89	26	38	1000	103	0.5	1015	-11.6	0	NE	0.5	Changping	96
243	2013	3	11	2	91	137	36	81	2100	103	0.1	1014.3	-11.3	0	NNW	0.9	Changping	96
244	2013	3	11	3	78	102	34	58	1200	103	-1.4	1014.1	-10.8	0	N	0.9	Changping	104
245	2013	3	11	4	76	98	32	59	1300	103	-2	1014	-10.8	0	NW	1	Changping	107
246	2013	3	11	5	91	141	31	83	2299	103	-1.8	1013.5	-10.9	0	ESE	0.6	Changping	108
247	2013	3	11	6	98	164	37	78	2100	103	-1.7	1014	-10.3	0	SE	0.6	Changping	114
248	2013	3	11	7	83	109	34	73	1399	103	-0.2	1014.3	-9.6	0	N	1.4	Changping	131
249	2013	3	11	8	114	173	53	79	2299	103	2.7	1014.2	-10.6	0	W	1	Changping	131
250	2013	3	11	9	120	186	67	82	2100	103	4.9	1013.7	-9.7	0	SSW	0.9	Changping	125
251	2013	3	11	10	125	180	96	85	1800	103	6.3	1012.9	-8.4	0	SE	2.2	Changping	134
252	2013	3	11	11	117	153	70	66	1399	103	6.8	1011.7	-8.8	0	ESE	1.8	Changping	115
253	2013	3	11	12	129	153	78	70	1500	103	8.3	1010.4	-9.2	0	ESE	0.9	Changping	142
254	2013	3	11	13	128	153	75	74	1399	103	9	1009.2	-8.1	0	SE	1.2	Changping	147
255	2013	3	11	14	150	181	85	97	1700	103	9.8	1007.8	-7.9	0	SSW	1.4	Changping	144
256	2013	3	11	15	152	170	89	102	1600	103	10	1007	-7.7	0	ESE	1.5	Changping	121
257	2013	3	11	16	150	172	103	105	1500	96	10	1006.2	-7.7	0	SE	1.8	Changping	105
258	2013	3	11	17	148	173	119	105	1500	75	9.8	1006.1	-7	0	ESE	1.9	Changping	115
259	2013	3	11	18	148	187	131	96	1700	72	9.7	1006.7	-6.2	0	SE	1.8	Changping	136
260	2013	3	11	19	155	222	160	115	2000	47	9.5	1006.9	-6.4	0	ESE	1.1	Changping	133
261	2013	3	11	20	169	233	164	118	2299	47	9.4	1007.2	-6.1	0	ESE	1.8	Changping	147
262	2013	3	11	21	174	223	146	111	2200	47	9.4	1006.7	-3.9	0	ESE	1.2	Changping	161
263	2013	3	11	22	172	223	115	104	2000	47	9.2	1006.1	-3.4	0	ESE	1.7	Changping	153
264	2013	3	11	23	159	202	84	104	1700	47	8.8	1005	-4.1	0	ESE	2.1	Changping	134
265	2013	3	12	0	150	189	74	102	1600	47	8.3	1004.4	-4.5	0	ESE	1.9	Changping	139
266	2013	3	12	1	132	168	64	94	1500	42	7.7	1003.7	-4.4	0	ESE	1.1	Changping	134
267	2013	3	12	2	123	157	58	84	1600	42	7.7	1003.7	-4.4	0	ENE	0.6	Changping	129
268	2013	3	12	3	121	150	65	82	1500	42	6.3	1003.2	-1.8	0	WNW	0.7	Changping	125
269	2013	3	12	4	130	154	65	82	1600	42	6.2	1003.1	-1.7	0	WSW	0.7	Changping	123
270	2013	3	12	5	126	164	54	84	1899	42	5.3	1003.2	-0.3	0.2	ESE	1.5	Changping	122
271	2013	3	12	6	124	168	56	85	1800	42	3.4	1003.6	0.8	1.5	NW	0.6	Changping	122
272	2013	3	12	7	124	125	17	82	1800	42	3.1	1004	1.3	0.3	NNW	1.2	Changping	100
273	2013	3	12	8	100	106	16	81	1700	42	2.7	1003.8	1.1	0.1	NNE	1	Changping	98
274	2013	3	12	9	122	106	17	75	1700	42	3.1	1003.3	1.6	0	SW	0.9	Changping	111
275	2013	3	12	10	129	102	16	74	1700	42	3.6	1003.6	2	0	SW	0	Changping	118
276	2013	3	12	11	119	137	16	83	2200	42	3.8	1003.7	1.8	0	SE	1.5	Changping	119
277	2013	3	12	12	150	138	20	81	1899	42	4.4	1003.9	2.3	0	W	1.3	Changping	128
278	2013	3	12	13	136	107	35	78	1600	34	5	1003.9	2.2	0	NNW	1.5	Changping	121
279	2013	3	12	14	128	139	45	80	1899	34	5.3	1004.3	2.8	0	NNW	1.6	Changping	116
280	2013	3	12	15	156	167	34	85	2000	34	6.3	1004.2	3.3	0	SW	2.1	Changping	102
281	2013	3	12	16	180	188	39	88	2299	32	6.7	1005	3.1	0	W	1.1	Changping	112
282	2013	3	12	17	210	188	45	96	2299	29	6.6	1006.2	3.2	0	W	0	Changping	99
283	2013	3	12	18	201	174	40	95	2200	10	5.5	1007.9	3.2	0	NE	1.1	Changping	141
284	2013	3	12	19	203	177	72	95	2299	8	4	1009.6	2.3	0	NNE	1.8	Changping	155
285	2013	3	12	20	185	192	33	98	2600	8	4.6	1011.4	-0.4	0	NNE	1.1	Changping	138
286	2013	3	12	21	203	193	51	91	2799	8	5.6	1012.9	-8.7	0	NNE	1.5	Changping	90
287	2013	3	12	22	47	47	42	31	700	45	5	1014.1	-10	0	NE	2.3	Changping	77
288	2013	3	12	23	9	9	45	16	400	68	4.3	1015.1	-10.6	0	NE	1.9	Changping	62
289	2013	3	13	0	3	6	37	12	300	74	3	1016	-11	0	NNE	1	Changping	13
290	2013	3	13	1	13	6	12	6	400	79	2.6	1016.4	-11.7	0	NNW	3	Changping	3
291	2013	3	13	2	8	8	7	7	400	79	2.5	1016.4	-11.8	0	NNW	3.6	Changping	9
292	2013	3	13	3	6	6	5	7	300	80	1.6	1016.8	-10	0	NW	2	Changping	7
293	2013	3	13	4	7	11	13	34	400	80	2	1017.5	-10.9	0	NW	2.1	Changping	3
294	2013	3	13	5	3	8	19	38	400	80	0	1018.3	-10.8	0	NNW	1.5	Changping	3
295	2013	3	13	6	3	10	17	30	500	80	0.6	1019.3	-11.5	0	NE	1.2	Changping	3
296	2013	3	13	7	3	8	18	37	600	80	3.3	1020.7	-14.9	0	NNE	1.6	Changping	3
297	2013	3	13	8	3	6	10	22	400	80	4.5	1021.8	-18.5	0	N	3.6	Changping	12
298	2013	3	13	9	8	6	9	13	300	80	5.5	1022	-18.4	0	NW	1.7	Changping	10
299	2013	3	13	10	3	6	16	12	300	81	6.3	1022	-15.1	0	NW	3.1	Changping	7
300	2013	3	13	11	3	6	6	10	300	85	7.4	1021.3	-15.4	0	WNW	2.1	Changping	3
301	2013	3	13	12	3	6	7	10	300	85	8.2	1020.2	-16.2	0	WSW	1.2	Changping	3
302	2013	3	13	13	3	6	9	11	300	85	9.2	1019.4	-16.2	0	WNW	4.3	Changping	8
303	2013	3	13	14	14	6	8	11	300	88	9.6	1018.5	-16.7	0	NNW	3.7	Changping	3
304	2013	3	13	15	3	9	6	11	300	90	10	1018.2	-14	0	SSW	2.9	Changping	3
305	2013	3	13	16	3	6	8	11	300	92	8.2	1018.4	-13.5	0	SE	3.4	Changping	3
306	2013	3	13	17	17	22	8	19	300	92	7.1	1018.9	-13.2	0	SE	2	Changping	3
307	2013	3	13	18	17	24	11	25	400	92	6.1	1019.6	-13.5	0	ESE	2.3	Changping	8
308	2013	3	13	19	26	39	9	35	500	92	5.3	1020.3	-13.2	0	ESE	1.7	Changping	17
309	2013	3	13	20	42	48	16	45	700	92	4.4	1020.8	-12.6	0	ESE	0.7	Changping	31
310	2013	3	13	21	38	49	15	52	700	92	3.5	1021	-11.3	0	ESE	0.8	Changping	55
311	2013	3	13	22	39	58	19	67	800	92	1.5	1020.8	-10	0	ESE	0.8	Changping	62
312	2013	3	13	23	50	64	25	75	1000	92	1.4	1020.9	-9.3	0	ESE	0.8	Changping	68
313	2013	3	14	0	54	64	24	73	1100	92	2.5	1021.1	-8.8	0	ESE	3	Changping	69
314	2013	3	14	1	61	77	31	83	1100	92	1.4	1021.4	-4.7	0	ESE	2.9	Changping	73
315	2013	3	14	2	76	112	31	77	1500	92	0.6	1021.2	-4.8	0	ESE	2.8	Changping	60
316	2013	3	14	3	80	88	23	69	NA	92	0	1021	-5	0	E	1.2	Changping	57
317	2013	3	14	4	73	75	21	69	1500	92	-0.4	1021	-5.6	0	ESE	1.7	Changping	48
318	2013	3	14	5	58	66	25	54	1399	92	-0.8	1021.3	-5.6	0	ESE	1.3	Changping	50
319	2013	3	14	6	56	66	28	52	1300	92	-1.6	1021.4	-5.3	0	WNW	1.4	Changping	63
320	2013	3	14	7	56	71	27	56	1399	92	-0.5	1021.7	-5.1	0	WSW	0.9	Changping	54
321	2013	3	14	8	80	88	41	60	1600	92	1.1	1021.8	-5	0	NW	0.6	Changping	64
322	2013	3	14	9	98	121	58	67	1800	92	2.1	1021.2	-5.1	0	WSW	1	Changping	74
323	2013	3	14	10	112	131	61	66	1800	92	3.5	1020.2	-4.9	0	SW	1.8	Changping	68
324	2013	3	14	11	117	134	68	61	1500	92	4.8	1019	-4.8	0	SSW	2.2	Changping	103
325	2013	3	14	12	97	111	51	48	1300	92	5.9	1018.2	-4.6	0	ESE	1.5	Changping	94
326	2013	3	14	13	100	115	43	49	1300	92	6.9	1017.1	-4.2	0	ESE	2	Changping	125
327	2013	3	14	14	110	131	43	61	1399	92	8	1016.1	-3.8	0	SE	3.2	Changping	136
328	2013	3	14	15	144	153	46	81	1500	92	8.2	1015.2	-4	0	ENE	1	Changping	120
329	2013	3	14	16	158	160	53	87	1500	86	8.3	1014.8	-3.9	0	ESE	1.6	Changping	113
330	2013	3	14	17	152	157	64	87	1399	77	7.8	1014.9	-4	0	SE	1.1	Changping	104
331	2013	3	14	18	147	152	65	91	1399	62	7.3	1015	-3.9	0	ESE	1.6	Changping	92
332	2013	3	14	19	160	169	68	109	1500	50	6.5	1015.3	-3.5	0	ESE	1	Changping	112
333	2013	3	14	20	162	173	75	109	1600	50	3.9	1015.3	-4.1	0	ESE	0	Changping	121
334	2013	3	14	21	175	179	61	108	1800	50	3.2	1015.3	-4.1	0	E	0	Changping	106
335	2013	3	14	22	158	161	68	95	1899	50	3.4	1015.1	-3.9	0	E	0.8	Changping	115
336	2013	3	14	23	132	146	58	79	1700	50	1.6	1014.9	-3.9	0	N	1.4	Changping	142
337	2013	3	15	0	127	142	57	72	1600	50	0.9	1014.7	-3.8	0	NNW	1	Changping	144
338	2013	3	15	1	128	140	49	80	1800	50	0.2	1014.3	-3.7	0	N	0.8	Changping	147
339	2013	3	15	2	162	168	42	84	2399	50	0.1	1013.6	-3.8	0	NE	0.4	Changping	147
340	2013	3	15	3	136	137	40	75	1899	50	-0.3	1013.3	-3.8	0	N	1.1	Changping	129
341	2013	3	15	4	130	131	42	68	1500	50	-0.3	1013.1	-4	0	NNE	1	Changping	128
342	2013	3	15	5	128	133	42	71	1600	50	-0.2	1013.1	-3.7	0	NNE	0.8	Changping	128
343	2013	3	15	6	128	132	42	71	1600	50	-0.3	1012.9	-3.7	0	NNE	0.1	Changping	125
344	2013	3	15	7	130	136	42	67	1500	50	1.6	1013.4	-2.7	0	N	0.9	Changping	124
345	2013	3	15	8	132	151	55	63	1600	50	3.9	1013.2	-2.5	0	N	1	Changping	149
346	2013	3	15	9	145	174	79	75	2100	50	6.2	1012.6	-2.4	0	SW	1.3	Changping	162
347	2013	3	15	10	145	174	80	75	2700	10	7.6	1011.7	-2.7	0	ESE	0.9	Changping	162
348	2013	3	15	11	204	208	88	87	1899	17	8.8	1010.8	-2.5	0	SSW	2	Changping	222
349	2013	3	15	12	173	192	87	80	1600	33	10	1009.9	-2.3	0	SE	0.9	Changping	251
350	2013	3	15	13	176	207	86	76	1600	50	11	1008.7	-2.1	0	SE	0.9	Changping	265
351	2013	3	15	14	196	219	81	75	1600	60	11.4	1008.1	-2.1	0	SSW	1.4	Changping	282
352	2013	3	15	15	200	213	81	70	1500	81	11.5	1007.6	-2	0	E	1.6	Changping	296
353	2013	3	15	16	205	240	84	89	1700	81	11	1007.7	-1.4	0	E	1.1	Changping	304
354	2013	3	15	17	264	265	88	106	1800	81	10.6	1008.2	-1.8	0	ESE	1.5	Changping	284
355	2013	3	15	18	238	275	80	114	1899	81	9.7	1008.9	-1.4	0	ENE	0.6	Changping	244
356	2013	3	15	19	254	287	82	122	2000	81	8.5	1009.7	-1.1	0	E	0.1	Changping	295
357	2013	3	15	20	262	287	77	129	2299	81	7.3	1010.6	-1.4	0	N	0.2	Changping	269
358	2013	3	15	21	265	247	62	108	2100	81	6.6	1011.6	-1.3	0	NE	1.1	Changping	281
359	2013	3	15	22	235	253	60	115	2299	81	5.6	1012.3	-1.1	0	NNE	0.8	Changping	262
360	2013	3	15	23	236	243	57	108	2200	81	4.6	1012.6	-1.4	0	NNE	1	Changping	244
361	2013	3	16	0	234	244	51	105	2100	81	4.5	1012.7	-1.3	0	NE	0.7	Changping	267
362	2013	3	16	1	237	249	49	114	2399	81	4.5	1013	-1.3	0	NE	0.1	Changping	261
363	2013	3	16	2	243	252	50	111	2299	81	3.5	1013.2	-1.5	0	N	0	Changping	265
364	2013	3	16	3	243	250	44	103	2100	81	2.4	1014.1	-1.8	0	NNW	0.8	Changping	285
365	2013	3	16	4	246	258	30	95	2299	81	2.3	1014.6	-1.5	0	NW	0.1	Changping	249
366	2013	3	16	5	298	302	41	110	3200	81	1.9	1015.6	-1.4	0	ESE	1.5	Changping	287
367	2013	3	16	6	252	271	41	98	2700	81	3.2	1016.6	-1.4	0	N	1.3	Changping	291
368	2013	3	16	7	251	274	30	93	2899	81	4.4	1017.1	-0.8	0	ENE	1.3	Changping	290
369	2013	3	16	8	261	296	55	95	3000	81	6.6	1017.5	0.1	0	N	0.8	Changping	261
370	2013	3	16	9	262	282	82	96	2600	81	10.7	1017.5	0.1	0	SW	0.9	Changping	305
371	2013	3	16	10	270	309	94	109	2600	81	12.9	1017.1	-0.4	0	SSE	1.7	Changping	296
372	2013	3	16	11	280	308	85	112	2299	81	13.7	1016.1	-2.3	0	ESE	2.6	Changping	274
373	2013	3	16	12	209	170	61	63	1500	81	14.4	1014.9	-1.7	0	SE	1.1	Changping	199
374	2013	3	16	13	148	149	56	58	1600	98	14.3	1013.8	-2.2	0	SE	2.6	Changping	177
375	2013	3	16	14	144	152	52	62	1600	98	14.6	1013.1	-1.5	0	SSW	2.3	Changping	164
376	2013	3	16	15	147	163	57	57	1700	107	13.8	1012.3	-1.4	0	SSW	4.1	Changping	155
377	2013	3	16	16	139	145	51	50	1600	107	13.4	1011.5	0.1	0	SW	2.9	Changping	189
378	2013	3	16	17	133	170	70	66	1899	107	12.4	1011.2	0.8	0	SSW	1.9	Changping	164
379	2013	3	16	18	162	194	84	87	2600	107	12	1010.9	1	0	SSE	0.9	Changping	134
380	2013	3	16	19	263	280	139	124	3500	107	11.4	1011.2	1.1	0	ESE	1.4	Changping	185
381	2013	3	16	20	301	313	104	121	4000	107	10.2	1011.1	2.3	0	ESE	1.9	Changping	240
382	2013	3	16	21	253	271	68	110	3100	107	9.5	1010.6	2.6	0	SE	2.5	Changping	255
383	2013	3	16	22	244	246	55	92	2700	107	8.4	1009.9	2.2	0	ESE	1.6	Changping	213
384	2013	3	16	23	280	246	48	80	2200	107	7.9	1009.4	1.5	0	ENE	0.7	Changping	196
385	2013	3	17	0	236	232	59	61	1800	107	7.4	1008.8	1	0	E	0.6	Changping	197
386	2013	3	17	1	226	174	61	54	1800	107	7.2	1008.4	0.2	0	ESE	0.9	Changping	202
387	2013	3	17	2	218	168	61	57	1800	107	7.2	1006	0.4	0	SE	2.8	Changping	201
388	2013	3	17	3	212	163	65	62	1700	107	6.8	1005.7	0.2	0	ESE	0.6	Changping	201
389	2013	3	17	4	208	159	68	76	1800	107	5.9	1005	1	0	N	0.9	Changping	209
390	2013	3	17	5	210	167	59	73	1800	107	5.3	1004.5	1	0	N	0.4	Changping	171
391	2013	3	17	6	180	180	57	84	1899	107	4.1	1003.3	0.8	0	NNE	0.7	Changping	168
392	2013	3	17	7	216	164	53	98	2000	107	5.8	1002.7	1.1	0	WSW	0.5	Changping	180
393	2013	3	17	8	176	200	60	91	2200	107	7.3	1002.3	0.9	0	ESE	1.2	Changping	194
394	2013	3	17	9	195	218	82	91	2299	107	8.4	1001.6	0.8	0	E	1.5	Changping	204
395	2013	3	17	10	207	241	92	89	2399	107	10.1	1000.3	1.5	0	SW	0.8	Changping	250
396	2013	3	17	11	269	270	93	88	2399	107	11.9	998.8	1.8	0	SW	1.9	Changping	225
397	2013	3	17	12	249	299	89	90	2399	107	13	996.9	1.9	0	ESE	1.9	Changping	235
398	2013	3	17	13	278	328	94	104	2600	107	14.3	995.2	2.2	0	ESE	2.5	Changping	321
399	2013	3	17	14	308	357	96	129	2899	107	14.6	994.3	2.5	0	E	0.8	Changping	294
400	2013	3	17	15	374	377	85	148	3000	107	15.1	993.5	2.6	0	ESE	1.3	Changping	317
401	2013	3	17	16	330	376	82	161	3000	103	14.7	992.9	2.6	0	E	0.8	Changping	345
402	2013	3	17	17	340	378	80	150	2899	77	13.9	993	2.8	0	ESE	0	Changping	389
403	2013	3	17	18	349	372	74	148	3000	77	11.9	992.8	3.1	0	ESE	0.8	Changping	352
404	2013	3	17	19	350	375	68	167	3100	55	10	993.3	2.6	0	ENE	0.6	Changping	375
405	2013	3	17	20	368	412	63	195	3700	77	9.1	993.4	2.2	0	N	0.6	Changping	453
406	2013	3	17	21	403	363	55	157	3500	77	9	993.4	2.3	0	SE	0.4	Changping	480
407	2013	3	17	22	394	349	52	138	3299	77	7.5	993	2	0	NNE	1	Changping	492
408	2013	3	17	23	338	339	48	127	3200	77	8.1	993.4	1.7	0	ENE	1.5	Changping	454
409	2013	3	18	0	379	339	44	115	3100	77	12.2	993.8	-9.5	0	NE	3.7	Changping	436
410	2013	3	18	1	170	327	18	35	1100	77	11.7	994.3	-8.8	0	NNW	4.7	Changping	423
411	2013	3	18	2	25	99	19	5	300	84	10.3	994.5	-9.4	0	N	3.6	Changping	409
412	2013	3	18	3	19	67	4	10	NA	84	10.2	994.8	-11.2	0	NNW	6.8	Changping	383
413	2013	3	18	4	20	58	4	10	300	84	8.1	995.5	-8	0	NW	5.1	Changping	238
414	2013	3	18	5	16	111	5	11	300	84	7	997.2	-8.6	0	N	2.7	Changping	17
415	2013	3	18	6	3	21	11	12	300	84	5.7	999	-12.4	0	NNE	3.6	Changping	11
416	2013	3	18	7	8	21	3	9	300	85	6.2	1000.1	-14.6	0	NE	3.1	Changping	3
417	2013	3	18	8	6	6	3	9	200	85	7.6	1000.9	-17.5	0	NNW	4.6	Changping	10
418	2013	3	18	9	3	6	3	8	200	87	8.4	1000.8	-18.5	0	NNW	2.8	Changping	12
419	2013	3	18	10	3	6	3	8	200	92	9.4	1001.2	-17.7	0	ENE	1.7	Changping	9
420	2013	3	18	11	6	6	3	10	200	92	10.2	1000.9	-16.2	0	SW	2.7	Changping	3
421	2013	3	18	12	7	6	3	8	200	93	11.4	1000	-16.1	0	WNW	5.4	Changping	10
422	2013	3	18	13	3	6	4	10	300	94	11.8	998.5	-16.8	0	WNW	4.1	Changping	8
423	2013	3	18	14	14	6	5	13	300	94	12.6	997.2	-16.1	0	SSW	2	Changping	9
424	2013	3	18	15	14	6	6	11	300	95	12.2	996.3	-15.5	0	W	1.4	Changping	3
425	2013	3	18	16	14	6	6	11	200	97	11.4	996.1	-15.2	0	SW	3.9	Changping	6
426	2013	3	18	17	3	6	4	20	300	88	10.3	996.4	-16.1	0	SSW	4.3	Changping	17
427	2013	3	18	18	18	20	6	31	400	76	8.8	997.3	-5.1	0	SSW	4.4	Changping	3
428	2013	3	18	19	34	186	8	34	400	75	6.7	998.8	-3.8	0	SSE	4.7	Changping	48
429	2013	3	18	20	58	198	21	44	800	52	5.4	1000	-4.2	0	S	4.5	Changping	50
430	2013	3	18	21	44	99	14	33	600	57	4.6	1000.5	-4.4	0	SSE	2.5	Changping	40
431	2013	3	18	22	45	73	12	33	700	51	3.4	1001.1	-4.6	0	ESE	3.6	Changping	29
432	2013	3	18	23	45	73	12	33	800	43	2.5	1002.4	-4.3	0	ESE	2.7	Changping	29
433	2013	3	19	0	41	59	11	37	800	44	0.7	1003	-2	0.1	ESE	2.2	Changping	26
434	2013	3	19	1	36	46	10	34	700	44	-0.1	1003.1	-1.5	0.4	SE	2.7	Changping	19
435	2013	3	19	2	28	53	4	30	600	43	-0.3	1002.5	-1.9	0	SE	2.5	Changping	7
436	2013	3	19	3	11	13	3	26	600	36	-0.5	1003	-2.2	0	SE	2.1	Changping	6
437	2013	3	19	4	30	6	3	25	500	35	-0.2	1002.7	-2.6	0	ESE	1	Changping	4
438	2013	3	19	5	36	4	3	25	500	40	-0.2	1002.7	-2.4	0	WSW	0.7	Changping	4
439	2013	3	19	6	30	6	3	21	500	39	0.2	1003.4	-2.5	0	WNW	0.7	Changping	7
440	2013	3	19	7	30	6	3	21	400	40	0.7	1004.2	-2.2	0	N	1.3	Changping	10
441	2013	3	19	8	12	38	8	52	700	14	1.7	1004.6	-2.8	0	NE	1.5	Changping	21
442	2013	3	19	9	24	39	12	38	700	26	2.1	1005.1	-2.1	0	SE	0.4	Changping	25
443	2013	3	19	10	34	51	11	24	600	36	2.4	1005	-1.2	0	E	0.1	Changping	31
444	2013	3	19	11	42	54	9	23	700	35	2	1004.8	0.1	0.3	W	0.9	Changping	34
445	2013	3	19	12	68	69	6	37	800	23	2.2	1004.5	0.7	0.2	WNW	0.8	Changping	34
446	2013	3	19	13	53	60	3	42	900	16	2.4	1004.6	0.9	0.1	WNW	1	Changping	36
447	2013	3	19	14	77	52	3	44	900	12	3.4	1004.7	1.4	0	N	0.8	Changping	51
448	2013	3	19	15	82	49	3	46	900	14	3.2	1005.2	1.2	0.1	NNW	1	Changping	41
449	2013	3	19	16	56	29	4	27	600	39	2.9	1006.2	1.4	0.4	SW	1.3	Changping	36
450	2013	3	19	17	43	17	3	24	600	44	2.7	1006.9	0.8	0.5	SE	0.6	Changping	26
451	2013	3	19	18	23	6	3	14	500	59	2.3	1008.3	0.7	0.5	S	1.3	Changping	25
452	2013	3	19	19	25	7	3	15	500	56	1.1	1009.8	-0.2	1.8	ESE	1.2	Changping	24
453	2013	3	19	20	22	6	3	16	500	48	0.6	1011	-0.3	1.5	SE	1.3	Changping	19
454	2013	3	19	21	27	10	3	24	600	39	0.4	1011.8	-0.5	1	ESE	2.5	Changping	25
455	2013	3	19	22	20	6	3	15	400	56	0.1	1012.7	-0.6	0.8	ESE	3.3	Changping	36
456	2013	3	19	23	21	6	3	16	400	61	-0.2	1013.3	-0.9	1.3	ESE	2.4	Changping	37
457	2013	3	20	0	5	10	3	19	700	46	-0.6	1014.4	-1.3	1.8	E	1.1	Changping	50
458	2013	3	20	1	32	11	3	20	800	45	-1	1015.3	-1.7	5.7	ESE	2.5	Changping	51
459	2013	3	20	2	27	14	3	13	600	58	-1.5	1015.4	-2.2	1	ESE	1.1	Changping	22
460	2013	3	20	3	6	6	3	3	300	79	-1.6	1015.7	-2.3	2.8	SE	0.4	Changping	21
461	2013	3	20	4	7	6	3	4	300	77	-2.9	1016.1	-3.7	0.7	N	0	Changping	21
462	2013	3	20	5	5	6	3	5	300	66	-4.1	1016.3	-4.9	0	N	0.2	Changping	21
463	2013	3	20	6	10	6	3	18	500	54	-4.8	1016.8	-5.8	0	N	0	Changping	26
464	2013	3	20	7	3	6	3	20	600	51	-3.8	1016.8	-6.1	0	NE	1.1	Changping	15
465	2013	3	20	8	8	34	3	20	600	53	-0.6	1017.5	-5	0	NNE	0.6	Changping	32
466	2013	3	20	9	15	19	6	19	700	55	2.5	1017.7	-7.7	0	S	0.8	Changping	24
467	2013	3	20	10	45	6	19	51	1000	40	4.4	1016.9	-5.4	0	SSW	1.4	Changping	44
468	2013	3	20	11	24	42	16	42	700	50	3	1016	-7	0	SE	2.7	Changping	52
469	2013	3	20	12	34	10	15	31	600	64	6.1	1015.1	-9.4	0	NW	1.7	Changping	32
470	2013	3	20	13	22	6	16	25	500	75	6.5	1013.8	-8.6	0	SSW	2.7	Changping	13
471	2013	3	20	14	27	6	14	21	500	82	5.7	1013	-7.2	0	S	2.3	Changping	3
472	2013	3	20	15	34	36	11	22	500	88	5.7	1012.1	-5.9	0	SSW	2.9	Changping	4
473	2013	3	20	16	20	21	10	20	500	95	5.1	1011.6	-5.6	0	SSE	1.5	Changping	11
474	2013	3	20	17	47	49	10	21	600	88	4.3	1011.2	-4.7	0	SSW	2.4	Changping	21
475	2013	3	20	18	39	57	11	30	700	74	3.6	1010.9	-3.5	0	ESE	1.2	Changping	30
476	2013	3	20	19	61	66	7	42	800	55	3.2	1010.8	-2.8	0	ESE	1.1	Changping	65
477	2013	3	20	20	81	82	7	49	900	37	2.1	1010.5	-2.4	0	E	0.7	Changping	86
478	2013	3	20	21	69	85	5	53	1000	27	1.1	1010.2	-2.5	0	ENE	1	Changping	74
479	2013	3	20	22	74	91	4	60	1200	15	0.5	1009.6	-2.7	0	ENE	0.6	Changping	83
480	2013	3	20	23	82	97	4	68	1300	7	0.4	1008.7	-2.8	0	ESE	0.6	Changping	89
481	2013	3	21	0	89	99	5	67	1200	8	0.8	1008.1	-3	0	ESE	1	Changping	104
482	2013	3	21	1	90	105	6	58	1100	14	1	1007.6	-3.1	0	E	1.2	Changping	95
483	2013	3	21	2	94	105	7	61	1200	15	1	1006.7	-3.1	0	ESE	0.7	Changping	90
484	2013	3	21	3	93	108	8	61	1200	12	1.2	1005.7	-3.3	0	ESE	1.3	Changping	88
485	2013	3	21	4	95	104	10	51	1100	18	0.9	1005.4	-3.6	0	ESE	0.9	Changping	74
486	2013	3	21	5	107	104	9	51	1000	16	0.5	1004.8	-3.6	0	ENE	0.5	Changping	89
487	2013	3	21	6	84	84	7	52	900	12	0.4	1004.3	-3.9	0	SE	0.7	Changping	97
488	2013	3	21	7	80	88	10	54	1000	10	0.5	1004	-4.3	0	ESE	0.9	Changping	91
489	2013	3	21	8	87	104	17	52	1300	13	1.5	1003	-3.4	0	NW	1.1	Changping	85
490	2013	3	21	9	92	109	29	49	1300	20	2.1	1002.3	-3.4	0	WNW	0.5	Changping	80
491	2013	3	21	10	125	128	27	55	1399	20	2.7	1001.3	-2.8	0	NW	1.1	Changping	85
492	2013	3	21	11	140	153	26	64	1600	20	4.4	1000.2	-2.5	0	SW	1.1	Changping	90
493	2013	3	21	12	156	162	29	60	1500	32	5.2	999	-2.9	0	NNW	1.2	Changping	99
494	2013	3	21	13	133	162	27	56	1399	47	6	998.1	-2.1	0	SW	1.3	Changping	111
495	2013	3	21	14	138	145	26	42	1200	74	6.4	997.1	-1.8	0	SW	2.1	Changping	151
496	2013	3	21	15	138	146	27	42	NA	NA	6.7	996.8	-1.7	0	SE	0.9	Changping	141
497	2013	3	21	16	3	163	26	49	1200	72	6.7	996.7	-1.7	0	NNE	1	Changping	153
498	2013	3	21	17	102	169	25	54	1300	68	5.9	997.5	-1.1	0	N	0.7	Changping	158
499	2013	3	21	18	177	181	23	65	1399	55	4.9	998.6	-1.1	0	N	0.8	Changping	162
500	2013	3	21	19	176	185	17	76	1500	36	4.1	999.6	-0.7	0	N	0	Changping	166
501	2013	3	21	20	197	209	20	108	1899	9	3.7	1000.7	-0.3	0	N	0.2	Changping	198
502	2013	3	21	21	193	210	22	96	2100	14	3.2	1001.7	-0.4	0	N	1.6	Changping	173
503	2013	3	21	22	198	206	23	102	2100	5	3.1	1002.9	-0.4	0	SW	2.2	Changping	173
504	2013	3	21	23	177	183	20	94	1899	6	2.9	1003.7	-0.4	0	ENE	0.6	Changping	182
505	2013	3	22	0	204	222	14	90	2700	11	4.6	1004.6	-7.9	0	NNW	1.4	Changping	193
506	2013	3	22	1	81	147	22	51	1300	38	6.9	1005.7	-9.9	0	NE	1.1	Changping	130
507	2013	3	22	2	7	145	20	24	700	62	5.9	1006.7	-11.3	0	NNE	1.7	Changping	66
508	2013	3	22	3	3	6	3	14	NA	NA	4.6	1007.3	-12.8	0	NNW	1.2	Changping	46
509	2013	3	22	4	120	137	20	62	500	68	3.9	1008.1	-14.4	0	NNW	1.5	Changping	125
510	2013	3	22	5	3	6	3	11	500	72	2.4	1008.8	-10.5	0	N	0	Changping	14
511	2013	3	22	6	9	10	3	14	600	68	2.1	1009.8	-10.4	0	SE	0.5	Changping	9
512	2013	3	22	7	8	24	3	32	700	49	6	1010.7	-11.6	0	NNE	0.5	Changping	9
513	2013	3	22	8	13	40	10	44	900	35	7.6	1011.1	-11.2	0	E	2.3	Changping	10
514	2013	3	22	9	99	117	18	56	700	55	7.4	1011	-10.9	0	SE	4.2	Changping	107
515	2013	3	22	10	94	112	17	55	500	63	8.5	1010.7	-9.9	0	SE	3.1	Changping	104
516	2013	3	22	11	88	107	16	53	500	66	9.4	1009.8	-10.7	0	S	2.6	Changping	101
517	2013	3	22	12	21	33	6	25	500	67	9.6	1008.9	-7.2	0	SSW	3.3	Changping	43
518	2013	3	22	13	32	80	13	35	800	62	10.7	1008.1	-4.9	0	SSW	2.7	Changping	53
519	2013	3	22	14	55	114	18	40	900	62	10.5	1007.6	-4	0	SW	2.2	Changping	53
520	2013	3	22	15	100	178	22	44	1300	69	9.7	1007	-3.6	0	SSW	3.9	Changping	60
521	2013	3	22	16	106	174	19	38	1100	76	9.5	1006.6	-3.5	0	SSW	2.6	Changping	72
522	2013	3	22	17	88	159	19	38	1100	73	8.9	1007	-3.3	0	SSW	2.7	Changping	61
523	2013	3	22	18	87	164	20	44	1100	67	8.2	1007.4	-3.7	0	SSE	1.1	Changping	64
524	2013	3	22	19	90	165	22	52	1200	57	7.6	1007.7	-3.3	0	ESE	2	Changping	77
525	2013	3	22	20	88	159	20	55	1200	49	7.2	1008.3	-4	0	ESE	2.2	Changping	68
526	2013	3	22	21	91	159	16	60	1200	38	5	1008.2	-4.1	0	ESE	4.5	Changping	55
527	2013	3	22	22	82	144	13	62	1200	29	3.8	1008.4	-4.4	0	ESE	3.6	Changping	49
528	2013	3	22	23	58	96	10	57	1100	24	2.9	1008	-4.3	0	ESE	3.7	Changping	59
529	2013	3	23	0	60	84	9	63	1100	17	2	1007.6	-3.9	0	ESE	3.4	Changping	50
530	2013	3	23	1	59	93	8	74	1300	6	1.4	1006.9	-3.9	0	ESE	4	Changping	38
531	2013	3	23	2	54	83	9	73	1600	5	1.1	1006.2	-4	0	ESE	1.8	Changping	40
532	2013	3	23	3	44	68	8	62	1399	10	0.7	1005.5	-4	0	ESE	3.4	Changping	41
533	2013	3	23	4	45	63	9	58	1100	11	0.6	1005.2	-3.9	0	ESE	2.6	Changping	47
534	2013	3	23	5	45	63	10	59	1000	13	0.7	1004.7	-3.6	0	ESE	2.5	Changping	48
535	2013	3	23	6	51	66	8	51	1000	12	0.8	1004.5	-3.5	0	ESE	2.8	Changping	47
536	2013	3	23	7	52	71	10	52	1100	10	0.9	1003.5	-3.6	0	ESE	2.2	Changping	47
537	2013	3	23	8	56	78	15	52	1300	11	1.6	1002.8	-4.3	0	ESE	2.1	Changping	65
538	2013	3	23	9	65	90	26	53	1600	15	2.1	1002.9	-5.8	0	ESE	1.7	Changping	65
539	2013	3	23	10	69	94	37	53	1700	22	3	1002.9	-7	0	W	0.7	Changping	64
540	2013	3	23	11	68	83	41	51	1600	30	5	1001.5	-4.8	0	SE	1.4	Changping	64
541	2013	3	23	12	67	88	46	46	1500	39	5.9	1001.1	-4.3	0	WSW	2	Changping	65
542	2013	3	23	13	84	102	39	49	1500	35	7.6	1000.5	-4.2	0	ESE	1.5	Changping	52
543	2013	3	23	14	97	124	41	54	1500	35	9.2	1000.4	-4.1	0	SE	1.2	Changping	74
544	2013	3	23	15	90	122	40	51	1399	41	12.2	1001.6	-7.8	0	ENE	3.3	Changping	75
545	2013	3	23	16	87	164	29	50	1200	44	9.7	1003.9	-8.9	0	NE	4.4	Changping	86
546	2013	3	23	17	19	128	3	17	600	77	7.7	1005.8	-10.6	0	NNE	4.7	Changping	23
547	2013	3	23	18	12	83	3	12	500	77	6	1007.7	-12.1	0	NE	3.2	Changping	12
548	2013	3	23	19	8	53	3	11	500	77	5	1010	-13.4	0	ENE	1.9	Changping	6
549	2013	3	23	20	7	31	3	9	500	80	4.1	1011.4	-15.2	0	NE	2	Changping	17
550	2013	3	23	21	9	24	3	9	400	79	3.8	1012.6	-16	0	ENE	1.7	Changping	6
551	2013	3	23	22	9	20	3	8	400	78	3.2	1013.2	-15.5	0	NNE	3.9	Changping	11
552	2013	3	23	23	5	14	3	6	400	79	2.8	1014	-16.3	0	NE	1	Changping	3
553	2013	3	24	0	5	14	3	4	400	80	1.1	1014.7	-15	0	N	1	Changping	7
554	2013	3	24	1	6	14	3	6	400	77	0.1	1015.1	-14.7	0	NE	0.8	Changping	6
555	2013	3	24	2	6	18	3	19	500	62	0.7	1015.1	-15.3	0	NNW	2.3	Changping	3
556	2013	3	24	3	13	21	3	27	600	54	0.5	1015.2	-15.9	0	NNW	2.7	Changping	3
557	2013	3	24	4	5	22	3	19	500	61	0.1	1015.3	-15.9	0	N	2.9	Changping	5
558	2013	3	24	5	6	23	3	20	400	66	-0.2	1015.5	-14.9	0	NW	2.3	Changping	6
559	2013	3	24	6	7	15	3	15	500	64	0.1	1016	-15.1	0	NE	0.8	Changping	8
560	2013	3	24	7	10	24	3	24	500	50	2.8	1016.3	-17.4	0	NNW	2.6	Changping	12
561	2013	3	24	8	8	22	5	21	500	57	4.4	1016.4	-16.7	0	NNW	3.7	Changping	4
562	2013	3	24	9	10	19	4	16	500	68	5.8	1016.1	-17.4	0	NNW	2.3	Changping	4
563	2013	3	24	10	7	24	3	14	400	72	6.4	1015.1	-16.3	0	NNW	2.1	Changping	4
564	2013	3	24	11	12	19	6	17	500	70	7.5	1013.9	-16.8	0	NW	3.2	Changping	3
565	2013	3	24	12	17	20	8	18	500	70	8.6	1012.8	-16.6	0	NNW	2.3	Changping	4
566	2013	3	24	13	12	20	6	17	500	73	9.7	1011.1	-15.8	0	NNW	3	Changping	3
567	2013	3	24	14	12	16	5	15	500	77	10.5	1009.9	-15.1	0	W	3.9	Changping	3
568	2013	3	24	15	16	23	6	15	500	78	10.9	1009	-15.6	0	W	2.4	Changping	3
569	2013	3	24	16	16	24	6	16	500	78	11	1008.7	-14.7	0	WNW	2.3	Changping	7
570	2013	3	24	17	15	26	6	17	500	78	9.1	1008.7	-13.4	0	SSW	2.4	Changping	18
571	2013	3	24	18	19	35	6	24	500	72	7.3	1009.6	-13.1	0	SW	1	Changping	22
572	2013	3	24	19	31	68	6	39	NA	61.6896	5.8	1010.5	-11.8	0	E	0.9	Changping	31
573	2013	3	24	20	45	92	8	50	NA	47.3382	4.6	1011.3	-11.1	0	NE	0.6	Changping	42
574	2013	3	24	21	59	94	12	67	NA	25.2756	3.1	1011.8	-9.9	0	ENE	0	Changping	62
575	2013	3	24	22	60	96	12	62	NA	23.1336	3	1012	-10.3	0	ENE	0.8	Changping	62
576	2013	3	24	23	40	66	6	35	800	41	3	1012.7	-10.6	0	ESE	1.1	Changping	67
577	2013	3	25	0	41	66	6	35	NA	41.769	2.3	1013.3	-10.6	0	E	0.8	Changping	68
578	2013	3	25	1	33	63	5	31	NA	33.6294	2.2	1013.7	-9.7	0	ESE	1.9	Changping	87
579	2013	3	25	2	44	71	5	38	NA	11.9952	1.7	1014.1	-7.9	0	ESE	2.4	Changping	79
580	2013	3	25	3	70	112	11	66	NA	8.9964	1	1014.4	-6.8	0	ESE	2.2	Changping	67
581	2013	3	25	4	77	118	15	67	NA	8.9964	0.2	1014.7	-6.2	0	SE	2.2	Changping	64
582	2013	3	25	5	70	102	14	65	NA	6.426	-1.2	1015.1	-6.2	0	W	0.4	Changping	71
583	2013	3	25	6	68	94	14	67	NA	4.7124	-1.8	1015.2	-6.2	0	NE	1	Changping	79
584	2013	3	25	7	63	92	18	68	NA	5.9976	0.4	1015.6	-6.9	0	NNW	0.9	Changping	84
585	2013	3	25	8	87	133	34	67	NA	8.7822	2.7	1015.2	-6.2	0	WNW	0.7	Changping	81
586	2013	3	25	9	82	118	44	59	NA	17.9928	4.1	1014.9	-5.7	0	SW	2.5	Changping	82
587	2013	3	25	10	90	123	44	61	NA	25.0614	5.3	1014.3	-6	0	SW	1.2	Changping	78
588	2013	3	25	11	100	123	48	57	NA	37.6992	6.9	1013.4	-5.8	0	SSW	1.5	Changping	74
589	2013	3	25	12	108	127	54	57	NA	46.4814	7.9	1012.3	-7.8	0	ESE	2.5	Changping	91
590	2013	3	25	13	105	127	46	59	NA	55.692	9	1011.1	-7.7	0	ESE	1.6	Changping	106
591	2013	3	25	14	114	134	43	63	NA	62.9748	9.8	1010.1	-7.4	0	ESE	2.8	Changping	95
592	2013	3	25	15	121	145	45	78	NA	57.4056	10.1	1009.5	-7.6	0	ESE	2.5	Changping	125
593	2013	3	25	16	127	156	38	85	1899	59	10.1	1009.2	-7.2	0	SSW	1.6	Changping	105
594	2013	3	25	17	131	157	35	71	1600	75	9.5	1009.2	-7.2	0	S	1.1	Changping	106
595	2013	3	25	18	124	149	33	65	1399	72	8.6	1009.3	-7.2	0	ESE	1	Changping	114
596	2013	3	25	19	125	165	30	79	1399	51	7.3	1009.6	-6.5	0	E	0.8	Changping	114
597	2013	3	25	20	133	176	27	95	1500	28	5.3	1009.7	-5.7	0	ESE	0.6	Changping	119
598	2013	3	25	21	148	192	27	113	1800	10	4.2	1009.5	-5.3	0	ESE	0.1	Changping	142
599	2013	3	25	22	148	184	29	105	2000	12	3.6	1008.9	-5.4	0	N	0	Changping	149
600	2013	3	25	23	136	162	25	80	1700	24	3	1008.8	-5.2	0	NNE	1.4	Changping	145
601	2013	3	26	0	132	155	22	69	1700	29	1.9	1008.6	-5.5	0	ESE	0.4	Changping	128
602	2013	3	26	1	132	151	20	58	1700	32	1.7	1008.3	-5.2	0	NNW	0.8	Changping	140
603	2013	3	26	2	128	148	21	59	1500	28	0.8	1008	-4.8	0	NW	0.1	Changping	148
604	2013	3	26	3	144	195	14	90	NA	NA	0.1	1007.4	-5.1	0	N	0.1	Changping	164
605	2013	3	26	4	136	172	16	90	2299	6	-0.2	1007.5	-5.2	0	NNW	0.9	Changping	157
606	2013	3	26	5	134	164	13	88	2100	6	-0.7	1007.6	-5.3	0	NNW	0	Changping	151
607	2013	3	26	6	143	206	14	89	2500	6	-0.5	1007.8	-4.9	0	SW	0.6	Changping	151
608	2013	3	26	7	124	144	15	78	2000	6	1.8	1007.8	-4.3	0	SSW	0.2	Changping	159
609	2013	3	26	8	149	214	27	86	2700	9	4.5	1007.1	-4.8	0	N	0.5	Changping	164
610	2013	3	26	9	175	252	42	94	2700	10	6.8	1006.6	-5.2	0	SE	1.5	Changping	184
611	2013	3	26	10	163	212	46	94	2000	12	8	1006.1	-3.5	0	ESE	1.3	Changping	188
612	2013	3	26	11	185	230	49	86	1800	23	9	1005.4	-4.2	0	SSE	1.2	Changping	205
613	2013	3	26	12	202	246	54	94	1800	31	10.4	1004.1	-4.4	0	SSE	2.2	Changping	218
614	2013	3	26	13	212	256	47	104	1800	39	11.7	1003	-5.3	0	ESE	2.9	Changping	216
615	2013	3	26	14	207	248	47	120	1899	39	12	1002	-2.6	0	S	1.5	Changping	205
616	2013	3	26	15	226	263	50	110	1800	45	12.2	1001	-2.1	0	SE	2.6	Changping	199
617	2013	3	26	16	223	247	56	80	1500	69	12.4	1000.2	-1.5	0	ESE	1.4	Changping	188
618	2013	3	26	17	235	270	66	85	1700	59	11.9	1000.3	-1.3	0	E	0.7	Changping	194
619	2013	3	26	18	231	272	68	100	1800	36	10.4	1000.4	-1	0	E	0.6	Changping	195
620	2013	3	26	19	231	272	68	100	NA	13.7088	9.7	1001.2	-1.1	0	NE	1.6	Changping	195
621	2013	3	26	20	257	293	66	124	2299	8	9.4	1001.3	-1.4	0	ESE	1.2	Changping	219
622	2013	3	26	21	236	259	64	99	2000	20	7.3	1001.7	-0.4	0	N	1.1	Changping	260
623	2013	3	26	22	258	276	59	106	2200	14	6.1	1001.1	-0.6	0	ESE	0.5	Changping	260
624	2013	3	26	23	259	265	52	110	2299	7	5.3	1000.4	-0.8	0	E	0.1	Changping	200
625	2013	3	27	0	234	238	42	88	2000	12	4.7	1000	-0.7	0	N	0.6	Changping	150
626	2013	3	27	1	240	241	36	83	2200	11	4.2	999.6	-0.8	0	ESE	0.7	Changping	118
627	2013	3	27	2	236	243	28	80	2399	7	3.8	999.2	-0.8	0	NE	0.7	Changping	131
628	2013	3	27	3	229	233	22	77	2200	7	3.2	998.6	-0.8	0	NE	0	Changping	120
629	2013	3	27	4	218	224	18	72	2200	6	3	998.4	-0.8	0	NNE	1.1	Changping	120
630	2013	3	27	5	212	221	16	75	2100	5	2.7	998.6	-0.6	0	N	1.1	Changping	97
631	2013	3	27	6	204	220	16	69	2100	5	3.9	1000.4	0.1	0	NNE	0	Changping	140
632	2013	3	27	7	204	238	20	68	1899	6	5.1	1001.6	0.7	0	NW	2	Changping	152
633	2013	3	27	8	207	265	24	74	2100	7	8.8	1001.5	1.7	0	S	0.9	Changping	147
634	2013	3	27	9	228	301	38	81	2399	8	13.4	1001.1	-3	0	NNE	3.1	Changping	141
635	2013	3	27	10	186	226	40	66	1700	25	15.4	1000.8	-3	0	NNE	2.3	Changping	170
636	2013	3	27	11	77	91	27	40	1100	59	17	1000.2	-4.3	0	NW	4.4	Changping	202
637	2013	3	27	12	52	67	22	34	900	70	17.9	999.7	-6.1	0	NW	6.1	Changping	174
638	2013	3	27	13	26	89	11	29	700	80	18.4	999.6	-6.4	0	NW	6.2	Changping	152
639	2013	3	27	14	26	89	11	29	600	85	17.6	1000	-9.4	0	NW	6.4	Changping	152
640	2013	3	27	15	11	79	3	23	500	86	17.7	1000.7	-10.2	0	NNW	4.1	Changping	12
641	2013	3	27	16	11	61	3	21	NA	86.751	15.4	1001.7	-13.9	0	NE	4	Changping	3
642	2013	3	27	17	4	31	3	14	500	88	13.4	1003	-15.5	0	NE	3	Changping	3
643	2013	3	27	18	4	20	3	12	400	89	11.6	1004.5	-16	0	NE	3.6	Changping	3
644	2013	3	27	19	11	18	3	12	400	90	10.3	1006.4	-17	0	ENE	3.1	Changping	20
645	2013	3	27	20	9	16	3	10	400	90	9.7	1007.9	-15.8	0	ENE	2.8	Changping	16
646	2013	3	27	21	6	11	3	9	400	88	9.1	1008.9	-17.1	0	NNE	3.5	Changping	4
647	2013	3	27	22	8	11	3	9	400	86	8.4	1009.8	-17.6	0	NE	2	Changping	4
648	2013	3	27	23	8	11	3	9	400	86	8	1010.7	-18	0	ENE	1.8	Changping	4
649	2013	3	28	0	6	11	3	7	400	84	7.2	1010.8	-18.6	0	E	3.4	Changping	3
650	2013	3	28	1	7	11	3	8	400	81	6.6	1011.2	-18.3	0	ENE	1.8	Changping	3
651	2013	3	28	2	6	9	3	9	400	79	5.8	1011.5	-18.2	0	E	1	Changping	3
652	2013	3	28	3	3	8	3	8	400	79	4.5	1011.8	-14.4	0	WSW	1.3	Changping	3
653	2013	3	28	4	4	9	3	9	500	64	2.1	1012.2	-12.5	0	NNW	1.1	Changping	3
654	2013	3	28	5	13	19	3	26	600	51	2	1013	-13	0	SW	0.9	Changping	3
655	2013	3	28	6	20	58	4	70	800	11	2.5	1013.6	-11.8	0	SW	0.1	Changping	8
656	2013	3	28	7	21	42	3	66	900	17	4.6	1014.3	-14.3	0	WSW	1	Changping	7
657	2013	3	28	8	21	38	3	57	900	29	5.8	1014.6	-15.5	0	SW	1.2	Changping	3
658	2013	3	28	9	21	38	3	57	600	41	7.3	1014.5	-14.2	0	E	1.3	Changping	3
659	2013	3	28	10	20	35	3	47	500	59	8.7	1014.2	-10.8	0	WSW	4.1	Changping	9
660	2013	3	28	11	21	41	3	29	500	65	9.3	1013.3	-8.3	0	W	4.1	Changping	10
661	2013	3	28	12	17	66	5	22	600	76	11.1	1012.2	-11.1	0	WNW	5	Changping	12
662	2013	3	28	13	15	35	5	19	600	80	12.5	1010.7	-14.3	0	WNW	5	Changping	15
663	2013	3	28	14	13	21	3	15	500	85	13.4	1010	-14.5	0	W	3.4	Changping	19
664	2013	3	28	15	11	23	3	15	500	86	14	1009.6	-15	0	NW	3.2	Changping	14
665	2013	3	28	16	10	31	3	16	500	86	14	1009.4	-16.1	0	NNW	3.1	Changping	3
666	2013	3	28	17	11	30	3	16	500	86	12.7	1009.7	-17.1	0	NNW	3.9	Changping	15
667	2013	3	28	18	11	30	3	16	500	84	10.9	1010.4	-16.5	0	NE	0.9	Changping	15
668	2013	3	28	19	12	38	3	28	600	70	9.3	1011.8	-16.1	0	ENE	1.6	Changping	21
669	2013	3	28	20	15	36	3	28	600	65	8.2	1012.7	-17	0	ENE	1.5	Changping	32
670	2013	3	28	21	14	35	3	27	600	61	5.9	1013	-14.8	0	NNE	0.9	Changping	82
671	2013	3	28	22	18	28	6	37	600	51	5.2	1013	-15.4	0	NE	1.6	Changping	119
672	2013	3	28	23	10	21	3	32	600	53	4.6	1013.3	-14.3	0	NE	0	Changping	119
673	2013	3	29	0	11	35	4	42	600	43	4.6	1013.2	-15.3	0	NNW	1.1	Changping	127
674	2013	3	29	1	19	28	3	49	700	37	4.1	1013.4	-14.7	0	WSW	0.5	Changping	108
675	2013	3	29	2	5	8	3	17	500	70	4.5	1013.3	-16	0	ESE	1.4	Changping	100
676	2013	3	29	3	8	28	3	37	600	43	2.9	1013.2	-12.6	0	NNW	0.7	Changping	91
677	2013	3	29	4	26	50	3	31	700	42	1.9	1014	-12.7	0	W	1.7	Changping	80
678	2013	3	29	5	26	50	3	31	900	44	1.2	1014.4	-10.9	0	WSW	1.4	Changping	80
679	2013	3	29	6	25	36	4	30	1100	7	1.5	1014.7	-10	0	WSW	0	Changping	54
680	2013	3	29	7	49	102	9	68	1100	9	3.9	1015.3	-10.6	0	W	0.7	Changping	43
681	2013	3	29	8	44	96	12	68	1200	14	5.6	1015.4	-11.1	0	SSE	1.5	Changping	84
682	2013	3	29	9	46	87	10	63	1000	21	6.4	1015.2	-10.4	0	ESE	2.3	Changping	99
683	2013	3	29	10	47	88	10	63	NA	44.1252	8	1014.5	-11.9	0	ESE	1.9	Changping	96
684	2013	3	29	11	48	76	21	46	1200	48	8.7	1013.4	-13.1	0	SE	3.3	Changping	80
685	2013	3	29	12	46	63	21	39	1300	59	8.7	1012.7	-10.8	0	ESE	3.3	Changping	47
686	2013	3	29	13	52	79	26	39	1399	62	8.6	1011.7	-11.4	0	E	1.7	Changping	41
687	2013	3	29	14	52	76	29	39	1600	63	8.9	1011	-10.1	0	SE	2.2	Changping	76
688	2013	3	29	15	59	91	26	41	1500	62	8.8	1011	-7.9	0	SE	1.3	Changping	87
689	2013	3	29	16	93	145	31	55	1800	54	8.5	1010.9	-6.1	0	NNE	0.4	Changping	79
690	2013	3	29	17	104	146	28	63	1800	50	7.4	1010.8	-3.8	0	NE	3.3	Changping	89
691	2013	3	29	18	94	135	24	61	1500	57	5.8	1011.2	-2.3	0	NE	2	Changping	87
692	2013	3	29	19	91	130	19	57	1500	52	5.7	1012	-2.4	0	ESE	1.3	Changping	88
693	2013	3	29	20	90	107	15	49	1500	52	5.6	1013	-2.7	0	ESE	2.4	Changping	78
694	2013	3	29	21	96	114	15	54	1500	39	5.2	1013.4	-3.1	0	ESE	2.3	Changping	77
695	2013	3	29	22	93	130	18	56	1600	28	4.7	1013.8	-4.3	0	ESE	2.6	Changping	76
696	2013	3	29	23	78	117	26	54	1399	26	4.2	1014.1	-6.1	0	ESE	2.6	Changping	70
697	2013	3	30	0	78	117	26	54	1700	25	3.8	1014.2	-6.5	0	ESE	2.1	Changping	70
698	2013	3	30	1	69	98	45	55	2200	22	3.6	1013.9	-7	0	ESE	2.3	Changping	72
699	2013	3	30	2	67	94	45	55	1899	21	3.3	1013.8	-7.2	0	E	1.1	Changping	63
700	2013	3	30	3	70	98	61	63	NA	NA	3.2	1013.8	-7.6	0	SE	1.7	Changping	63
701	2013	3	30	4	64	91	68	64	2299	19	3	1013.5	-7.8	0	S	0.6	Changping	66
702	2013	3	30	5	64	96	77	61	2399	18	1.5	1013.9	-6.6	0	NNW	1.1	Changping	63
703	2013	3	30	6	64	91	67	62	2399	16	1.4	1014.3	-6.4	0	NNE	1	Changping	69
704	2013	3	30	7	76	130	71	75	2600	8	3.3	1014.6	-6.4	0	N	0.7	Changping	68
705	2013	3	30	8	75	116	71	63	2299	18	5.5	1015	-6.4	0	NW	0.8	Changping	70
706	2013	3	30	9	76	123	66	66	2200	20	7.3	1014.8	-6.8	0	SE	1.9	Changping	86
707	2013	3	30	10	72	101	65	54	2000	45	8.1	1014.7	-6.5	0	W	2	Changping	75
708	2013	3	30	11	72	101	65	54	1899	68	8.5	1014	-6.5	0	SW	0.8	Changping	75
709	2013	3	30	12	85	112	66	44	2000	71	9.9	1013.1	-6.1	0	S	2.3	Changping	68
710	2013	3	30	13	88	123	64	48	2000	72	10.3	1012.4	-5.7	0	SSW	2	Changping	77
711	2013	3	30	14	95	137	60	49	2000	77	10.4	1011.5	-5.2	0	SSW	1.7	Changping	91
712	2013	3	30	15	95	137	60	49	1700	89	10.7	1010.9	-4.2	0	SE	1.9	Changping	91
713	2013	3	30	16	97	126	50	41	1600	94	9.8	1011	-1.9	0	ESE	3.6	Changping	81
714	2013	3	30	17	106	150	46	46	1700	84	9	1011.7	-1.4	0	ESE	2.7	Changping	78
715	2013	3	30	18	97	125	34	45	1200	74	7.7	1012.3	-0.3	0	SE	2.9	Changping	76
716	2013	3	30	19	92	116	26	44	1100	68	7	1013.5	0	0	ESE	2.2	Changping	76
717	2013	3	30	20	88	110	20	46	1000	57	6.5	1014.2	0.2	0	SE	2.3	Changping	87
718	2013	3	30	21	88	110	20	46	1000	52	6	1014.4	0.3	0	SE	2.2	Changping	87
719	2013	3	30	22	96	100	17	40	900	54	5.6	1014.4	0.6	0	ESE	2.4	Changping	81
720	2013	3	30	23	99	99	17	42	1000	47	5.2	1014.4	0.6	0	ESE	2.5	Changping	76
721	2013	3	31	0	83	97	15	46	1000	38	4.9	1014.4	0.7	0	SE	2.3	Changping	89
722	2013	3	31	1	90	103	15	51	1000	31	4.7	1014.1	0.8	0	ESE	2	Changping	74
723	2013	3	31	2	94	102	14	51	1000	27	4.3	1013.6	0.6	0	ESE	1.8	Changping	60
724	2013	3	31	3	95	97	14	55	1100	20	3.9	1013.2	0.4	0	ESE	3.1	Changping	67
725	2013	3	31	4	111	98	14	57	1000	19	3.7	1012.9	0.6	0	SE	1.9	Changping	95
726	2013	3	31	5	101	88	13	48	1000	23	3.3	1012.9	0.5	0	ESE	2.3	Changping	75
727	2013	3	31	6	87	90	12	44	1000	22	3.4	1013	1	0	ESE	2.4	Changping	77
728	2013	3	31	7	86	104	12	42	1000	20	3.1	1013.2	1.5	0	ESE	2	Changping	85
729	2013	3	31	8	86	104	12	42	1000	15	3.4	1012.9	1.3	0	SE	2.6	Changping	85
730	2013	3	31	9	118	172	12	49	1200	12	3.8	1012.6	1.7	0	ESE	1.7	Changping	127
731	2013	3	31	10	118	172	12	49	1300	10	4	1012.1	1.9	0	ESE	1.5	Changping	127
732	2013	3	31	11	160	208	15	53	1399	8	4.3	1011.3	2	0	ESE	1.3	Changping	151
733	2013	3	31	12	172	217	15	52	1399	9	4.7	1009.9	2.1	0	ESE	1.7	Changping	170
734	2013	3	31	13	192	220	17	52	1500	10	5.3	1008.7	2.1	0	SE	1	Changping	158
735	2013	3	31	14	174	200	20	52	1500	13	5.5	1007.6	2.1	0	E	0.5	Changping	196
736	2013	3	31	15	198	215	20	56	1399	12	5.3	1006.7	2.1	0	NE	0.8	Changping	204
737	2013	3	31	16	200	217	20	58	1399	13	5.5	1006.1	2.1	0	NE	1.2	Changping	219
738	2013	3	31	17	170	184	18	56	1399	10	5.8	1006.4	2.3	0	NNE	1.8	Changping	205
739	2013	3	31	18	170	184	18	56	1500	11	5.3	1006.4	2.5	0	W	1.9	Changping	205
740	2013	3	31	19	202	212	19	61	1700	8	5.4	1006.6	2.4	0	NNW	0.7	Changping	211
741	2013	3	31	20	222	285	17	68	1800	5	5.7	1006.7	2.3	0	NW	1	Changping	216
742	2013	3	31	21	216	262	20	69	1800	4	5.8	1007	2.6	0	NW	1.3	Changping	205
743	2013	3	31	22	227	256	22	70	1899	4	6	1006	2.8	0	SW	1.3	Changping	211
744	2013	3	31	23	231	250	22	70	2000	4	6.2	1006.3	3.2	0	NNE	1	Changping	213
745	2013	4	1	0	230	269	20	68	1899	3	6	1006	3	0	N	0	Changping	222
746	2013	4	1	1	238	262	26	71	2000	3	6.2	1005.6	3.2	0	NNW	1.1	Changping	219
747	2013	4	1	2	210	231	27	72	2100	3	6.4	1005.5	3.4	0	WSW	0.4	Changping	233
748	2013	4	1	3	240	258	29	72	2200	3	5.9	1004.9	3.1	0	N	0.7	Changping	204
749	2013	4	1	4	240	258	29	72	2299	3	4.4	1004.6	2.3	0	NNW	0.8	Changping	204
750	2013	4	1	5	228	248	24	69	2399	3	3.5	1004.8	2	0	NNW	1.9	Changping	213
751	2013	4	1	6	228	248	24	69	2500	4	5.3	1005.3	-0.5	0	WNW	2.7	Changping	213
752	2013	4	1	7	231	260	30	69	2200	6	11.3	1005.5	-4.4	0	NW	4.9	Changping	210
753	2013	4	1	8	44	27	28	50	1100	31	11	1005.9	-3.2	0	NW	7.2	Changping	221
754	2013	4	1	9	45	27	28	51	NA	51.1938	10.6	1007	-3.5	0	NNW	4.5	Changping	244
755	2013	4	1	10	18	140	16.2792	23.8148	NA	52.0506	13.2	1007.8	-3.6	0	NNW	4.5	Changping	95
756	2013	4	1	11	26	90	17	22	700	56	13.8	1007.7	-4.9	0	NNE	4	Changping	95
757	2013	4	1	12	34	75	16	18	800	71	15.3	1007.9	-5.7	0	NE	5	Changping	174
758	2013	4	1	13	40	62	16	16	900	91	16.4	1008.4	-6.7	0	N	3.8	Changping	40
759	2013	4	1	14	31	152	13	14	700	98	16.3	1008.7	-6.7	0	NNW	4.1	Changping	24
760	2013	4	1	15	32	152	12	12	2100	107	15.6	1009.4	-7.3	0	NNW	5.5	Changping	25
761	2013	4	1	16	32	41	12	12	700	107	14.8	1010.1	-9.3	0	N	5.1	Changping	20
762	2013	4	1	17	34	41	10	14	600	107	13.6	1010.8	-12.6	0	N	5.3	Changping	32
763	2013	4	1	18	27	42	7	16	500	103	12.1	1011.4	-11.6	0	NE	3	Changping	32
764	2013	4	1	19	21	24	4	14	400	91	11.1	1012.8	-12.4	0	NE	2.1	Changping	32
765	2013	4	1	20	15	23	5	10	300	93	10	1013.8	-16.3	0	NE	1.7	Changping	30
766	2013	4	1	21	10	16	3	6	300	96	9.1	1014.4	-17.9	0	ENE	2.1	Changping	20
767	2013	4	1	22	7	8	3	6	300	95	8.1	1014.8	-17.9	0	ENE	1	Changping	17
768	2013	4	1	23	7	8	3	6	300	90	7.3	1014.8	-17.7	0	E	1.5	Changping	17
769	2013	4	2	0	9	9	8	12	300	81	4.1	1014.8	-15.2	0	NE	0.5	Changping	10
770	2013	4	2	1	9	10	4	12	300	79	4.3	1014.3	-15.1	0	NNE	1.2	Changping	11
771	2013	4	2	2	6	7	3	9	300	82	3.4	1014.2	-13.9	0	NNW	1.2	Changping	16
772	2013	4	2	3	6	7	3	9	400	52	2	1013.6	-13.8	0	NE	1.4	Changping	16
773	2013	4	2	4	9	24	7	47	400	36	2.4	1013.2	-14.3	0	E	1.2	Changping	31
774	2013	4	2	5	6	14	13	32	500	48	1.8	1013.3	-13.6	0	N	1.3	Changping	35
775	2013	4	2	6	11	28	14	37	600	40	2.3	1013.3	-12	0	S	0.5	Changping	30
776	2013	4	2	7	24	55	25	70	1000	8	7.5	1013.1	-12.3	0	SE	0.1	Changping	54
777	2013	4	2	8	30	48	20	53	800	21	9.3	1012.3	-13.2	0	SSW	1.5	Changping	70
778	2013	4	2	9	30	48	20	53	700	40	10.8	1011.5	-12	0	SE	1.6	Changping	70
779	2013	4	2	10	31	63	18	39	NA	53.9784	12.1	1010.4	-9	0	SSE	2.1	Changping	97
780	2013	4	2	11	52	80	23	51	800	57	14.2	1008.8	-8.5	0	S	2	Changping	112
781	2013	4	2	12	55	70	21	44	800	80	15	1007.5	-4.4	0	SW	0.8	Changping	159
782	2013	4	2	13	85	110	26	58	1200	92	16.2	1006	-2.8	0	SSW	1.1	Changping	158
783	2013	4	2	14	135	144	31	62	1500	107	17.4	1004.7	-2.3	0	ESE	2.8	Changping	151
784	2013	4	2	15	134	155	28	43	1399	157	18.4	1003.5	-3.1	0	S	1	Changping	142
785	2013	4	2	16	132	167	32	32	1300	170	18.1	1002.6	-3.4	0	SE	2.9	Changping	119
786	2013	4	2	17	126	179	37	35	1200	157	17.2	1002.5	-2.5	0	S	1.5	Changping	112
787	2013	4	2	18	127	179	37	35	1500	143	15.9	1002.1	-2.1	0	ESE	1.3	Changping	113
788	2013	4	2	19	152	227	55	68	1700	107	14	1002.5	-2.5	0	E	0.5	Changping	111
789	2013	4	2	20	152	228	55	69	1800	55	11.7	1002.7	-1.8	0	E	0.9	Changping	111
790	2013	4	2	21	159	230	50	98	2000	27	11.7	1002.6	-2.2	0	E	0.9	Changping	115
791	2013	4	2	22	165	224	53	114	1600	67	10.1	1002.5	-1.6	0	SSW	0.6	Changping	127
792	2013	4	2	23	136	182	42	43	1500	81	8.4	1002.3	-1.4	0	N	0.7	Changping	125
793	2013	4	3	0	136	182	42	43	1899	28	7.2	1001.8	-1.2	0	ESE	0.5	Changping	125
794	2013	4	3	1	160	209	36	118	2200	7	6.7	1001.2	-1.5	0	NNE	0.8	Changping	154
795	2013	4	3	2	160	209	36	118	1399	50	5.9	1001.2	-1.5	0	NNE	1.1	Changping	154
796	2013	4	3	3	121	154	33	55	NA	NA	4.9	1001.1	-1.6	0	ESE	0.8	Changping	148
797	2013	4	3	4	121	154	33	55	1300	43	5.2	1001.1	-1.7	0	NNE	0.4	Changping	148
798	2013	4	3	5	121	151	26	51	1399	38	4.6	1001.7	-1.6	0	ESE	0.7	Changping	136
799	2013	4	3	6	125	165	26	52	1399	39	5.4	1002.5	-0.9	0	NW	1.4	Changping	130
800	2013	4	3	7	132	192	22	75	1800	16	8.9	1003.2	-1.3	0	NNW	0.6	Changping	120
801	2013	4	3	8	168	273	47	103	2299	8	12.3	1003.2	-1.3	0	WNW	0.4	Changping	126
802	2013	4	3	9	168	272	47	102	1800	19	14.6	1003.4	-1.5	0	W	0.8	Changping	125
803	2013	4	3	10	178	258	56	100	1700	35	17.2	1003.4	-1.5	0	SSE	1.5	Changping	106
804	2013	4	3	11	178	258	56	100	1399	68	19.8	1002.8	-2.6	0	S	2.5	Changping	106
805	2013	4	3	12	125	168	30	42	1000	112	20	1002.3	-1.8	0	SSE	2.5	Changping	149
806	2013	4	3	13	109	180	28	35	900	129	19.8	1002.3	-0.3	0	SE	3.7	Changping	179
807	2013	4	3	14	153	239	47	42	1399	156	18.5	1002.3	0.6	0	SSE	4	Changping	201
808	2013	4	3	15	218	376	103	69	3500	144	17.6	1002.8	-0.2	0	SSE	3.5	Changping	95
809	2013	4	3	16	141	376	53	38	1800	150	16.3	1003.1	-0.9	0	SE	4.2	Changping	74
810	2013	4	3	17	112	250	46	36	1399	143	14.7	1004	-2.3	0	SE	2.3	Changping	64
811	2013	4	3	18	112	250	46	36	1100	116	13.5	1004.8	-2.5	0	ESE	1.9	Changping	64
812	2013	4	3	19	75	152	30	41	900	103	12.6	1005.8	-3.3	0	SE	2.3	Changping	52
813	2013	4	3	20	72	129	26	38	800	100	11.9	1006.5	-4.3	0	SE	1.6	Changping	58
814	2013	4	3	21	57	110	21	44	700	77	10.2	1007	-3.5	0	WSW	0.4	Changping	57
815	2013	4	3	22	57	110	21	44	600	60	10	1006.6	-3.7	0	ESE	1	Changping	57
816	2013	4	3	23	47	112	16	67	800	34	9.1	1007	-3.2	0	ESE	0.9	Changping	50
817	2013	4	4	0	47	112	16	67	900	21	8.9	1007	-3	0	E	0.5	Changping	50
818	2013	4	4	1	60	107	22	81	900	9	9.2	1006.6	-3.4	0	S	1.6	Changping	49
819	2013	4	4	2	44	82	25	67	1000	31	9.5	1006.6	-4.1	0	SSW	2.3	Changping	49
820	2013	4	4	3	35	66	42	51	1300	54	9.2	1006.3	-4.4	0	SW	1.1	Changping	47
821	2013	4	4	4	28	56	42	40	1399	62	8.9	1006	-4.7	0	SSW	1.3	Changping	61
822	2013	4	4	5	28	56	42	40	1399	63	8.7	1006.2	-5.2	0	WSW	1.3	Changping	61
823	2013	4	4	6	33	55	39	38	1300	60	8.7	1006.3	-5.6	0	SW	2	Changping	66
824	2013	4	4	7	33	59	32	44	1100	57	9	1006.4	-5.7	0	SSW	0.9	Changping	61
825	2013	4	4	8	37	70	40	43	1300	61	9.3	1006.7	-5.8	0	SW	1.2	Changping	66
826	2013	4	4	9	36	73	36	43	1200	61	9.3	1007.1	-5.8	0	W	0.6	Changping	78
827	2013	4	4	10	51	92	50	50	1600	54	9.5	1006.3	-5.6	0	NE	0.8	Changping	68
828	2013	4	4	11	50	95	58	58	1800	46	9.1	1005.6	-4.1	0	SW	0.4	Changping	63
829	2013	4	4	12	64	106	56	56	1899	48	7.5	1005.1	3	0.3	NE	2.3	Changping	66
830	2013	4	4	13	64	106	56	56	1899	34	6.7	1004.8	2.2	0.3	NNE	2.1	Changping	66
831	2013	4	4	14	57	76	26	63	1800	30	6.3	1004.3	3.3	1	NE	2.5	Changping	72
832	2013	4	4	15	58	68	18	59	1800	34	6.1	1004.1	3.6	0.7	NNW	1	Changping	79
833	2013	4	4	16	63	66	16	61	1800	29	6	1004.4	4.2	0.9	NNW	0.9	Changping	71
834	2013	4	4	17	82	83	17	81	2200	13	6	1005	4.2	0.8	WNW	1.5	Changping	58
835	2013	4	4	18	82	83	17	81	2200	14	5.6	1005.5	4.1	1.5	NNW	0.9	Changping	58
836	2013	4	4	19	71	84	14	88	2299	2	5.6	1006.3	4.4	0.7	WNW	1	Changping	54
837	2013	4	4	20	72	84	15	84	2299	2	5.7	1006.7	4.7	0.7	NNW	0.7	Changping	74
838	2013	4	4	21	72	84	15	84	2200	5	5.8	1006.7	4.9	0.4	W	1.1	Changping	74
839	2013	4	4	22	84	86	12	81	2200	2	5.5	1007.2	4.6	1.4	NW	1.2	Changping	68
840	2013	4	4	23	83	84	12	67	2299	4	5.7	1007.4	4.7	0.2	SW	0.6	Changping	65
841	2013	4	5	0	83	84	12	67	2299	2	5.8	1007.7	4.8	0	W	0.1	Changping	65
842	2013	4	5	1	95	85	11	64	2299	2	6.1	1008.1	5.1	0.4	NE	0.4	Changping	70
843	2013	4	5	2	108	86	10	65	2299	2	6.3	1008.2	5.3	0.4	E	0.5	Changping	62
844	2013	4	5	3	108	75	10	65	2299	2	6.2	1007.8	5.3	0.8	ESE	0	Changping	62
845	2013	4	5	4	104	66	7	58	2200	2	5.9	1007.6	5.2	0.1	SW	0.8	Changping	63
846	2013	4	5	5	101	70	8	58	2399	2	5.7	1007.6	5	0	WSW	0	Changping	67
847	2013	4	5	6	101	77	8	58	2500	2	6	1007.7	5.3	0	ESE	0.6	Changping	67
848	2013	4	5	7	110	87	6	55	2399	2	6.7	1008.2	5.8	0	E	0.2	Changping	52
849	2013	4	5	8	97	110	8	50	2299	4	8	1008.7	6.8	0	NW	0.6	Changping	64
850	2013	4	5	9	146	110	15	55	2399	8	9.8	1009	6.3	0	S	0.8	Changping	66
851	2013	4	5	10	146	132	15	55	2600	7	11.5	1009.1	-2	0	NW	4.1	Changping	66
852	2013	4	5	11	157	31	26	66	900	37	12.1	1009.1	-3.3	0	NW	5.4	Changping	61
853	2013	4	5	12	14	25	14	20	500	59	12.7	1008.7	-4	0	NW	5.6	Changping	35
854	2013	4	5	13	14	25	14	20	500	67	12.3	1008.6	-3.5	0	NE	3.4	Changping	35
855	2013	4	5	14	18	21	8	15	500	73	11.7	1009	-4.5	0	NNW	5.6	Changping	18
856	2013	4	5	15	18	20	8	15	400	76	9.7	1009.6	-1.7	0	WNW	4.1	Changping	18
857	2013	4	5	16	5	22	5	16	400	72	10	1010.3	-6.8	0	NNE	5	Changping	13
858	2013	4	5	17	5	22	5	16	400	76	9.1	1011	-8.5	0	NE	2.7	Changping	13
859	2013	4	5	18	3	14	4	17	400	87	7.6	1012.6	-8.5	0	NNE	4.7	Changping	8
860	2013	4	5	19	8	24	3	8	400	90	7	1014.5	-9.9	0	N	2.1	Changping	10
861	2013	4	5	20	11	18	3	7	400	92	6.4	1015.3	-10.4	0	N	2.8	Changping	10
862	2013	4	5	21	11	18	3	7	400	88	6	1015.3	-10.3	0	ENE	1.1	Changping	10
863	2013	4	5	22	8	14	3	9	400	86	5.6	1015	-10.2	0	N	2.7	Changping	12
864	2013	4	5	23	6	8	3	8	400	82	5.2	1014.6	-9.8	0	N	1.9	Changping	7
865	2013	4	6	0	3	8	3	10	400	83	4.9	1014.2	-10.1	0	NNE	1.6	Changping	3
866	2013	4	6	1	3	9	3	7	400	81	3.7	1013.4	-9	0	N	2.3	Changping	7
867	2013	4	6	2	4	6	3	7	400	77	2.5	1012.6	-8.8	0	NNE	0.8	Changping	12
868	2013	4	6	3	3	6	3	9	400	73	1.9	1012.1	-8.2	0	N	1.3	Changping	9
869	2013	4	6	4	3	6	3	11	500	58	1.3	1011.8	-8.3	0	NNE	1.1	Changping	8
870	2013	4	6	5	3	9	6	19	500	52	2.3	1011.7	-9	0	NE	1.7	Changping	3
871	2013	4	6	6	11	13	9	23	600	44	3.9	1011.9	-9.2	0	N	1.1	Changping	4
872	2013	4	6	7	14	18	11	29	600	45	7	1011.6	-9.9	0	ESE	0.9	Changping	7
873	2013	4	6	8	11	22	14	29	600	57	8.7	1011.2	-8.4	0	NW	2	Changping	20
874	2013	4	6	9	17	22	14	22	500	67	9.4	1010.7	-9.2	0	WNW	3.8	Changping	18
875	2013	4	6	10	16	17	10	17	400	78	11	1009.8	-9.4	0	NNE	3.2	Changping	14
876	2013	4	6	11	12	21	9	14	400	84	11.6	1008	-10	0	NE	2	Changping	15
877	2013	4	6	12	6	16	9	13	400	83	13.1	1006.7	-12.2	0	NNW	1.8	Changping	12
878	2013	4	6	13	13	14	10	14	400	92	13.2	1005.4	-12.9	0	NE	3.9	Changping	9
879	2013	4	6	14	4	10	7	11	400	99	14.6	1004.3	-11.8	0	WNW	3.7	Changping	3
880	2013	4	6	15	8	9	3	7	400	99	15	1003.4	-12.3	0	SW	2.2	Changping	10
881	2013	4	6	16	5	9	3	9	400	98	15	1002.3	-13.3	0	ENE	1.3	Changping	9
882	2013	4	6	17	4	15	3	11	400	99	14.1	1001.8	-13.1	0	ESE	1.4	Changping	11
883	2013	4	6	18	14	18	5	11	400	97	12.3	1002	-10.1	0	ESE	2.5	Changping	13
884	2013	4	6	19	8	25	5	13	500	80	11	1002.6	-8.8	0	ESE	1.7	Changping	12
885	2013	4	6	20	19	41	5	26	700	48	10.4	1002.9	-8.8	0	E	1.8	Changping	13
886	2013	4	6	21	39	64	6	55	700	39	9.2	1002.8	-8.4	0	ESE	1	Changping	48
887	2013	4	6	22	39	64	6	55	700	43	7.5	1002.7	-7.4	0	E	0.8	Changping	48
888	2013	4	6	23	40	70	9	50	700	37	6.2	1002.6	-7.4	0	E	0	Changping	51
889	2013	4	7	0	42	70	11	54	800	26	5.4	1002	-6.8	0	NE	0.4	Changping	58
890	2013	4	7	1	43	74	10	62	600	45	4.8	1001.5	-6.2	0	ENE	0.1	Changping	62
891	2013	4	7	2	35	52	8	32	600	45	3.9	1001.1	-5.9	0	N	0	Changping	57
892	2013	4	7	3	36	48	8	32	NA	NA	3.8	1001.3	-6.5	0	E	0.4	Changping	71
893	2013	4	7	4	36	48	8	32	500	28	4.5	1001.6	-4.8	0	ESE	3.1	Changping	71
894	2013	4	7	5	38	64	9	66	1100	10	3.6	1002	-3.5	0	ESE	1.3	Changping	98
895	2013	4	7	6	58	102	11	66	2899	2	4.1	1002.3	-3.7	0	ESE	2.4	Changping	76
896	2013	4	7	7	90	143	24	77	2500	10	4.7	1002.5	-3.6	0	ESE	1	Changping	65
897	2013	4	7	8	78	115	34	67	2100	28	5.8	1002	-3.3	0	ESE	1.8	Changping	62
898	2013	4	7	9	69	97	56	53	1800	39	7.1	1001.4	-3.2	0	SSE	1.6	Changping	55
899	2013	4	7	10	66	96	62	48	NA	46.2672	8.4	1000.4	-3.2	0	SE	1.3	Changping	62
900	2013	4	7	11	3	102	60	47	NA	NA	10.1	999.4	-2.9	0	SE	2.1	Changping	64
901	2013	4	7	12	59	112	52	46	1600	63	10.9	998	-2.2	0	SSW	2.7	Changping	62
902	2013	4	7	13	89	112	47	44	1200	71	12.1	996.9	-1.5	0	ENE	1.2	Changping	61
903	2013	4	7	14	90	107	39	41	900	79	13.4	995.4	-1.4	0	WSW	1.3	Changping	87
904	2013	4	7	15	90	109	38	45	800	84	12.5	994.8	-0.8	0	N	1	Changping	79
905	2013	4	7	16	96	118	38	55	900	77	12.7	993.3	-2	0	SE	0.8	Changping	95
906	2013	4	7	17	109	114	40	62	1000	70	12.5	995.7	-0.1	0	ESE	1.2	Changping	77
907	2013	4	7	18	107	152	45	73	1100	55	12.2	996.5	-0.4	0	ESE	0.9	Changping	80
908	2013	4	7	19	84	136	44	61	900	57	11.2	998.4	0.6	0	NNW	1.3	Changping	82
909	2013	4	7	20	95	139	43	61	1100	50	10	999.9	2.3	0	E	2.6	Changping	78
910	2013	4	7	21	110	182	35	54	1000	54	8.7	999.9	2.5	0	ENE	1.7	Changping	91
911	2013	4	7	22	60	182	14	24	700	68	8.8	998.9	1.9	0	E	1.6	Changping	78
912	2013	4	7	23	60	28	14	24	800	62	8.5	998.9	1.2	0	E	2.3	Changping	78
913	2013	4	8	0	60	28	12	25	700	63	7.3	998.9	0.9	0	NNW	1.7	Changping	29
914	2013	4	8	1	51	30	10	18	600	61	7.2	999.6	-4.9	0	NW	3.5	Changping	32
915	2013	4	8	2	28	31	9	16	700	32	9	1000.8	-13.4	0	NW	5.8	Changping	16
916	2013	4	8	3	41	48	10	42	400	53	8	1001.4	-18	0	NW	5.7	Changping	40
917	2013	4	8	4	47	97	8	36	300	76	7.1	1001.5	-18.7	0	NW	6.9	Changping	45
918	2013	4	8	5	39	215	4	15	300	83	6.4	1002.4	-18.4	0	NW	3.6	Changping	29
919	2013	4	8	6	20	144	5	12	300	86	6.3	1003.1	-15.7	0	NW	5.2	Changping	33
920	2013	4	8	7	20	140	5	9	300	86	7	1003.8	-13.9	0	NNW	4.9	Changping	19
921	2013	4	8	8	15	141	4	15	300	81	7.5	1003.8	-12.3	0	NW	7.1	Changping	19
922	2013	4	8	9	15	141	4	15	400	79	8.6	1004	-12	0	NW	6.5	Changping	18
923	2013	4	8	10	15	138	8	15	300	81	9.5	1003.9	-11.2	0	NW	5.2	Changping	14
924	2013	4	8	11	14	171	8	15	400	82	10.8	1003.3	-12.6	0	N	9.3	Changping	15
925	2013	4	8	12	14	150	7	13	300	86	11.1	1003.1	-13.1	0	NW	6.4	Changping	14
926	2013	4	8	13	14	150	7	12	300	90	11.3	1003.4	-12.2	0	NNW	7	Changping	14
927	2013	4	8	14	6	146	5	10	300	88	10	1003.5	-12	0	NNW	6.1	Changping	12
928	2013	4	8	15	11	168	4	11	300	90	10.7	1003.8	-12.7	0	NW	6	Changping	13
929	2013	4	8	16	10	141	3	11	300	89	10.4	1004.2	-13.7	0	NW	6.4	Changping	11
930	2013	4	8	17	10	141	3	11	300	87	9.3	1005.1	-13.2	0	NW	5.2	Changping	11
931	2013	4	8	18	14	141	3	13	300	88	8.7	1005.9	-14.4	0	NW	4.6	Changping	10
932	2013	4	8	19	14	148	3	12	300	87	8.3	1006.6	-13.4	0	NNW	5.4	Changping	18
933	2013	4	8	20	19	122	3	13	300	88	8	1007.1	-13.6	0	NW	4.9	Changping	24
934	2013	4	8	21	17	90	3	11	300	87	7.5	1007.1	-12.3	0	NW	8.2	Changping	25
935	2013	4	8	22	15	102	3	11	300	91	7.2	1006.9	-11.6	0	NW	7.9	Changping	21
936	2013	4	8	23	16	127	3	7	300	93	6.8	1007	-10.9	0	NW	7.6	Changping	12
937	2013	4	9	0	14	74	3	5	300	92	6.1	1007.1	-9.8	0	NW	4.7	Changping	12
938	2013	4	9	1	9	78	3	6	300	86	6.1	1007	-10.2	0	NNW	5.5	Changping	9
939	2013	4	9	2	7	42	3	10	300	85	5.5	1008	-10.3	0	NW	2.4	Changping	10
940	2013	4	9	3	7	28	3	11	300	90	5.2	1008.6	-10.2	0	NW	2.4	Changping	10
941	2013	4	9	4	10	31	3	9	300	86	5.3	1009.2	-10.5	0	NW	4.4	Changping	7
942	2013	4	9	5	9	26	3	11	300	85	5.5	1009.9	-10.7	0	NW	4.9	Changping	10
943	2013	4	9	6	10	23	4	12	300	93	5.7	1010.7	-10.6	0	NNW	4.8	Changping	10
944	2013	4	9	7	10	24	5	9	300	89	6.8	1011.6	-10	0	NW	4.9	Changping	13
945	2013	4	9	8	11	25	4	13	300	86	7.7	1012	-10.6	0	NW	5.1	Changping	13
946	2013	4	9	9	15	31	4	17	300	92	8.6	1012.1	-9.4	0	NW	5.4	Changping	14
947	2013	4	9	10	8	30	4	13	300	90	9.1	1012	-9.4	0	WNW	3.9	Changping	12
948	2013	4	9	11	6	35	5	14	300	91	10.5	1011.9	-9.8	0	NNE	4.1	Changping	10
949	2013	4	9	12	6	35	5	14	300	97	10.2	1011.6	-9.5	0	NW	4	Changping	10
950	2013	4	9	13	8	34	4	10	300	99	10.8	1011.5	-9	0	WNW	3.9	Changping	10
951	2013	4	9	14	19	33	3	14	300	95	11.5	1011.7	-8.4	0	N	5.6	Changping	9
952	2013	4	9	15	16	24	3	9	300	98	10.4	1011.6	-7.8	0	NNW	3.4	Changping	8
953	2013	4	9	16	16	25	3	10	300	96	9.6	1011.9	-8.1	0	WNW	6.2	Changping	6
954	2013	4	9	17	12	37	3	19	400	86	9.3	1012.2	-10.3	0	NNW	3.8	Changping	13
955	2013	4	9	18	19	26	3	23	400	85	8	1012.7	-11.9	0	N	3	Changping	14
956	2013	4	9	19	19	26	3	23	300	97	7	1013.6	-12.2	0	NNE	2.1	Changping	14
957	2013	4	9	20	13	18	3	13	400	91	6.8	1014.2	-11.9	0	N	2.2	Changping	16
958	2013	4	9	21	13	22	3	15	400	87	6	1014.3	-11.6	0	N	3.7	Changping	16
959	2013	4	9	22	12	20	3	16	400	90	6	1014.5	-11.2	0	NNW	3.8	Changping	13
960	2013	4	9	23	11	19	3	13	300	94	4.7	1014.3	-10.6	0	NNW	1.3	Changping	10
961	2013	4	10	0	5	17	3	8	300	83	3.9	1013.8	-9.8	0	NW	1.3	Changping	13
962	2013	4	10	1	6	10	3	15	400	30.4164	3.8	1013.5	-9.6	0	WNW	1.5	Changping	11
963	2013	4	10	2	14	22	7	59	500	14.1372	4.6	1013.2	-9.2	0	WNW	3.7	Changping	8
964	2013	4	10	3	15	29	9	74	500	26.5608	4.4	1012.9	-8.7	0	NW	2.1	Changping	8
965	2013	4	10	4	17	27	16	62	700	36.414	4.2	1012.9	-8.6	0	NW	3	Changping	5
966	2013	4	10	5	13	26	19	50	700	42.4116	4	1013.1	-8.4	0	WNW	2.6	Changping	9
967	2013	4	10	6	14	25	12	41	600	48.195	5	1013	-8.2	0	WNW	5	Changping	10
968	2013	4	10	7	12	24	14	36	700	40.0554	6.3	1013	-8.4	0	WNW	3.6	Changping	10
969	2013	4	10	8	15	34	15	30	600	58.6908	8.3	1012.7	-9.6	0	NW	4.1	Changping	14
970	2013	4	10	9	18	28	11	22	500	72.3996	9.3	1012.3	-9.3	0	NW	4.2	Changping	14
971	2013	4	10	10	18	27	11	22	400	86.3226	9.4	1011.4	-10.7	0	NE	3.6	Changping	14
972	2013	4	10	11	12	25	8	14	400	87.3936	9.8	1010.5	-11	0	NNE	4.7	Changping	14
973	2013	4	10	12	10	20	4	8	300	96.39	12.1	1009.8	-9.6	0	NW	4.7	Changping	11
974	2013	4	10	13	17	32	4	10	300	92.5344	11.1	1009.1	-8.7	0	N	1.7	Changping	5
975	2013	4	10	14	17	31	3	10	300	90.3924	11.8	1008	-10.5	0	NNE	3.4	Changping	4
976	2013	4	10	15	14	31	3	11	300	94.0338	11.7	1007.6	-12.6	0	N	3.1	Changping	12
977	2013	4	10	16	13	16	3	9	300	92.9628	11.3	1007.5	-11.5	0	NE	2.7	Changping	5
978	2013	4	10	17	8	23	3	10	300	90.1782	10.9	1007.7	-11.9	0	NNE	2.7	Changping	8
979	2013	4	10	18	14	23	4	13	400	85.4658	9.5	1008.1	-11.8	0	NE	1.3	Changping	11
980	2013	4	10	19	15	23	7	17	400	78.8256	7.9	1008.9	-12	0	ENE	0.7	Changping	11
981	2013	4	10	20	12	26	5	22	500	73.2564	6.4	1009.6	-10.8	0	NE	0.2	Changping	24
982	2013	4	10	21	22	39	12	33	600	56.3346	4.7	1009.9	-10.2	0	ENE	0	Changping	31
983	2013	4	10	22	24	37	9	44	600	36.8424	3.8	1010.1	-10.3	0	NNE	0.7	Changping	25
984	2013	4	10	23	24	38	10	45	900	19.278	4	1010.1	-10.9	0	NNE	1.7	Changping	25
985	2013	4	11	0	36	51	12	60	700	27.4176	3.7	1010.6	-11.1	0	NE	0.8	Changping	20
986	2013	4	11	1	29	37	9	53	400	46.2672	3	1010.4	-10	0	NE	1	Changping	22
987	2013	4	11	2	14	31	5	31	400	32.5584	2.8	1010.6	-8.9	0	N	1.2	Changping	28
988	2013	4	11	3	15	30	5.4264	41	NA	NA	3	1010.7	-9	0	N	1.7	Changping	29
989	2013	4	11	4	14	26	5	41	500	25.2756	3.1	1010.7	-9.9	0	N	1.2	Changping	28
990	2013	4	11	5	15	29	9	53.9939	600	15.6366	3.3	1010.9	-10.7	0	NNE	1.6	Changping	28
991	2013	4	11	6	19	30	14	54	700	15.4224	6.2	1011.6	-11	0	NNE	0.7	Changping	20
992	2013	4	11	7	17	27	16	61	700	24.2046	8.6	1011.8	-10.9	0	NNE	0.8	Changping	20
993	2013	4	11	8	17	36	19	59	600	46.9098	10.3	1011.7	-11.7	0	N	1.5	Changping	9
994	2013	4	11	9	15	32	16	39	500	73.899	11.1	1011.4	-11.7	0	NW	4.2	Changping	12
995	2013	4	11	10	17	23	10	19	300	82.467	13.3	1010.9	-12.8	0	NNW	5.7	Changping	10
996	2013	4	11	11	14	32	5	12	300	90.6066	13.9	1010	-13.2	0	NNE	3.6	Changping	14
997	2013	4	11	12	13	32	3	7	NA	99.8172	15.4	1008.9	-12.9	0	NE	3.5	Changping	11
998	2013	4	11	13	12	24	3	6	200	101.3166	15.9	1008.2	-13.5	0	N	3.2	Changping	11
999	2013	4	11	14	11	36	3	5	200	101.3166	17	1007.2	-12.7	0	N	2.4	Changping	13
1000	2013	4	11	15	5	21	1.1424	5.1325	NA	102.816	17.4	1006.6	-12.4	0	NE	3.1	Changping	5
1001	2013	4	11	16	7	16	3	5	200	103.887	17.1	1006.5	-12.6	0	NE	3	Changping	8
1002	2013	4	11	17	7	16	3	5	200	102.816	16.2	1006.7	-13.3	0	NNE	1.8	Changping	8
1003	2013	4	11	18	8	22	3	10	300	98.3178	14.6	1007.2	-13.6	0	E	0.7	Changping	11
1004	2013	4	11	19	8	24	4	13	300	91.8918	12.4	1007.9	-13.6	0	E	0.6	Changping	8
1005	2013	4	11	20	8	24	3	13	300	86.751	10.8	1008.5	-11.3	0	W	1.9	Changping	7
1006	2013	4	11	21	21	38	8	37	700	58.905	7.8	1008.9	-10.6	0	ESE	0.9	Changping	25
1007	2013	4	11	22	37	75	18	81	700	11.3526	7.1	1009	-11.2	0	ENE	0.6	Changping	23
1008	2013	4	11	23	27	55	11	67	700	18.207	6.4	1008.7	-10	0	NE	0	Changping	37
1009	2013	4	12	0	27	55	11	67	500	54.621	5.7	1008.4	-10.1	0	N	0.1	Changping	37
1010	2013	4	12	1	15	52	4	19	400	57	5.9	1008.2	-10	0	NE	0.6	Changping	45
1011	2013	4	12	2	16	45	4	23	400	52	4.4	1007.6	-9.8	0	NNE	0	Changping	51
1012	2013	4	12	3	15	44	3	23	400	43	3.8	1007.4	-9.6	0	NNE	0.4	Changping	51
1013	2013	4	12	4	15	32	3	32	400	43	3.8	1007.4	-8.6	0	NNW	0.4	Changping	52
1014	2013	4	12	5	20	34	3	29	400	41	3.1	1007.5	-8.9	0	NNE	1.2	Changping	46
1015	2013	4	12	6	21	33	3	30	700	24	5.2	1007.6	-8.7	0	NNE	0	Changping	56
1016	2013	4	12	7	20	54	6	46	1100	6	10.6	1007.3	-6.3	0	SE	1.5	Changping	48
1017	2013	4	12	8	38	99	18	68	1100	9	12.2	1007.2	-8.9	0	SE	2.3	Changping	33
1018	2013	4	12	9	52	125	20	77	900	9	13.6	1006.9	-8.4	0	ESE	1.6	Changping	54
1019	2013	4	12	10	51	124	19	76	700	19	15.5	1006	-7.4	0	SE	1.8	Changping	53
1020	2013	4	12	11	50	101	16	76	NA	29.5596	17.3	1004.8	-6.6	0	SE	2.5	Changping	62
1021	2013	4	12	12	54	99	18	58	600	46	18.4	1003.5	-7.1	0	ESE	2	Changping	70
1022	2013	4	12	13	57	94	19	49	600	62	19.7	1001.9	-6.9	0	ESE	2.8	Changping	71
1023	2013	4	12	14	56	90	16	54	700	65	20.9	1000.5	-6.7	0	SE	2.9	Changping	67
1024	2013	4	12	15	65	109	16	68	700	68	22.4	999.5	-4.7	0	SW	1.3	Changping	76
1025	2013	4	12	16	64	104	17	58	NA	88.6788	21.8	999.2	-2.9	0	S	0.5	Changping	50
1026	2013	4	12	17	52	94	18	27	NA	124.236	21.2	999	-2	0	ENE	1.1	Changping	48
1027	2013	4	12	18	64	127	20	46	700	97	19.9	999.1	-3.8	0	E	1.1	Changping	59
1028	2013	4	12	19	84	146	21	87	900	41	18.7	999.9	-4.1	0	ENE	1.3	Changping	78
1029	2013	4	12	20	76	119	17	72	900	55	16.6	999.4	-2.5	0	E	0	Changping	96
1030	2013	4	12	21	78	106	15	64	800	53	15	998.7	-2.5	0	E	0.7	Changping	102
1031	2013	4	12	22	69	115	16	70	900	39	14.9	997.8	-2.5	0	ENE	1.8	Changping	103
1032	2013	4	12	23	67	111	14	43	700	57	13.4	997.4	-1.8	0	ENE	0.1	Changping	119
1033	2013	4	13	0	62	98	15	34	600	60	11.6	996.4	-0.9	0	NE	0.8	Changping	128
1034	2013	4	13	1	64	108	16	54	900	36	10.8	995.4	-0.7	0	NNE	0.1	Changping	129
1035	2013	4	13	2	64	99	15	50	800	33	9.9	994.6	-0.3	0	NE	0.1	Changping	114
1036	2013	4	13	3	64	99	15	50	700	41	8.9	994	-0.2	0	NE	0.5	Changping	114
1037	2013	4	13	4	55	99	12	30	700	41	8.2	993.6	-0.1	0	NE	0	Changping	98
1038	2013	4	13	5	58	93	13	47	900	22	7.6	993.5	0.1	0	ESE	0.6	Changping	91
1039	2013	4	13	6	57	93	12	39	700	26	10.3	993.4	0.3	0	SW	1.1	Changping	89
1040	2013	4	13	7	62	102	15	46	700	20	14.2	993.6	0.1	0	ESE	0.8	Changping	87
1041	2013	4	13	8	62	102	15	46	1300	10	17.9	993.5	0.1	0	SE	1	Changping	87
1042	2013	4	13	9	80	156	22	82	1100	14	21	993.5	1.3	0	SW	0.4	Changping	90
1043	2013	4	13	10	86	154	23	80	1000	31	24.9	993.7	-0.3	0	NNE	4.6	Changping	96
1044	2013	4	13	11	62	126	19	50	700	55	23.2	993.5	3.2	0	ENE	4.1	Changping	103
1045	2013	4	13	12	19	75	5	8	300	83	23.9	993.8	3.8	0	NNW	4.7	Changping	75
1046	2013	4	13	13	17	57	6	9	300	86	23.6	994.5	1.8	0	WNW	7.4	Changping	26
1047	2013	4	13	14	25	80	5	13	300	88	23	994.8	0.7	0	NW	6.7	Changping	11
1048	2013	4	13	15	17	112	8	17	400	86	23.7	994.8	0.1	0	N	4.8	Changping	10
1049	2013	4	13	16	17	111	8	16	400	88	22.7	995.6	-2.1	0	NW	3.8	Changping	10
1050	2013	4	13	17	15	21	4	11	300	93	20.5	996.1	-3.3	0	NNW	5.5	Changping	16
1051	2013	4	13	18	10	81	4	22	300	82	18.1	997.8	-5.2	0	N	6	Changping	6
1052	2013	4	13	19	9	46	3	14	300	86	17.3	999.1	-6.6	0	NNW	6.5	Changping	9
1053	2013	4	13	20	11	48	3	14	300	89	16.1	1000.3	-9.8	0	NNW	5.4	Changping	11
1054	2013	4	13	21	8	56	4	13	300	90	15.3	1000.9	-11.2	0	SE	2.5	Changping	7
1055	2013	4	13	22	10	31	3	8	300	91	13.1	1002.5	-11.5	0	E	1.3	Changping	11
1056	2013	4	13	23	3	15	3	4	200	94	11.7	1003.4	-11.2	0	ENE	2.3	Changping	7
1057	2013	4	14	0	3	14	3	2	200	96	10.2	1004.1	-11.8	0	NE	1	Changping	7
1058	2013	4	14	1	8	12	3	NA	200	94	9.4	1004.6	-11.9	0	NNW	1.1	Changping	9
1059	2013	4	14	2	3	9	3	4	200	91	7.6	1004.8	-13.4	0	NE	0.8	Changping	5
1060	2013	4	14	3	5	12	3	8	300	84	7.9	1004.8	-16.4	0	ENE	1.4	Changping	9
1061	2013	4	14	4	4	8	3	2	200	91	7.5	1005.1	-17.5	0	ENE	3.3	Changping	3
1062	2013	4	14	5	4	9	3	NA	200	92	6.7	1005.2	-16	0	NE	2.4	Changping	5
1063	2013	4	14	6	8	12	3	2	200	89	8.2	1005.8	-16.2	0	ENE	1.2	Changping	4
1064	2013	4	14	7	7	21	7	8	200	82	10.2	1005.7	-16.2	0	E	2.3	Changping	5
1065	2013	4	14	8	6	22	3	7	300	83	11.9	1005.4	-15.7	0	SE	1.6	Changping	9
1066	2013	4	14	9	5	18	4	7	300	86	12.7	1005	-14.2	0	NE	1.1	Changping	9
1067	2013	4	14	10	5	17	4	6	300	83	13.8	1003.8	-13.3	0	SSE	1.7	Changping	8
1068	2013	4	14	11	7	21	5	12	300	82	14.2	1002.3	-3.6	0	S	2.6	Changping	10
1069	2013	4	14	12	11	27	5	14	500	76	14.5	1001.1	-2.9	0	SE	2.7	Changping	14
1070	2013	4	14	13	52	130	19	31	600	83	16	999.8	-3.5	0	SE	3.1	Changping	39
1071	2013	4	14	14	50	117	16	24	500	97	16.2	998.5	-3.4	0	ESE	2.1	Changping	56
1072	2013	4	14	15	43	120	16	21	500	109	16.2	997.5	-3.9	0	S	3.3	Changping	46
1073	2013	4	14	16	50	142	16	20	500	120	15.6	996.9	-2.9	0	SSW	3.1	Changping	44
1074	2013	4	14	17	54	148	15	22	500	115	15.5	996.4	-3	0	SSW	2	Changping	44
1075	2013	4	14	18	49	154	20	29	500	102	14.8	996.2	-2.6	0	S	3.2	Changping	49
1076	2013	4	14	19	56	158	23	35	500	95	14.2	996.4	-2.7	0	S	1.2	Changping	46
1077	2013	4	14	20	56	158	23	35	600	91	13.9	996.6	-2.5	0	SE	1.5	Changping	45
1078	2013	4	14	21	58	155	18	35	600	73	13.3	996.7	-2.7	0	ESE	1.4	Changping	54
1079	2013	4	14	22	53	146	16	43	600	60	12.6	996.7	-2.9	0	ESE	2.2	Changping	61
1080	2013	4	14	23	60	144	16	47	700	54	11.7	996.9	-2.5	0	E	1	Changping	60
1081	2013	4	15	0	79	178	18	69	900	28	11.2	996.7	-1.9	0	ESE	1.9	Changping	56
1082	2013	4	15	1	70	157	20	62	1000	29	9.3	996.3	-1.7	0	ESE	1	Changping	61
1083	2013	4	15	2	65	137	20	59	1000	28	7.6	996.2	-1.1	0	ESE	0	Changping	70
1084	2013	4	15	3	64	129	16	55	NA	NA	6.6	996.1	-1.3	0	N	0.9	Changping	56
1085	2013	4	15	4	64	128	15	55	1000	11	5.6	995.8	-0.9	0	N	1.2	Changping	56
1086	2013	4	15	5	75	154	15	77	1000	6	5.6	996.5	-1.3	0	N	0.1	Changping	60
1087	2013	4	15	6	75	154	15	77	1100	4	7	997	-0.9	0	NNE	0.8	Changping	60
1088	2013	4	15	7	70	150	18	78	1100	13	10.4	997	-1.3	0	N	1.2	Changping	59
1089	2013	4	15	8	70	151	27	61	1200	20	12.2	996.8	-2.8	0	SW	0.7	Changping	76
1090	2013	4	15	9	67	123	40	56	1000	46	13.4	996.8	-2.6	0	SSE	1.8	Changping	69
1091	2013	4	15	10	67	126	50	61	1000	50	14.5	995.7	-2.9	0	SE	1.6	Changping	70
1092	2013	4	15	11	76	132	52	60	1100	61	16	994.4	-3	0	ESE	2.8	Changping	81
1093	2013	4	15	12	76	129	56	56	1100	76	17.2	993.6	-2.5	0	SSW	1.9	Changping	89
1094	2013	4	15	13	79	145	68	53	1399	90	18.5	992.3	-1.9	0	SE	3.3	Changping	82
1095	2013	4	15	14	89	168	67	45	1500	115	18.6	991.2	-1.8	0	SSE	2	Changping	95
1096	2013	4	15	15	88	167	66	44	1399	126	18.8	990.9	-0.6	0	SE	1.6	Changping	95
1097	2013	4	15	16	93	181	53	42	1600	138	18	990.4	1	0	SE	2.6	Changping	NA
1098	2013	4	15	17	112	223	50	48	1700	132	17.2	991.2	3.1	0	SE	3.3	Changping	48
1099	2013	4	15	18	112	223	50	48	1700	133	15	991.9	3.8	0	SE	4.5	Changping	48
1100	2013	4	15	19	115	227	56	45	800	113	13.5	993.4	3.3	0	ESE	5.2	Changping	60
1101	2013	4	15	20	69	180	21	28	600	96	12.2	994.3	2.3	0	ESE	3.4	Changping	56
1102	2013	4	15	21	55	156	20	25	800	89	11.3	994.3	1.2	0	ESE	2.2	Changping	48
1103	2013	4	15	22	54	156	20	25	900	79	10.9	994.2	0.6	0	E	1.6	Changping	48
1104	2013	4	15	23	55	139	24	31	1000	72	10.7	994.7	-0.2	0	E	1.2	Changping	50
1105	2013	4	16	0	54	140	37	30	1300	73	10.8	994.7	-0.7	0	ESE	1.1	Changping	58
1106	2013	4	16	1	53	140	36	29	1200	75	10.3	994.7	-0.2	0	NNW	1	Changping	57
1107	2013	4	16	2	59	117	51	28	1200	74	9.9	993.7	1	0	ENE	0.7	Changping	60
1108	2013	4	16	3	66	138	46	73	1200	31	9.5	994.3	0.6	0	SW	0.6	Changping	53
1109	2013	4	16	4	65	137	45	73	1200	31	8.4	995.2	1.1	0	NW	1.2	Changping	52
1110	2013	4	16	5	56	145	32	58	1200	39	8	996	1.6	0	NW	1.1	Changping	51
1111	2013	4	16	6	63	163	27	74	1200	12	8.9	996.5	1.8	0	NW	0	Changping	61
1112	2013	4	16	7	63	162	26	73	1200	9	13.2	997.1	2.4	0	N	0.9	Changping	61
1113	2013	4	16	8	81	157	34	46	1100	41	16.4	997.6	-2.7	0	NW	5.9	Changping	66
1114	2013	4	16	9	62	115	27	33	800	51	17.7	998.3	-2.6	0	NW	4.9	Changping	71
1115	2013	4	16	10	25	94	18	24	400	62	18.8	998.5	-2.8	0	NNW	5.5	Changping	70
1116	2013	4	16	11	15	90	20	20	500	71	19.5	998.3	-2.2	0	N	3.4	Changping	43
1117	2013	4	16	12	15	90	20	20	500	80	20.3	997.8	-2.1	0	NNW	2.4	Changping	43
1118	2013	4	16	13	20	94	17	17	400	92	20.7	997.6	-3.1	0	NW	3.2	Changping	32
1119	2013	4	16	14	24	68	11	14	400	101	21.4	997	-2.5	0	N	3.1	Changping	30
1120	2013	4	16	15	15	54	9	11	400	104	20.9	996.4	-4.3	0	ENE	2.3	Changping	34
1121	2013	4	16	16	24	60	10	14	300	107	20.8	996.4	-6.8	0	NNW	2.3	Changping	30
1122	2013	4	16	17	18	27	6	14	300	102	20.4	996.4	-5.5	0	ESE	1.7	Changping	29
1123	2013	4	16	18	13	36	6	18	300	96	17.7	997.7	-0.1	0	SSW	4.8	Changping	29
1124	2013	4	16	19	13	36	6	18	600	96	15.2	999.7	-1.8	0	SE	3.9	Changping	29
1125	2013	4	16	20	107	404	38	49	1200	107	12.9	1001.8	-1.5	0	ESE	5.7	Changping	90
1126	2013	4	16	21	103	248	36	48	1200	92	11.1	1002.7	-3.8	0	ESE	4.4	Changping	77
1127	2013	4	16	22	103	248	36	48	1000	104	10.4	1003.9	-2.6	0	ESE	2.5	Changping	77
1128	2013	4	16	23	66	131	21	37	800	102	9.9	1003.7	-1.5	0	SSE	3.5	Changping	47
1129	2013	4	17	0	63	114	17	35	700	94	9.4	1004.2	-0.8	0	SSW	3.5	Changping	46
1130	2013	4	17	1	63	114	17	34	700	87	9.3	1004	-0.3	0	SSW	1.3	Changping	45
1131	2013	4	17	2	49	57	14	30	800	80	9.2	1003.9	-0.2	0	SSW	2.4	Changping	38
1132	2013	4	17	3	41	49	12	23	700	88	8.9	1003.4	-0.2	0	SSW	2.6	Changping	43
1133	2013	4	17	4	43	57	15	26	800	78	9	1003.1	-0.6	0	SE	1.2	Changping	47
1134	2013	4	17	5	45	57	17	27	800	74	9.1	1003.3	-0.8	0	SE	1.7	Changping	55
1135	2013	4	17	6	47	58	15	30	700	64	9.3	1003.4	-0.6	0	ESE	2.4	Changping	58
1136	2013	4	17	7	55	62	16	42	600	48	9.7	1003.4	-2	0	SSW	3.7	Changping	57
1137	2013	4	17	8	49	66	18	49	700	42	10.9	1002.6	-3.6	0	SSW	6.2	Changping	57
1138	2013	4	17	9	49	66	18	49	600	77	12.1	1001.9	-4.1	0	S	3.4	Changping	57
1139	2013	4	17	10	34	64	14	24	500	84	13	1001.1	-4.6	0	SE	3.9	Changping	44
1140	2013	4	17	11	34	65	12	26	500	87	14.3	1000.2	-4	0	SE	3.1	Changping	42
1141	2013	4	17	12	42	67	14	30	500	88	15.1	999.9	-3.3	0	ESE	2.4	Changping	36
1142	2013	4	17	13	41	66	14	30	600	95	15.7	999.1	-3.3	0	SSE	1.9	Changping	35
1143	2013	4	17	14	44	73	20	31	500	106	16.1	999.1	-4	0	SE	3.1	Changping	56
1144	2013	4	17	15	55	73	18	30	500	118	16.1	998.7	-3.4	0	SE	1.4	Changping	56
1145	2013	4	17	16	71	82	23	30	700	116	16	999.5	-3.5	0	ESE	2.4	Changping	44
1146	2013	4	17	17	70	81	22	30	800	108	15.4	1000.1	-3	0	SE	1	Changping	43
1147	2013	4	17	18	76	98	25	38	900	105	14.8	1001.3	-3.1	0	N	0.8	Changping	47
1148	2013	4	17	19	75	100	24	39	900	99	14.2	1003.5	-3.6	0	ESE	2	Changping	45
1149	2013	4	17	20	70	105	19	42	800	85	14.5	1005	-4.8	0	NE	3	Changping	40
1150	2013	4	17	21	44	97	10	30	500	78	13.1	1006.1	-6.5	0	NE	3.2	Changping	42
1151	2013	4	17	22	43	96	10	30	200	93	11.7	1007.7	-6.2	0	NE	5.7	Changping	42
1152	2013	4	17	23	8	98	3	2	200	93	10.4	1009.1	-6.5	0	N	5.9	Changping	47
1153	2013	4	18	0	5	58	3	2	200	92	8.8	1010.4	-9.2	0	NNE	2.9	Changping	18
1154	2013	4	18	1	10	26	4	5	200	83	8.2	1011.7	-10.2	0	N	2.2	Changping	14
1155	2013	4	18	2	3	7	4	6	200	85	7.6	1012.7	-11.2	0	NNW	3.2	Changping	13
1156	2013	4	18	3	3	7	3	6	200	85	7.4	1013.6	-12.4	0	N	3	Changping	12
1157	2013	4	18	4	3	6	3	6	200	83	6.7	1014.2	-12	0	N	2.4	Changping	7
1158	2013	4	18	5	5	7	6	9	200	77	6.4	1015.3	-13.8	0	NNE	2.3	Changping	11
1159	2013	4	18	6	6	10	6	11	200	76	7.9	1016.5	-15.7	0	N	1	Changping	14
1160	2013	4	18	7	4	14	4	14	200	73	8.9	1017	-16.4	0	NNE	2.7	Changping	9
1161	2013	4	18	8	9	10	4	11	200	77	9.2	1017.2	-17	0	ENE	2.3	Changping	5
1162	2013	4	18	9	3	6	3	6	200	85	10.7	1016.6	-15.8	0	NNW	1.9	Changping	4
1163	2013	4	18	10	3	6	3	6	200	87	11.9	1015.8	-15.7	0	NNE	3.5	Changping	4
1164	2013	4	18	11	5	10	3	5	200	92	12.9	1014.9	-16.9	0	W	1.6	Changping	6
1165	2013	4	18	12	3	10	3	3	200	97	13.8	1013.8	-16.2	0	N	3.7	Changping	5
1166	2013	4	18	13	3	6	3	2	200	100	14.8	1012.5	-15.5	0	W	1.9	Changping	7
1167	2013	4	18	14	2	7	0.2856	1.8477	NA	100.8882	15.4	1011.5	-16.1	0	SSW	2.4	Changping	NA
1168	2013	4	18	15	3	8	3	3	200	102	15.1	1010.9	-15.2	0	SE	2.8	Changping	9
1169	2013	4	18	16	15	16	3	4	200	104	14.9	1010.7	-15.4	0	SE	4.3	Changping	10
1170	2013	4	18	17	7	23	3	6	200	105	13.9	1011.2	-16.2	0	ESE	3.9	Changping	7
1171	2013	4	18	18	5	27	3	10	200	100	13	1012.2	-15.8	0	ESE	2.7	Changping	7
1172	2013	4	18	19	8	32	3	10	200	92	12.1	1013.2	-15.6	0	SE	1.6	Changping	8
1173	2013	4	18	20	11	38	3	16	300	81	11.8	1014.4	-15.8	0	SSW	1	Changping	14
1174	2013	4	18	21	16	41	3	24	300	72	10.9	1015	-14	0	E	0.9	Changping	12
1175	2013	4	18	22	16	41	3	23	400	54	10.8	1015	-14.9	0	ESE	1.8	Changping	12
1176	2013	4	18	23	17	38	4	28	400	59	10.3	1015.1	-14.5	0	ESE	2.3	Changping	12
1177	2013	4	19	0	17	31	3	22	300	65	9.8	1014.6	-13.5	0	ESE	2	Changping	8
1178	2013	4	19	1	8	23	4	12	300	78	8.2	1015.3	-3	0	ESE	4.1	Changping	37
1179	2013	4	19	2	32	164	NA	33	600	44	7.4	1015.9	-2.1	0	E	2.4	Changping	36
1180	2013	4	19	3	47	119	17	39	NA	NA	7.1	1016.1	-2.6	0	ESE	2.4	Changping	34
1181	2013	4	19	4	42	77	19	NA	800	38	6.9	1016.2	-3.1	0	ESE	2.5	Changping	26
1182	2013	4	19	5	39	78	22	36	800	40	6.8	1016.3	-3.7	0	ESE	3.6	Changping	24
1183	2013	4	19	6	37	69	21	37	700	41	6.7	1016.8	-5	0	SE	3.2	Changping	28
1184	2013	4	19	7	32	60	22	37	600	48	7.1	1017.4	-5	0	ESE	2.5	Changping	33
1185	2013	4	19	8	35	67	24	42	800	46	6.9	1017.6	-4.8	0	E	0.9	Changping	34
1186	2013	4	19	9	35	67	24	42	800	41	7.3	1017.3	-3.9	0	SSW	2.7	Changping	34
1187	2013	4	19	10	61	93	30	47	800	42	6.4	1017.1	0.7	0	SSW	3.5	Changping	33
1188	2013	4	19	11	61	114	20	38	800	50	6.6	1016.4	-0.2	0	SSW	2.9	Changping	45
1189	2013	4	19	12	52	39	15	22	500	78	7.8	1015.9	-1.5	0	SW	2.2	Changping	48
1190	2013	4	19	13	29	34	14	17	500	88	8.2	1014.8	-2.5	0	SSW	2.7	Changping	38
1191	2013	4	19	14	47	34	15	17	500	95	8.3	1013.9	-4.5	0	SSW	2.9	Changping	35
1192	2013	4	19	15	55	33	14	16	500	100	8.1	1013.4	-4.1	0	SSW	1.6	Changping	40
1193	2013	4	19	16	43	44	13	16	500	103	7.8	1013	-3.4	0	SSW	2.6	Changping	37
1194	2013	4	19	17	49	52	14	21	600	94	7.2	1012.7	-3.1	0	SW	3.3	Changping	53
1195	2013	4	19	18	45	64	12	27	600	86	6.3	1013.2	-1.4	0	SSW	1.8	Changping	58
1196	2013	4	19	19	46	68	11	29	600	83	6	1013.6	-0.5	0	SSW	0.5	Changping	53
1197	2013	4	19	20	51	65	9	36	600	66	5.7	1014.1	-0.2	0	SSE	0.7	Changping	55
1198	2013	4	19	21	53	66	7	35	600	55	5.2	1014	0.6	0	SE	1.6	Changping	60
1199	2013	4	19	22	61	63	5	43	600	40	4.8	1014.4	0.7	0	SE	1.3	Changping	54
1200	2013	4	19	23	56	66	3	49	600	22	4.6	1014.6	0.7	0	SE	1.6	Changping	67
1201	2013	4	20	0	64	65	3	49	600	19	4.1	1014.3	0.4	0	N	0.9	Changping	75
1202	2013	4	20	1	65	56	4	53	600	13	4	1013.8	0.5	0	NNE	0.2	Changping	73
1203	2013	4	20	2	70	56	3	45	600	16	3.3	1013.8	0	0	NE	0.6	Changping	59
1204	2013	4	20	3	76	63	3	47	700	10	2.5	1013.5	-0.9	0	NNE	0.7	Changping	74
1205	2013	4	20	4	61	63	3	28	700	20	1.5	1013.7	-1.2	0	NNE	0	Changping	73
1206	2013	4	20	5	72	74	3	27	700	20	1	1014	-1.1	0	NE	0.6	Changping	62
1207	2013	4	20	6	72	76	3	40	800	8	3	1014.4	-0.6	0	N	0.4	Changping	63
1208	2013	4	20	7	76	88	6	51	800	5	6	1014.4	0.5	0	SW	0.7	Changping	69
1209	2013	4	20	8	84	92	13	53	800	11	7.9	1014.3	0.6	0	S	0.9	Changping	80
1210	2013	4	20	9	110	128	15	64	900	20	10.1	1013.8	-0.1	0	SW	1	Changping	88
1211	2013	4	20	10	98	110	15	57	800	33	12.2	1012.9	-0.4	0	SSW	2.5	Changping	93
1212	2013	4	20	11	71	72	15	36	600	66	13.8	1011.9	-1.4	0	SW	2.8	Changping	78
1213	2013	4	20	12	64	77	18	34	700	83	15.3	1010.7	-1.3	0	SSW	3.8	Changping	73
1214	2013	4	20	13	66	71	20	30	700	103	15.9	1009.7	-1.2	0	SW	3.6	Changping	62
1215	2013	4	20	14	131	74	15	27	700	123	16.1	1008.7	-0.6	0	SSW	4.1	Changping	50
1216	2013	4	20	15	78	86	16	28	700	135	15.9	1008	-1.2	0	SSW	3.5	Changping	51
1217	2013	4	20	16	85	85	15	24	600	140	15.2	1008	-1	0	S	3.6	Changping	79
1218	2013	4	20	17	166	84	11	21	600	132	14.2	1008.4	-1.9	0	SSW	3.5	Changping	75
1219	2013	4	20	18	60	84	9	23	600	116	13.2	1008.8	-1.9	0	SSW	1	Changping	66
1220	2013	4	20	19	61	85	11	29	600	104	12.3	1010.1	-1.6	0	ESE	0.9	Changping	70
1221	2013	4	20	20	64	103	14	39	700	83	10.9	1010.9	-1.2	0	E	0.4	Changping	70
1222	2013	4	20	21	73	106	12	50	800	62	9.3	1011.2	-1.2	0	E	0.1	Changping	71
1223	2013	4	20	22	75	95	11	47	800	60	8	1011.6	-1	0	NE	0	Changping	76
1224	2013	4	20	23	69	102	9	36	700	62	7.4	1012	-1.1	0	N	0	Changping	86
1225	2013	4	21	0	68	100	7	28	700	62	6.4	1012.1	-1	0	NNE	0.6	Changping	94
1226	2013	4	21	1	72	86	6	29	700	57	6.1	1012	-1.1	0	NNE	0.1	Changping	103
1227	2013	4	21	2	63	80	6	22	700	62	5.5	1012.1	-1	0	NNW	0.9	Changping	106
1228	2013	4	21	3	65	86	5	18	700	64	4.9	1011.9	-0.9	0	NE	0.5	Changping	111
1229	2013	4	21	4	67	77	4	25	700	55	5.1	1011.6	-0.9	0	NNE	0.6	Changping	106
1230	2013	4	21	5	62	79	5	43	700	36	5.2	1011.9	-0.6	0	NNE	0	Changping	116
1231	2013	4	21	6	71	88	6	33	700	45	6.3	1012.4	-0.2	0	N	0	Changping	111
1232	2013	4	21	7	75	99	6	43	800	30	8.7	1012.4	0.9	0	SSW	1.1	Changping	128
1233	2013	4	21	8	102	111	12	50	900	29	10.4	1012.2	1.5	0	SW	1.8	Changping	130
1234	2013	4	21	9	125	156	19	55	1000	36	12.6	1011.7	0.7	0	ESE	0.8	Changping	150
1235	2013	4	21	10	128	147	22	58	900	45	14.2	1010.6	0.4	0	SSE	1.4	Changping	156
1236	2013	4	21	11	126	142	20	59	900	60	15.8	1009.4	0.4	0	ESE	2.9	Changping	164
1237	2013	4	21	12	119	129	18	55	800	84	17	1008.3	0.6	0	SE	2.7	Changping	157
1238	2013	4	21	13	132	149	17	78	1000	77	17.3	1007	0.9	0	SW	2.8	Changping	150
1239	2013	4	21	14	145	157	18	67	1100	100	17.5	1006	1.4	0	ESE	3.2	Changping	122
1240	2013	4	21	15	147	152	23	45	900	128	17.7	1005.4	2	0	SE	3.7	Changping	112
1241	2013	4	21	16	147	153	23	45	1000	128	17.8	1004.8	2.1	0	SE	3.5	Changping	112
1242	2013	4	21	17	150	162	35	39	NA	124.0218	17	1005.1	2.6	0	SW	2.9	Changping	114
1243	2013	4	21	18	152	179	52	56	NA	94.248	16.2	1005.3	3.3	0	SE	1.6	Changping	105
1244	2013	4	21	19	195	216	68	70	NA	81.396	15.5	1006.2	3.6	0	SE	0.9	Changping	152
1245	2013	4	21	20	182	208	59.1192	71.2391	NA	62.5464	14.4	1006.5	3.5	0	ESE	1	Changping	140
1246	2013	4	21	21	149	159	39	57	NA	65.9736	13.9	1006.6	3.6	0	ESE	0.8	Changping	123
1247	2013	4	21	22	121	135	28	59	NA	57.6198	13.2	1006.7	3.3	0	ESE	1.2	Changping	108
1248	2013	4	21	23	108	120	23	55	1000	52	12.1	1006.7	3.1	0	ESE	1.2	Changping	95
1249	2013	4	22	0	95	108	22	52	900	48	11.4	1006.6	2.7	0	E	1	Changping	78
1250	2013	4	22	1	91	101	19	44	800	52	10.3	1006.5	2.9	0	E	0	Changping	82
1251	2013	4	22	2	91	103	16	43	800	47	9.6	1006.4	2.7	0	ESE	0.6	Changping	89
1252	2013	4	22	3	90	105	13	43	800	41	9.9	1006.6	3	0	ESE	1.8	Changping	91
1253	2013	4	22	4	91	110	11	43	800	37	9.2	1006.5	3.2	0	E	1.2	Changping	95
1254	2013	4	22	5	97	111	12	47	800	30	9.1	1007.2	3.3	0	ENE	0.8	Changping	101
1255	2013	4	22	6	101	118	12	46	800	26	9.6	1007.2	3.6	0	ESE	1.8	Changping	110
1256	2013	4	22	7	109	124	16	51	800	20	10.3	1007	3.8	0	SE	2.5	Changping	122
1257	2013	4	22	8	115	139	23	53	900	22	11.5	1007	4.2	0	SE	1.6	Changping	149
1258	2013	4	22	9	129	151	33	51	900	31	12.6	1006.5	4.5	0	SE	2.1	Changping	164
1259	2013	4	22	10	218	159	38	48	1000	43	12.7	1006.3	4.6	0	ESE	1.1	Changping	147
1260	2013	4	22	11	200	168	33	55	1000	46	13.3	1006.1	4.7	0	SSE	1	Changping	153
1261	2013	4	22	12	165	184	34	66	1000	42	13.7	1005.8	5.1	0	SE	1.7	Changping	162
1262	2013	4	22	13	171	186	34	68	1100	43	14	1004.9	5.4	0	SSE	2	Changping	174
1263	2013	4	22	14	177	195	36	72	1200	43	14.2	1003.7	5.8	0	SSE	1.1	Changping	NA
1264	2013	4	22	15	202	207	36	73	1300	43	14.8	1002.8	6.6	0	S	1.7	Changping	NA
1265	2013	4	22	16	200	228	60	59	1600	52	14.5	1002.7	6.6	0	SSW	1.8	Changping	103
1266	2013	4	22	17	200	228	60	59	1899	50	14.1	1002.9	6.7	0	S	2.7	Changping	103
1267	2013	4	22	18	225	249	75	70	1899	38	13.7	1003	6.8	0	SSE	0.9	Changping	153
1268	2013	4	22	19	221	232	71	66	1700	38	13.7	1003.4	7	0	SE	1	Changping	146
1269	2013	4	22	20	210	217	59	65	1500	32	13.7	1003.6	7	0	NE	0.4	Changping	154
1270	2013	4	22	21	203	205	52	69	1500	22	13.6	1003.1	6.9	0	ESE	0.9	Changping	155
1271	2013	4	22	22	203	203	51	67	1500	22	13.7	1003	6.8	0	ESE	1	Changping	140
1272	2013	4	22	23	210	177	40	49	1200	34	13.5	1002.7	6.8	0	SE	2.1	Changping	151
1273	2013	4	23	0	205	172	32	68	1200	20	12.8	1002.4	7	0	SE	1.8	Changping	170
1274	2013	4	23	1	175	181	31	79	1200	13	11.9	1002.5	6.6	0	ESE	2.2	Changping	135
1275	2013	4	23	2	155	130	NA	49	900	31	11.3	1002.4	6.4	0	SE	1.2	Changping	128
1276	2013	4	23	3	138	108	15	40	NA	NA	10.7	1001.9	6.4	0	SE	2.4	Changping	133
1277	2013	4	23	4	143	110	13	NA	800	32	10.4	1001.5	6.3	0	ESE	1.8	Changping	132
1278	2013	4	23	5	144	104	11	36	800	33	10.1	1002	6.2	0	S	1.2	Changping	140
1279	2013	4	23	6	151	115	14	41	900	28	10.1	1002.1	6.4	0	SE	1.1	Changping	147
1280	2013	4	23	7	162	124	14	42	900	25	10.4	1002.6	6.5	0	SSE	1.1	Changping	158
1281	2013	4	23	8	170	140	14	42	900	22	10.6	1002.5	6.7	0	S	1.6	Changping	179
1282	2013	4	23	9	157	159	16	43	1000	20	11.4	1002.6	6.7	0	SSW	0.8	Changping	209
1283	2013	4	23	10	180	196	18	43	1000	22	13.5	1002.1	7	0	SSE	0.8	Changping	210
1284	2013	4	23	11	195	204	22	36	1000	37	12.5	1000.7	7.4	0	SSE	2	Changping	215
1285	2013	4	23	12	200	204	16	43	1000	41	14.1	1000.4	7.8	0	SE	1	Changping	225
1286	2013	4	23	13	233	191	14	48	1100	38	13.5	1000.2	8.8	0.6	SE	2.3	Changping	235
1287	2013	4	23	14	214	247	18	56	1200	39	15.2	1000.1	9.1	0	ESE	1.4	Changping	234
1288	2013	4	23	15	252	193	16	60	1300	41	15.8	1000.6	8.3	0	ESE	1.6	Changping	225
1289	2013	4	23	16	286	210	17	63	1200	50	14.9	1002.2	8.1	0	SE	1.4	Changping	231
1290	2013	4	23	17	265	226	10	72	1200	39	14.2	1002.5	7.7	0	WSW	1.1	Changping	233
1291	2013	4	23	18	205	149	9	50	1000	47	13.2	1003.3	7.8	0	NNW	0.6	Changping	158
1292	2013	4	23	19	165	108	7	61	1000	34	12.4	1003.8	7.9	0	NNE	0.6	Changping	105
1293	2013	4	23	20	146	152	6	93	1300	4	11.3	1004.4	7.6	0	NNE	0.9	Changping	150
1294	2013	4	23	21	169	171	4	73	1300	9	10.1	1004.5	7.2	0	ESE	0.7	Changping	165
1295	2013	4	23	22	196	220	3	71	1300	5	9.4	1004.6	6.8	0	ESE	0	Changping	163
1296	2013	4	23	23	226	203	3	74	1399	2	9.1	1004.4	6	0	N	1.3	Changping	168
1297	2013	4	24	0	201	153	3	56	1100	11	8.5	1004.2	5.6	0	SSW	0.4	Changping	183
1298	2013	4	24	1	160	116	3	36	900	22	7.9	1004.1	5.2	0	SE	0.7	Changping	183
1299	2013	4	24	2	148	114	3	41	1000	15	7.1	1004	4.4	0	N	1.4	Changping	156
1300	2013	4	24	3	121	77	3	35	900	20	6.5	1003.9	4.5	0	NE	0.5	Changping	144
1301	2013	4	24	4	114	90	3	57	1000	2	5.9	1003.6	4.1	0	NNE	1	Changping	123
1302	2013	4	24	5	113	114	3	54	1300	2	6.1	1003.5	4.1	0	WSW	0.6	Changping	114
1303	2013	4	24	6	96	98	3	49	1200	3	8.7	1003.3	5.3	0	NW	0.1	Changping	102
1304	2013	4	24	7	117	125	3	55	1399	3	12.6	1002.4	7.1	0	N	0.2	Changping	93
1305	2013	4	24	8	121	134	10	55	1200	10	14	1002.2	7.5	0	SSE	0.8	Changping	76
1306	2013	4	24	9	197	214	14	77	1300	12	16.6	1001.6	7.5	0	SSE	1.4	Changping	70
1307	2013	4	24	10	231	233	16	101	1300	19	20.9	1000.4	2.7	0	WSW	3.5	Changping	70
1308	2013	4	24	11	189	139	16	89	1100	38	23.3	999.6	-4.8	0	NW	6.4	Changping	88
1309	2013	4	24	12	NA	NA	9	33	400	72	22.6	999.2	-7.3	0	NNW	5.7	Changping	53
1310	2013	4	24	13	NA	302	3	16	300	89	23.4	998.7	-7.7	0	NNW	7.3	Changping	40
1311	2013	4	24	14	11	145	3	11	200	97	23	998.1	-6.9	0	N	4.8	Changping	18
1312	2013	4	24	15	11	93	3	12	200	98	21.7	998	-6.1	0	NNE	5.3	Changping	13
1313	2013	4	24	16	10	79	3	9	200	99	20.6	998.2	-2.5	0	NE	5	Changping	10
1314	2013	4	24	17	8	69	3	8	200	93	19.3	998.6	-2.4	0	NE	3.2	Changping	7
1315	2013	4	24	18	8	50	3	10	200	90	18.6	999.8	-3	0	NNE	3.2	Changping	10
1316	2013	4	24	19	8	43	3	13	200	85	16.7	1003.2	-1.9	0	NNE	4.6	Changping	10
1317	2013	4	24	20	12	105	3	8	200	90	14.8	1004.7	-2.6	0	N	4.2	Changping	13
1318	2013	4	24	21	12	85	3	7	200	93	14	1005.1	-3.3	0	NNE	1.6	Changping	10
1319	2013	4	24	22	6	23	3	11	200	87	13	1004.9	-4.2	0	NNW	2.5	Changping	10
1320	2013	4	24	23	11	16	3	13	200	82	13.1	1005	-2.4	0	NW	4.2	Changping	10
1321	2013	4	25	0	10	27	3	26	400	65	12.9	1004.5	-3	0	NW	2.9	Changping	11
1322	2013	4	25	1	11	30	10	22	400	68	10.4	1004.3	-3	0	N	1.3	Changping	3
1323	2013	4	25	2	13	27	9	29	500	56	9.6	1004.2	-3.4	0	NNE	0.9	Changping	8
1324	2013	4	25	3	13	40	5	40	400	45	9.1	1004.3	-3.8	0	ENE	0.6	Changping	13
1325	2013	4	25	4	12	34	5	39	400	44	7.9	1004.6	-3	0	NNE	0.9	Changping	11
1326	2013	4	25	5	10	33	3	39	400	44	8.7	1005	-4.9	0	N	1.1	Changping	11
1327	2013	4	25	6	13	29	3	46	400	35	12.1	1005.7	-5	0	NNE	1.6	Changping	8
1328	2013	4	25	7	13	39	3	39	400	44	15.4	1005.8	-6.9	0	N	2.4	Changping	9
1329	2013	4	25	8	10	36	3	34	400	59	16.6	1005.7	-6.5	0	NNW	2.8	Changping	9
1330	2013	4	25	9	13	32	3	16	300	81	18	1005.5	-8.2	0	NNW	5.7	Changping	10
1331	2013	4	25	10	9	58	3	11	300	91	18.9	1005.4	-9.2	0	NNE	5.2	Changping	9
1332	2013	4	25	11	5	61	3	6	200	99	19.9	1004.8	-8.4	0	N	4.4	Changping	10
1333	2013	4	25	12	12	55	3	5	200	99	20.5	1004.3	-8.9	0	NNE	6.4	Changping	7
1334	2013	4	25	13	16	44	3	4	200	101	21.3	1003.3	-9.3	0	NNE	3.5	Changping	10
1335	2013	4	25	14	3	59	3	5	200	101	21.9	1002.2	-9.9	0	N	4.4	Changping	7
1336	2013	4	25	15	9	59	3	6	200	101	22.4	1001.8	-10.8	0	N	3.3	Changping	7
1337	2013	4	25	16	10	28	3	6	200	101	22.3	1001.8	-10.8	0	N	3.2	Changping	7
1338	2013	4	25	17	11	32	3	7	200	101	21.5	1001.8	-10.3	0	NNE	2	Changping	6
1339	2013	4	25	18	3	25	3	10	200	99	19.9	1002.4	-11.5	0	NE	1.8	Changping	9
1340	2013	4	25	19	6	23	3	10	200	96	18.3	1003.3	-11.6	0	ESE	1.3	Changping	8
1341	2013	4	25	20	8	26	3	15	300	86	16.7	1004.4	-10.1	0	SW	0.4	Changping	11
1342	2013	4	25	21	10	23	3	20	300	78	14.6	1004.7	-8.2	0	NE	1.2	Changping	11
1343	2013	4	25	22	20	43	3	81	700	20	12.1	1004.8	-7.9	0	N	1.5	Changping	13
1344	2013	4	25	23	28	45	3	53	500	36	12	1005	-8	0	N	2.1	Changping	24
1345	2013	4	26	0	28	63	3	81	600	8	11.1	1004.8	-8.2	0	N	0.1	Changping	32
1346	2013	4	26	1	17	41	3	77	400	10	10.6	1004.6	-7.7	0	NW	1.2	Changping	30
1347	2013	4	26	2	12	27	3	26	300	53	9.8	1004.1	-7.4	0	NNE	1.2	Changping	23
1348	2013	4	26	3	14	37	3	75	300	8	9.1	1003.8	-6.8	0	NNW	0	Changping	33
1349	2013	4	26	4	13	42	3	65	500	18	8.8	1003.6	-6.6	0	NE	0	Changping	35
1350	2013	4	26	5	20	51	3	70	500	9	9.8	1003.7	-7.4	0	E	0.7	Changping	24
1351	2013	4	26	6	18	50	3	65	600	9	12.1	1003.8	-5.9	0	SW	0.5	Changping	30
1352	2013	4	26	7	21	52	3	59	700	12	14.2	1003.5	-6.1	0	S	0	Changping	26
1353	2013	4	26	8	20	57	3	51	500	25	16.8	1003	-6.3	0	S	1	Changping	34
1354	2013	4	26	9	16	45	3	44	500	43	18.3	1002.8	-5.8	0	SE	1.5	Changping	32
1355	2013	4	26	10	35	79	3	49	500	40	20	1002.1	-3	0	SSW	3.1	Changping	43
1356	2013	4	26	11	29	65	11	30	400	77	20.1	1001.3	-2.3	0	SE	2.1	Changping	48
1357	2013	4	26	12	44	81	25	38	500	86	21.5	1000.5	-0.5	0	SE	2.2	Changping	67
1358	2013	4	26	13	64	112	33	64	600	77	22.4	999.5	0.2	0	SSE	1.6	Changping	72
1359	2013	4	26	14	104	124	35	76	700	92	23.5	998.4	0.5	0	SE	2.5	Changping	94
1360	2013	4	26	15	89	123	37	47	700	144	23.2	997.7	0.3	0	ESE	2.3	Changping	77
1361	2013	4	26	16	98	131	40	31	800	187	23.3	997.2	0.4	0	SE	1.5	Changping	75
1362	2013	4	26	17	93	122	33	32	800	178	22.3	997.1	1.3	0	ESE	3.1	Changping	75
1363	2013	4	26	18	82	122	31	37	600	150	21.3	997.5	1.5	0	ESE	3.4	Changping	72
1364	2013	4	26	19	86	128	36	50	700	121	20.1	998.4	2	0	SE	3.8	Changping	74
1365	2013	4	26	20	88	146	49	60	700	97	19.2	999.7	1.6	0	ESE	1.9	Changping	72
1366	2013	4	26	21	82	136	31	44	600	102	18.6	1000.5	-0.3	0	SE	2.2	Changping	64
1367	2013	4	26	22	75	119	22	47	700	92	17.8	1000.8	-2.5	0	ESE	1.5	Changping	56
1368	2013	4	26	23	62	100	19	43	700	90	17.4	1000.9	-5.2	0	E	0.7	Changping	48
1369	2013	4	27	0	42	64	22	37	500	83	16.6	1001	-4.1	0	ESE	0.6	Changping	53
1370	2013	4	27	1	35	63	24	42	500	69	14.8	1000.9	-2.6	0	ESE	0.2	Changping	48
1371	2013	4	27	2	44	74	NA	59	700	43	13	1001	-1.7	0	E	0.2	Changping	51
1372	2013	4	27	3	47	70	26	52	NA	NA	11.9	1001	-2.7	0	NE	0.6	Changping	60
1373	2013	4	27	4	38	69	17	NA	500	53	10.9	1001.2	-3.2	0	NNE	0	Changping	66
1374	2013	4	27	5	31	61	15	28	500	55	10.5	1001.9	-2.9	0	N	0	Changping	65
1375	2013	4	27	6	37	64	17	44	600	39	12.8	1002.4	-2.3	0	N	0.7	Changping	62
1376	2013	4	27	7	38	71	21	44	700	40	15.5	1003	-2.5	0	NW	0.8	Changping	52
1377	2013	4	27	8	49	103	26	74	1000	19	19.3	1003.4	-4.3	0	S	1.1	Changping	65
1378	2013	4	27	9	52	104	28	72	1100	29	19.9	1003.7	-6.7	0	SE	1.9	Changping	65
1379	2013	4	27	10	47	90	31	40	900	77	20.8	1003.6	-3.7	0	SW	2.8	Changping	43
1380	2013	4	27	11	52	70	30	29	800	101	21.4	1002.6	-2.5	0	ESE	1.7	Changping	30
1381	2013	4	27	12	105	76	29	30	700	113	22.8	1001.7	-0.7	0	SSW	3.2	Changping	36
1382	2013	4	27	13	74	83	29	29	700	125	22.9	1001.2	0	0	S	0.8	Changping	43
1383	2013	4	27	14	57	87	28	25	700	141	23.9	1000.3	1.5	0	SSE	1.9	Changping	53
1384	2013	4	27	15	55	99	31	29	900	145	23.6	1000.1	1.8	0	SSW	4.8	Changping	57
1385	2013	4	27	16	66	130	38	31	1200	147	23.3	1000.3	2.2	0	SSE	2.1	Changping	63
1386	2013	4	27	17	73	166	37	27	1100	173	22.6	1000.4	2.1	0	SSE	1.6	Changping	74
1387	2013	4	27	18	100	169	34	32	900	170	21.4	1001.2	3.6	0	S	2.7	Changping	74
1388	2013	4	27	19	78	181	27	38	800	166	20.4	1002.2	3.6	0	SE	1.8	Changping	80
1389	2013	4	27	20	84	157	24	47	1000	146	19.4	1003.3	4.7	0	SE	1.4	Changping	83
1390	2013	4	27	21	99	162	26	50	800	144	18.6	1003.6	4.7	0	ESE	2.3	Changping	77
1391	2013	4	27	22	114	139	25	57	1000	118	17.4	1003.8	4.3	0	ESE	1.9	Changping	82
1392	2013	4	27	23	133	143	25	61	1100	85	16.7	1003.8	4	0	ESE	1.8	Changping	95
1393	2013	4	28	0	158	143	50	50	1500	86	16	1003	4.4	0	ESE	0.9	Changping	94
1394	2013	4	28	1	105	129	46	49	1500	86	14.8	1002.5	4.5	0	WSW	0.9	Changping	96
1395	2013	4	28	2	97	119	45	68	1399	80	13.2	1002.2	4.6	0	ENE	0.5	Changping	97
1396	2013	4	28	3	85	109	37	123	1399	31	12.1	1001.8	4.6	0	NNE	0.4	Changping	102
1397	2013	4	28	4	98	136	35	70	1700	55	12.6	1001.7	4.8	0	N	0.6	Changping	106
1398	2013	4	28	5	107	137	31	56	1700	56	12.2	1001.4	4.7	0	NNE	1.5	Changping	105
1399	2013	4	28	6	91	119	29	46	1600	56	13.3	1001.4	5.2	0	NNW	1	Changping	105
1400	2013	4	28	7	103	132	50	61	1899	50	15.5	1001.8	3.9	0	W	1.8	Changping	104
1401	2013	4	28	8	95	134	91	58	2100	80	16.4	1001.6	3.8	0	SSW	1.3	Changping	105
1402	2013	4	28	9	105	136	78	64	1899	84	15.9	1002.2	4	0	SW	3	Changping	112
1403	2013	4	28	10	105	118	68	43	1700	117	17.4	1001.4	4	0	SSE	2.1	Changping	116
1404	2013	4	28	11	126	143	74	49	1899	113	17	1000.3	4	0	SE	1.3	Changping	91
1405	2013	4	28	12	110	136	67	50	1899	115	17.4	999.7	4.7	0	SSW	1.5	Changping	85
1406	2013	4	28	13	143	157	77	59	2200	105	17.7	999.2	5	0	S	2.3	Changping	95
1407	2013	4	28	14	119	157	75	57	2200	108	18.4	998.5	4.9	0	SE	1.9	Changping	92
1408	2013	4	28	15	106	151	78	57	2200	114	18.6	998.6	5.1	0	ESE	1.2	Changping	93
1409	2013	4	28	16	106	149	70	54	2100	119	20	998.9	4.9	0	SSE	0.8	Changping	101
1410	2013	4	28	17	105	155	67	65	2100	108	20.9	1000	-2.3	0	NE	2.1	Changping	97
1411	2013	4	28	18	59	135	14	24	600	95	19.5	1001.3	-4.1	0	E	1.4	Changping	96
1412	2013	4	28	19	10	55	3	10	300	95	18.8	1002.3	-5.3	0	N	2.5	Changping	68
1413	2013	4	28	20	11	45	3	17	300	86	18.3	1003.3	-5.8	0	N	3.6	Changping	13
1414	2013	4	28	21	57	58	3	16	300	85	19	1003.7	-6.6	0	NNW	4.6	Changping	15
1415	2013	4	28	22	12	50	3	9	200	92	18.9	1004.2	-8.3	0	NNE	2.9	Changping	14
1416	2013	4	28	23	10	46	3	8	200	95	18.6	1004.9	-9.5	0	N	3.6	Changping	8
1417	2013	4	29	0	8	46	3	6	200	101	16.9	1005.1	-10	0	WNW	1.3	Changping	14
1418	2013	4	29	1	10	27	3	8	200	102	16.6	1005.2	-9.4	0	WNW	2.3	Changping	18
1419	2013	4	29	2	6	23	3	47	300	57	16.6	1005	-10.2	0	NW	1.6	Changping	6
1420	2013	4	29	3	9	21	4	44	300	58	16.1	1004.4	-9.8	0	NW	3.2	Changping	9
1421	2013	4	29	4	10	18	3	31	300	75	15.5	1004.1	-8.8	0	WSW	1.8	Changping	12
1422	2013	4	29	5	12	20	3	35	NA	68.3298	17.6	1004.6	-9.4	0	WNW	5	Changping	12
1423	2013	4	29	6	10	31	3	26	NA	76.4694	19.3	1004.9	-8.9	0	WNW	4.9	Changping	16
1424	2013	4	29	7	28	46	3	22	NA	84.609	20.9	1004.9	-8.6	0	NW	3.4	Changping	19
1425	2013	4	29	8	59	42	3	18	NA	92.7486	22.1	1004.9	-7.6	0	NW	3.6	Changping	22
1426	2013	4	29	9	10	43	3	12	NA	101.1024	23.2	1004.4	-7.8	0	NW	4.4	Changping	14
1427	2013	4	29	10	20	53	3	16	NA	97.8894	24.6	1003.7	-6.7	0	WNW	3.7	Changping	11
1428	2013	4	29	11	16	99	3	15	NA	101.3166	25.7	1003.1	-8.2	0	NNW	4.9	Changping	9
1429	2013	4	29	12	19	91	3	16	300	103	27.2	1002	-8.5	0	WNW	3.8	Changping	8
1430	2013	4	29	13	39	66	3	13	300	110	27.9	1000.9	-6.6	0	NNW	3.2	Changping	14
1431	2013	4	29	14	21	59	3	11	200	110	28.8	999.8	-7.3	0	N	4	Changping	13
1432	2013	4	29	15	18	61	3	12	200	107	28.5	999.4	-7.5	0	NE	4.3	Changping	10
1433	2013	4	29	16	29	67	3	11	200	105	28.2	999.2	-7.7	0	N	4.1	Changping	15
1434	2013	4	29	17	40	61	3	8	200	106	27.4	999.5	-8.3	0	NNE	2.3	Changping	9
1435	2013	4	29	18	20	54	3	11	200	101	25.5	1000.3	-8.4	0	NE	1.7	Changping	16
1436	2013	4	29	19	17	63	3	17	300	91	23.6	1001.4	-7.5	0	NE	1	Changping	14
1437	2013	4	29	20	23	64	3	17	300	87	22.7	1002.2	-8.2	0	NE	0.7	Changping	14
1438	2013	4	29	21	26	58	3	18	300	86	20.9	1002.7	-8.6	0	NE	2	Changping	14
1439	2013	4	29	22	19	50	3	22	300	75	20.8	1003.2	-8.7	0	ENE	1.8	Changping	14
1440	2013	4	29	23	20	50	3	21	300	71	21.3	1004.1	-9.3	0	NE	2	Changping	15
1441	2013	4	30	0	18	50	3	10	200	88	20.4	1005.1	-9	0	NE	1.5	Changping	13
1442	2013	4	30	1	15	33	3	5	200	96	16.2	1005.5	-6.8	0	N	0.5	Changping	13
1443	2013	4	30	2	14	32	3	8	200	86	15.5	1005.5	-8.1	0	NE	0.8	Changping	12
1444	2013	4	30	3	123	32	3	15	300	77	14.9	1005.6	-8.6	0	NNE	1.6	Changping	13
1445	2013	4	30	4	76	25	3	16	200	74	14.3	1005.8	-9.1	0	NE	1.6	Changping	12
1446	2013	4	30	5	13	22	3	18	200	72	13.3	1006.2	-6.9	0	E	0.4	Changping	10
1447	2013	4	30	6	14	27	3	14	300	76	17.8	1006.7	-7.6	0	NE	1.2	Changping	11
1448	2013	4	30	7	13	47	11	21	500	67	21.1	1006.7	-8.4	0	N	1.4	Changping	11
1449	2013	4	30	8	15	46	22	28	700	63	23.1	1006.4	-7.9	0	NNE	1.9	Changping	11
1450	2013	4	30	9	13	37	17	21	500	80	24.2	1005.9	-8.2	0	NNW	1.6	Changping	12
1451	2013	4	30	10	16	39	11	16	400	94	26.2	1005.5	-7.9	0	N	5	Changping	9
1452	2013	4	30	11	15	53	5	12	300	105	27	1004.8	-7.2	0	NW	3.5	Changping	7
1453	2013	4	30	12	14	46	3	8	300	111	28.1	1004.2	-9.3	0	N	5.4	Changping	10
1454	2013	4	30	13	12	37	4	12	300	110	29	1003	-10.3	0	NE	5.2	Changping	7
1455	2013	4	30	14	12	24	3	8	200	112	28.8	1002.7	-12.4	0	NNE	3.5	Changping	10
1456	2013	4	30	15	11	47	3	7	200	114	29.2	1002.1	-12.1	0	NE	3.4	Changping	11
1457	2013	4	30	16	3	26	3	8	200	115	28.9	1001.8	-12.3	0	NNE	2.8	Changping	11
1458	2013	4	30	17	7	21	3	10	200	111	27.9	1001.7	-13.1	0	NE	3.6	Changping	16
1459	2013	4	30	18	6	20	3	11	200	106	26	1002.4	-12.5	0	ENE	1.6	Changping	12
1460	2013	4	30	19	8	29	3	9	300	105	24.3	1004	-10.6	0	ESE	1.3	Changping	12
1461	2013	4	30	20	6	35	3	12	300	97	21.9	1005.1	-9.9	0	ESE	1.7	Changping	11
1462	2013	4	30	21	18	64	3	38	300	63	19.8	1005.7	-9.5	0	ENE	0.5	Changping	17
1463	2013	4	30	22	22	64	3	49	400	43	18.5	1006.5	-9.5	0	SSW	1.3	Changping	24
1464	2013	4	30	23	24	65	3	31	400	56	16.1	1008.3	-4	0	ESE	4.8	Changping	26
1465	2013	5	1	0	25	110	5	26	400	63	14.7	1009.6	-2.7	0	ESE	2.1	Changping	21
1466	2013	5	1	1	21	91	9	21	400	77	12.8	1009.4	-2.3	0	N	0.5	Changping	28
1467	2013	5	1	2	25	66	9	25	500	64	11.8	1009.5	-2.1	0	N	0	Changping	24
1468	2013	5	1	3	114	66	20	21	NA	NA	10.2	1009.3	-2.8	0	NNE	1.1	Changping	26
1469	2013	5	1	4	73	55	10	21	400	52	9.2	1009.3	-2.7	0	NNE	0.4	Changping	29
1470	2013	5	1	5	74	55	9	27	500	48	9.3	1009.4	-2.7	0	N	1.7	Changping	32
1471	2013	5	1	6	64	57	9	25	500	51	11.9	1009.4	-2	0	N	0	Changping	37
1472	2013	5	1	7	66	67	13	32	500	48	15.5	1009.4	-1.6	0	SSW	1.1	Changping	46
1473	2013	5	1	8	127	67	18	53	600	39	17.6	1008.9	-1.1	0	SSW	1.9	Changping	40
1474	2013	5	1	9	140	95	21	53	600	50	19.3	1008.3	-1.8	0	S	1.6	Changping	35
1475	2013	5	1	10	74	88	18	47	600	60	20.7	1007.2	-2.4	0	S	2.5	Changping	36
1476	2013	5	1	11	31	82	16	39	500	76	21.7	1006.1	-5.2	0	SSW	2.4	Changping	32
1477	2013	5	1	12	58	61	10	25	500	100	23.5	1004.7	-4.7	0	SW	1.6	Changping	20
1478	2013	5	1	13	23	53	7	21	400	108	24.4	1003.8	-4.9	0	SE	2.9	Changping	24
1479	2013	5	1	14	26	52	6	21	400	119	24.5	1002.8	-1.4	0	SSW	3.2	Changping	27
1480	2013	5	1	15	31	68	6	23	500	128	24.2	1002.4	-1.6	0	S	2.3	Changping	28
1481	2013	5	1	16	38	77	7	21	500	154	23.6	1002.2	-0.7	0	SSW	2.9	Changping	31
1482	2013	5	1	17	37	97	10	19	500	168	22.3	1002.2	0.1	0	SSW	3.9	Changping	41
1483	2013	5	1	18	37	101	11	19	500	156	20.7	1002.7	1	0	S	3.9	Changping	39
1484	2013	5	1	19	94	101	12	23	500	142	19.8	1003.3	1.7	0	ESE	1.5	Changping	33
1485	2013	5	1	20	43	109	13	28	500	120	18.4	1003.6	1.4	0	ESE	1.1	Changping	41
1486	2013	5	1	21	52	104	13	34	600	101	16.5	1003.9	0.2	0	ESE	0	Changping	43
1487	2013	5	1	22	85	89	15	46	700	78	15.5	1003.9	1.6	0	NNE	0.1	Changping	48
1488	2013	5	1	23	52	98	16	43	700	73	16.7	1004.2	0.3	0	ESE	1.2	Changping	65
1489	2013	5	2	0	53	100	16	44	600	68	16.9	1004.2	2.8	0	ESE	2	Changping	64
1490	2013	5	2	1	64	141	18	75	800	38	16.5	1004	3.2	0	ESE	1.6	Changping	56
1491	2013	5	2	2	77	149	19	73	800	35	16	1004.1	2	0	ESE	1.1	Changping	55
1492	2013	5	2	3	58	112	18	51	800	45	15.6	1004.2	0.9	0	E	2.1	Changping	53
1493	2013	5	2	4	48	90	20	44	800	45	14.8	1004.3	0.6	0	E	2.2	Changping	74
1494	2013	5	2	5	54	88	24	41	1100	45	14.7	1004.8	0.9	0	ESE	1.8	Changping	97
1495	2013	5	2	6	64	97	29	47	1300	39	14.9	1005.2	2.7	0	SE	2.9	Changping	106
1496	2013	5	2	7	73	116	35	53	1500	39	15.5	1005.8	3.3	0	E	2.2	Changping	105
1497	2013	5	2	8	92	128	44	49	1700	51	17.2	1005.6	3.1	0	SE	1.8	Changping	113
1498	2013	5	2	9	99	126	48	46	1600	60	18.5	1005.2	3.5	0	ESE	1.1	Changping	113
1499	2013	5	2	10	94	123	47	41	1399	74	19.7	1004.5	3	0	ESE	2.5	Changping	96
1500	2013	5	2	11	96	121	42	41	1300	89	21.3	1003.5	2	0	SE	3.8	Changping	87
1501	2013	5	2	12	84	113	34	44	1200	103	22.7	1002.5	2.2	0	ESE	2.9	Changping	68
1502	2013	5	2	13	85	109	32	44	1000	122	23.2	1001.5	2.1	0	ESE	1.8	Changping	65
1503	2013	5	2	14	82	106	27	32	900	156	23.6	1000.4	1.8	0	SE	3.8	Changping	69
1504	2013	5	2	15	75	101	27	27	800	183	23.7	999.8	3	0	ESE	3	Changping	78
1505	2013	5	2	16	94	120	31	29	1000	190	23.3	999.4	3.2	0	SE	2.5	Changping	84
1506	2013	5	2	17	92	119	32	31	1100	184	22.6	999.4	4.1	0	SE	4.7	Changping	87
1507	2013	5	2	18	273	119	45	40	1100	162	21.5	1000.2	4.1	0	ESE	3.4	Changping	77
1508	2013	5	2	19	156	145	60	45	1000	136	20.2	1001.2	3.8	0	ESE	3.8	Changping	74
1509	2013	5	2	20	86	164	60	48	900	107	19.2	1002	3.8	0	ESE	3.7	Changping	67
1510	2013	5	2	21	81	136	52	49	800	88	18.3	1003.3	3.7	0	ESE	3.3	Changping	69
1511	2013	5	2	22	76	131	49	49	700	75	17.7	1004.1	3.6	0	E	1.7	Changping	65
1512	2013	5	2	23	72	112	39	37	700	81	17.3	1005	3.6	0	ESE	2.5	Changping	61
1513	2013	5	3	0	64	86	31	24	600	98	16.9	1005.9	3.6	0	SE	3	Changping	61
1514	2013	5	3	1	64	77	34	28	700	87	15.6	1006.9	4	0	SSE	2.4	Changping	77
1515	2013	5	3	2	117	125	61	40	1500	67	15	1007.9	5.8	0	SE	3.1	Changping	82
1516	2013	5	3	3	96	106	42	31	1300	77	14.3	1008.1	5.6	0	SSW	2.4	Changping	61
1517	2013	5	3	4	69	106	29	19	1000	98	13.9	1008.5	6	0	W	1.5	Changping	49
1518	2013	5	3	5	57	50	20	29	800	89	14	1008.7	5.9	0	NW	0.7	Changping	50
1519	2013	5	3	6	67	48	18	29	700	90	14.9	1009.1	5.9	0	WSW	1.5	Changping	51
1520	2013	5	3	7	73	54	22	45	800	77	16.1	1009.3	4.8	0	WSW	2	Changping	49
1521	2013	5	3	8	60	62	24	34	800	90	17.4	1009.4	4.3	0	WSW	2.1	Changping	46
1522	2013	5	3	9	81	62	21	34	600	99	19.1	1009.3	5.5	0	SW	2.1	Changping	50
1523	2013	5	3	10	45	57	20	41	600	97	19.2	1009.1	5.3	0	SSW	2.5	Changping	53
1524	2013	5	3	11	55	64	21	24	700	120	20.6	1008.4	5.4	0	SSW	2	Changping	52
1525	2013	5	3	12	98	64	18	18	700	137	21.8	1007.8	4.8	0	SSW	2.2	Changping	54
1526	2013	5	3	13	122	59	15	14	600	153	22.3	1007.2	5.2	0	S	1.1	Changping	51
1527	2013	5	3	14	105	54	13	12	600	166	22.8	1006.5	4.3	0	SE	2.2	Changping	58
1528	2013	5	3	15	59	58	12	16	700	177	23	1006.1	5	0	S	2.9	Changping	58
1529	2013	5	3	16	60	66	12	21	700	176	22.5	1006	4.5	0	SW	3	Changping	58
1530	2013	5	3	17	64	86	12	26	700	176	21.4	1006.1	5.3	0	S	4.7	Changping	60
1531	2013	5	3	18	69	102	13	28	700	180	20.3	1006.6	5.9	0	SSE	1.1	Changping	51
1532	2013	5	3	19	84	97	15	27	700	173	19.4	1006.9	6.5	0	SSW	2.8	Changping	53
1533	2013	5	3	20	98	112	18	31	700	155	18.9	1007.3	6.4	0	ESE	1.3	Changping	55
1534	2013	5	3	21	78	102	18	31	700	134	18	1007.4	6.8	0	ESE	1.2	Changping	66
1535	2013	5	3	22	82	105	16	40	800	106	17.5	1007.5	7	0	ESE	1.5	Changping	73
1536	2013	5	3	23	82	109	13	50	900	80	16.8	1007.6	7.4	0	ESE	1	Changping	86
1537	2013	5	4	0	87	115	14	49	1000	73	15.2	1007.7	7.2	0	NE	0.5	Changping	97
1538	2013	5	4	1	88	118	15	43	1000	81	14.1	1007.5	7.2	0	ENE	0.9	Changping	79
1539	2013	5	4	2	101	123	15	45	1100	79	13.7	1007.8	7.2	0	ESE	0.8	Changping	73
1540	2013	5	4	3	107	130	16	45	1100	72	13.7	1008	7.2	0	NE	0.8	Changping	71
1541	2013	5	4	4	103	115	14	37	1000	66	13.6	1008.1	6.9	0	ESE	1	Changping	83
1542	2013	5	4	5	105	112	13	32	900	66	13.6	1009	6.9	0	ESE	0.8	Changping	85
1543	2013	5	4	6	103	114	12	31	900	62	14.5	1009.2	7.1	0	ESE	0.8	Changping	82
1544	2013	5	4	7	110	122	17	41	1000	50	15.5	1009.6	7.3	0	SE	1.2	Changping	105
1545	2013	5	4	8	116	122	25	40	900	61	16.8	1009.6	7.7	0	SE	1.6	Changping	129
1546	2013	5	4	9	123	127	27	40	900	69	18.5	1009.1	7.9	0	SSE	2.6	Changping	133
1547	2013	5	4	10	117	142	31	39	900	85	19.7	1008.7	8.4	0	ESE	1.4	Changping	140
1548	2013	5	4	11	140	162	30	46	1000	98	20.6	1007.8	9.2	0	ESE	1.7	Changping	148
1549	2013	5	4	12	168	174	29	53	1000	104	23.3	1007	8.2	0	SW	3.9	Changping	96
1550	2013	5	4	13	157	160	31	35	900	141	23.8	1006.1	7.4	0	SE	3.5	Changping	77
1551	2013	5	4	14	129	142	22	15	700	184	24.1	1005.6	7.3	0	S	2.7	Changping	61
1552	2013	5	4	15	128	134	23	16	700	190	24.3	1005.3	6.5	0	SSE	2.6	Changping	53
1553	2013	5	4	16	133	134	21	17	700	195	23.8	1005.4	6.6	0	S	3.3	Changping	52
1554	2013	5	4	17	88	117	20	19	700	191	23.1	1005.4	6.4	0	S	2.4	Changping	51
1555	2013	5	4	18	94	119	23	22	700	182	22.4	1005.7	6.2	0	SSW	0.6	Changping	50
1556	2013	5	4	19	102	107	23	26	700	165	21.6	1006.3	5.9	0	ESE	1.8	Changping	44
1557	2013	5	4	20	114	125	21	39	700	132	20.2	1007	6.2	0	E	0.7	Changping	55
1558	2013	5	4	21	100	127	20	49	800	100	18.4	1007.1	6.6	0	NE	0.6	Changping	81
1559	2013	5	4	22	96	122	20	56	1000	87	18	1007.2	6.5	0	NE	1.4	Changping	82
1560	2013	5	4	23	83	117	16	30	800	108	17.2	1007.5	7	0	SE	0.6	Changping	96
1561	2013	5	5	0	81	113	16	23	700	112	16.1	1007.7	6.8	0	SE	0	Changping	110
1562	2013	5	5	1	80	103	14	26	700	100	14.8	1007.7	7.1	0	NE	0.5	Changping	121
1563	2013	5	5	2	81	98	15	33	700	82	14	1008	7.5	0	N	0.5	Changping	124
1564	2013	5	5	3	81	96	11	46	NA	NA	13.5	1008.3	7	0	NNW	1	Changping	114
1565	2013	5	5	4	82	105	10	46	800	36	13.2	1008.5	7	0	N	0.7	Changping	107
1566	2013	5	5	5	80	96	11	28	600	76	13.4	1009.1	6.9	0	NNE	0	Changping	94
1567	2013	5	5	6	80	96	11	28	600	76	14.7	1009.7	7.5	0	N	0.8	Changping	94
1568	2013	5	5	7	90	114	18	41	800	61	18.3	1009.7	7.7	0	N	0	Changping	88
1569	2013	5	5	8	90	114	18	41	800	61	20.2	1009.8	7.5	0	SSE	1.1	Changping	88
1570	2013	5	5	9	121	158	35	71	1000	54	21.5	1009.7	7.3	0	S	0.1	Changping	106
1571	2013	5	5	10	134	168	39	66	1000	78	23.1	1009.1	8.4	0	SSE	1.9	Changping	155
1572	2013	5	5	11	291	169	36	38	900	131	24.3	1008.3	8.3	0	S	1.5	Changping	162
1573	2013	5	5	12	258	157	38	26	900	181	25.8	1007.5	9.2	0	SSW	2.8	Changping	160
1574	2013	5	5	13	283	170	38	27	900	207	26.3	1006.8	9.2	0	SSE	1.6	Changping	155
1575	2013	5	5	14	253	188	42	30	1000	233	27.1	1005.7	9.4	0	SSW	1.4	Changping	178
1576	2013	5	5	15	253	206	42	30	1000	233	27.3	1004.9	10.1	0	ESE	2.1	Changping	178
1577	2013	5	5	16	217	230	59	51	1399	256	27.3	1004.5	10.9	0	SSW	3.1	Changping	197
1578	2013	5	5	17	230	264	69	49	1399	285	26.2	1004.5	12.3	0	SSW	2.7	Changping	194
1579	2013	5	5	18	211	253	66	35	1300	258	25.1	1004.8	13	0	SSW	2.1	Changping	192
1580	2013	5	5	19	213	242	66	34	1399	227	24.2	1005.4	13.7	0	SSW	1.9	Changping	202
1581	2013	5	5	20	239	277	64	43	1700	202	23.2	1006.2	13.9	0	ESE	1.9	Changping	202
1582	2013	5	5	21	261	302	87	41	2200	176	21	1006.4	13.4	0	ESE	0	Changping	216
1583	2013	5	5	22	279	299	72	52	2299	132	20.5	1006.4	13.7	0	ENE	1.3	Changping	240
1584	2013	5	5	23	273	274	57	43	2000	124	20.4	1006.6	13.6	0	ENE	0.7	Changping	259
1585	2013	5	6	0	251	265	47	25	1800	139	18.6	1006.5	13.5	0	N	0.9	Changping	265
1586	2013	5	6	1	266	272	41	27	1899	127	18.2	1006.2	13.5	0	N	0.9	Changping	269
1587	2013	5	6	2	252	254	31	25	1899	115	17.7	1006.3	13.4	0	N	0.6	Changping	248
1588	2013	5	6	3	273	254	27	23	1899	114	17.2	1006.2	13.3	0	NNE	0.5	Changping	254
1589	2013	5	6	4	268	242	24	25	1899	108	16.4	1006.2	13.1	0	NNE	0.4	Changping	272
1590	2013	5	6	5	268	244	22	26	1800	101	16.7	1006.7	13.2	0	NNE	0	Changping	266
1591	2013	5	6	6	266	241	20	27	1800	96	17.8	1007.1	13.5	0	N	0.7	Changping	240
1592	2013	5	6	7	248	251	26	36	1800	88	20.2	1007	13.9	0	W	0.7	Changping	252
1593	2013	5	6	8	271	283	39	64	2000	71	22.6	1006.8	14.4	0	SSW	0.8	Changping	254
1594	2013	5	6	9	297	319	52	122	2100	37	24.5	1006.7	14.9	0	SW	1.9	Changping	256
1595	2013	5	6	10	310	330	64	67	1899	119	25.9	1006.2	15.3	0	S	1.7	Changping	247
1596	2013	5	6	11	304	313	60	56	1800	141	27	1005.5	14.7	0	SE	2.2	Changping	248
1597	2013	5	6	12	294	297	58	32	1700	207	28.1	1004.8	14.7	0	SSW	3.5	Changping	272
1598	2013	5	6	13	274	279	54	25	1600	252	29.2	1004	14.2	0	SE	1.7	Changping	275
1599	2013	5	6	14	285	286	47	31	NA	297.3096	30.6	1003.1	10	0	SE	2.9	Changping	237
1600	2013	5	6	15	243	279	39	37	1600	252	30.8	1002.7	5.2	0	SSW	4.9	Changping	244
1601	2013	5	6	16	164	97	25	22	900	262	30.4	1002.8	4.2	0	SSW	2.1	Changping	153
1602	2013	5	6	17	87	108	21	23	700	231	29.4	1002.8	4.8	0	SSW	4.1	Changping	112
1603	2013	5	6	18	101	119	22	30	800	218	28.2	1003.6	3.8	0	SSW	3.7	Changping	88
1604	2013	5	6	19	101	131	24	36	800	218	26.3	1004.3	4.7	0	NE	0.8	Changping	70
1605	2013	5	6	20	107	138	26	49	800	173	23.9	1004.9	6.6	0	ENE	0.5	Changping	108
1606	2013	5	6	21	107	138	26	49	800	173	21.5	1005.2	8	0	ESE	0.7	Changping	108
1607	2013	5	6	22	118	173	32	66	1100	135	20.6	1005.6	7.9	0	ESE	0.6	Changping	138
1608	2013	5	6	23	138	191	33	78	1399	113	19.6	1005.9	8.6	0	ESE	0.1	Changping	162
1609	2013	5	7	0	122	138	30	46	1100	130	19.6	1006	8.3	0	N	0	Changping	171
1610	2013	5	7	1	103	126	25	26	900	145	18.8	1005.9	9	0	N	0	Changping	214
1611	2013	5	7	2	104	127	25	28	900	136	18.1	1006	8.9	0	NNW	0.5	Changping	182
1612	2013	5	7	3	106	131	27	25	1000	139	17.4	1006	9.3	0	N	0.9	Changping	175
1613	2013	5	7	4	110	141	25	70	1100	90	17.1	1006.2	10	0	NNW	0.9	Changping	181
1614	2013	5	7	5	117	140	27	38	1100	8	16.8	1006.8	10.2	0	N	0.2	Changping	166
1615	2013	5	7	6	119	158	22	38	1100	103	18.5	1007.3	11.6	0	NW	0.1	Changping	159
1616	2013	5	7	7	124	167	22	91	1399	47	20.8	1007.8	11.7	0	WNW	0.7	Changping	151
1617	2013	5	7	8	140	201	26	120	1399	8	22.1	1008.1	11.5	0	SSW	0.8	Changping	157
1618	2013	5	7	9	161	235	41	138	1600	9	22.9	1008.2	11.6	0	WNW	0.8	Changping	169
1619	2013	5	7	10	172	225	40	86	1399	83	23.9	1008.1	12.2	0	SSW	0.7	Changping	199
1620	2013	5	7	11	172	225	40	86	1399	83	25	1007.6	13.2	0	SSE	1.4	Changping	199
1621	2013	5	7	12	166	231	39	64	1300	121	26.2	1006.6	12.3	0	SE	1.5	Changping	198
1622	2013	5	7	13	188	202	40	46	1300	198	28	1005.6	12.8	0	SSW	2.1	Changping	180
1623	2013	5	7	14	188	202	40	46	1300	198	29.3	1004.5	9.4	0	SSW	3.4	Changping	180
1624	2013	5	7	15	198	202	62	66	1399	222	29.2	1004.1	8.8	0	SW	4.8	Changping	NA
1625	2013	5	7	16	152	150	67	16	900	241	29.1	1004	7.6	0	SSW	4.8	Changping	69
1626	2013	5	7	17	152	157	68	16	800	230	28.2	1003.8	6.3	0	SSW	2.4	Changping	70
1627	2013	5	7	18	123	140	49	21	800	230	27.3	1004	7.7	0	SSW	1.9	Changping	148
1628	2013	5	7	19	103	131	42	34	800	196	26.5	1004.5	8.9	0	SE	0.9	Changping	174
1629	2013	5	7	20	121	177	43	54	1000	196	25.8	1004.7	12.3	0	ESE	2	Changping	190
1630	2013	5	7	21	121	176	42	53	1000	163	24.5	1004.9	11.4	0	ESE	1.9	Changping	190
1631	2013	5	7	22	210	259	57	59	2000	174	23.9	1005.1	10.2	0	ESE	1.4	Changping	174
1632	2013	5	7	23	210	258	56	58	2000	174	23.2	1005.4	10.3	0	SE	2.5	Changping	174
1633	2013	5	8	0	203	226	55	44	1399	156	22.6	1005.5	10.1	0	ESE	2.1	Changping	194
1634	2013	5	8	1	192	226	75	45	1500	147	21.4	1005.4	10.2	0	NE	0.7	Changping	212
1635	2013	5	8	2	230	249	89	46	1600	140	20.5	1005.2	9.4	0	ESE	1.2	Changping	177
1636	2013	5	8	3	254	174	85	38	1600	147	20	1005.3	9.3	0	ESE	1.5	Changping	144
1637	2013	5	8	4	167	147	56	35	1300	109	18.1	1005.4	10.2	0	N	1.3	Changping	117
1638	2013	5	8	5	167	142	55	34	1300	109	16.9	1005.9	10.5	0	NNW	0	Changping	116
1639	2013	5	8	6	187	206	39	114	1600	22	18.7	1006.2	10.5	0	E	0.7	Changping	119
1640	2013	5	8	7	186	205	38	82	1600	22	20.7	1006.4	8.7	0	SE	2.2	Changping	119
1641	2013	5	8	8	202	210	42	81	1600	45	21.1	1006.3	8.7	0	SE	1	Changping	132
1642	2013	5	8	9	168	132	63	52	1600	79	22	1006.3	8.8	0	SSW	1.5	Changping	144
1643	2013	5	8	10	160	175	107	70	NA	76.041	23.6	1005.9	9.6	0	S	1.2	Changping	131
1644	2013	5	8	11	227	175	102	63	2200	94	23.4	1005.3	9.8	0	SW	1.9	Changping	133
1645	2013	5	8	12	229	173	78	60	1800	115	23	1005.2	9	0	SE	1.7	Changping	133
1646	2013	5	8	13	149	163	81	56	1800	121	23.2	1004.7	10.6	0	ESE	1.9	Changping	141
1647	2013	5	8	14	128	144	76	48	1700	143	22.5	1004.5	11.6	0	SE	1.7	Changping	190
1648	2013	5	8	15	127	143	76	47	1700	143	22.4	1003.9	12.9	0	S	2.4	Changping	190
1649	2013	5	8	16	166	184	64	78	2200	111	22.4	1003.6	12.9	0	SSW	4	Changping	178
1650	2013	5	8	17	177	180	50	56	1899	130	21.9	1003.3	13	0	S	1.5	Changping	160
1651	2013	5	8	18	163	180	40	46	1600	129	20.9	1003.6	13.3	0	S	1	Changping	77
1652	2013	5	8	19	148	126	34	50	1399	111	21.2	1003.9	12.3	0	S	2.6	Changping	82
1653	2013	5	8	20	142	109	30	45	1200	100	21	1004.3	11.1	0	S	2.1	Changping	77
1654	2013	5	8	21	142	30	30	45	1200	100	20.5	1004.3	11.9	0	SW	3.6	Changping	77
1655	2013	5	8	22	83	67	24	28	800	107	19.1	1004.3	9.8	0	S	2.4	Changping	71
1656	2013	5	8	23	54	67	21	41	800	84	18.8	1003.8	9.8	0	ESE	1	Changping	65
1657	2013	5	9	0	22	22	13	23	600	82	18.4	1003.1	10	0	NNW	1.1	Changping	38
1658	2013	5	9	1	23	27	13	25	600	71	18.4	1002.5	10	0	ESE	0.7	Changping	40
1659	2013	5	9	2	25	32	13	22	600	65	18.3	1002.3	10.1	0	ESE	1.1	Changping	44
1660	2013	5	9	3	24	34	13	27	NA	NA	18	1002	10.4	0	SE	2.3	Changping	44
1661	2013	5	9	4	48	49	12	27	600	34	17.7	1001.8	10.8	0	ESE	2.3	Changping	53
1662	2013	5	9	5	56	61	12	43	600	29	17.8	1002	10.4	0	ESE	1.6	Changping	57
1663	2013	5	9	6	46	59	12	48	600	26	18	1002	10.6	0	SE	1.6	Changping	62
1664	2013	5	9	7	46	59	12	48	600	26	18.1	1002.5	10.5	0	SSE	1.3	Changping	62
1665	2013	5	9	8	50	64	14	56	700	21	17.7	1002.6	11.9	0	SE	2.2	Changping	65
1666	2013	5	9	9	73	79	15	65	700	14	17.4	1002.4	10.7	0	ESE	2.5	Changping	56
1667	2013	5	9	10	84	112	14	69	800	9	17.2	1002.1	10.1	0	ESE	2.1	Changping	11
1668	2013	5	9	11	67	17	14	45	600	40	17.7	1001.7	10.3	0	S	1.6	Changping	15
1669	2013	5	9	12	30	34	12	32	400	70	19.3	1000.5	11.1	0	SE	1.6	Changping	21
1670	2013	5	9	13	32	33	11	38	400	64	19.2	999.5	11	0	S	1.8	Changping	24
1671	2013	5	9	14	35	42	16	36	400	70	19	999.6	11.3	0	NW	0.6	Changping	27
1672	2013	5	9	15	48	51	15	30	400	67	18.8	998.6	11.6	0	SW	2	Changping	33
1673	2013	5	9	16	48	51	15	30	400	67	18.8	998.5	11.6	0	SE	0.7	Changping	33
1674	2013	5	9	17	52	62	8	34	100	93	19.1	998.3	11.4	0	ESE	0.7	Changping	49
1675	2013	5	9	18	48	61	10	35	NA	93	18.4	999	11.2	0	WSW	0.7	Changping	53
1676	2013	5	9	19	53	65	7	39	100	86	17	999.3	11.9	0	NNW	1.6	Changping	47
1677	2013	5	9	20	59	69	6	54	100	64	15.8	999.4	11.8	0	NE	1.4	Changping	54
1678	2013	5	9	21	80	88	6	78	300	64	15.4	999.5	11.4	0	NE	1.1	Changping	67
1679	2013	5	9	22	68	72	4	49	200	39	15	999	11.2	0	ENE	0.2	Changping	74
1680	2013	5	9	23	85	72	4	35	100	38	13	998.4	10.4	0	NNE	0.9	Changping	77
1681	2013	5	10	0	86	54	3	37	100	30	11.8	997.8	9.4	0	NE	0.8	Changping	80
1682	2013	5	10	1	84	47	3	34	100	23	11.4	996.7	7.9	0	ENE	0.9	Changping	77
1683	2013	5	10	2	67	14	3	21	NA	33	10.6	995.6	6.5	0	ENE	0.8	Changping	74
1684	2013	5	10	3	60	36	3	21	NA	34	9.4	995.1	5.9	0	SW	1.3	Changping	56
1685	2013	5	10	4	40	55	3	40	NA	15	9.6	994.5	5.2	0	N	1.8	Changping	73
1686	2013	5	10	5	62	55	5	61	100	3	11.8	994.5	5.9	0	ENE	1	Changping	70
1687	2013	5	10	6	64	91	4	51	200	4	19.9	994.4	-5.2	0	NW	3.9	Changping	66
1688	2013	5	10	7	85	100	11	43	300	9	22.1	994.4	-4.9	0	WNW	3.3	Changping	72
1689	2013	5	10	8	28	100	18	33	NA	54	23.2	994.4	-4	0	NW	3.8	Changping	106
1690	2013	5	10	9	8	47	10	22	NA	74	25.1	994.2	-3.4	0	NW	3.2	Changping	106
1691	2013	5	10	10	19	49	11	22	NA	79	26.7	993.3	-2.1	0	ENE	4.5	Changping	27
1692	2013	5	10	11	18	64	6	15	NA	92	27.4	992.6	-1.5	0	NNE	2.2	Changping	32
1693	2013	5	10	12	18	64	6	15	NA	92	28.9	991.9	-3.4	0	NNW	6.4	Changping	26
1694	2013	5	10	13	7	82	3	7	NA	105	29.9	991.1	-2.6	0	NNW	6	Changping	19
1695	2013	5	10	14	12	51	3	11	NA	107	30.5	990.1	-4.6	0	NNW	3.3	Changping	9
1696	2013	5	10	15	3	21	3	11	NA	110	31.2	989.5	-4.1	0	NNW	6.4	Changping	3
1697	2013	5	10	16	9	33	3	14	NA	111	31.2	989.1	-5.4	0	NNW	2.3	Changping	8
1698	2013	5	10	17	14	39	3	15	NA	107	30.6	988.7	-5.9	0	NNW	2.7	Changping	10
1699	2013	5	10	18	5	30	3	23	NA	96	28.1	989	-5.2	0	WNW	0.8	Changping	10
1700	2013	5	10	19	15	43	3	31	NA	86	23.3	989.9	-4	0	NNE	0.6	Changping	3
1701	2013	5	10	20	30	82	7	90	200	24	22	990.4	-2	0	NE	0.7	Changping	22
1702	2013	5	10	21	50	131	9	75	300	22	19.5	990.8	-1.6	0	N	0.9	Changping	36
1703	2013	5	10	22	68	88	10	66	200	34	17.8	991	-1.5	0	N	0	Changping	37
1704	2013	5	10	23	40	72	6	67	200	23	17.4	990.6	-3.4	0	E	0.6	Changping	38
1705	2013	5	11	0	19	37	3	47	NA	32	15.9	989.7	-2.1	0	ENE	0.1	Changping	47
1706	2013	5	11	1	34	40	3	42	NA	38	14.8	989	-1.3	0	N	1.1	Changping	58
1707	2013	5	11	2	44	54	3	48	NA	28	15	988.4	-1.6	0	N	1	Changping	49
1708	2013	5	11	3	26	39	3	35	NA	37	13.5	987.7	-0.6	0	E	1	Changping	50
1709	2013	5	11	4	19	42	7	53	NA	17	12.7	987.6	-0.6	0	E	0	Changping	50
1710	2013	5	11	5	22	50	7	49	NA	16	13.5	987.2	0.1	0	SW	1.6	Changping	50
1711	2013	5	11	6	29	90	9	68	200	8	18.4	987.1	0.5	0	SE	1.3	Changping	48
1712	2013	5	11	7	30	93	9	56	200	11	20.8	986.5	-0.5	0	S	1.6	Changping	43
1713	2013	5	11	8	29	54	13	43	NA	33	23.7	986.1	1.9	0	SSW	1.8	Changping	61
1714	2013	5	11	9	46	82	14	61	NA	33	28.9	985.9	-3.4	0	WNW	4	Changping	83
1715	2013	5	11	10	46	82	14	61	NA	48.4092	30.6	985.4	-3.2	0	NW	3.3	Changping	83
1716	2013	5	11	11	20	53	15	22	NA	77	31.6	984.8	-5.1	0	NW	4.7	Changping	47
1717	2013	5	11	12	13	65	10	22	NA	87	32.4	984.6	-6.1	0	NW	4.8	Changping	21
1718	2013	5	11	13	22	92	3	15	NA	101	32.7	984.4	-7.6	0	NW	5	Changping	11
1719	2013	5	11	14	18	128	3	12	NA	109	33.2	984.1	-7.3	0	NW	7	Changping	11
1720	2013	5	11	15	19	121	3	15	NA	107	33.3	984.4	-7.2	0	NNW	6	Changping	19
1721	2013	5	11	16	5	89	3	9	NA	112	32.5	984.5	-6	0	NNW	5.9	Changping	11
1722	2013	5	11	17	9	57	3	10	NA	109	32	984.8	-6.4	0	N	3.3	Changping	15
1723	2013	5	11	18	14	97	3	10	NA	108	30.1	985.8	-6.3	0	NE	1.5	Changping	8
1724	2013	5	11	19	18	42	3	17	NA	96	27.6	987.2	-6.8	0	ESE	1.6	Changping	10
1725	2013	5	11	20	16	29	3	13	NA	93	27.3	987.9	-9.9	0	ENE	3.1	Changping	19
1726	2013	5	11	21	14	16	3	11	NA	92	23.7	988.9	-7.4	0	ESE	1.1	Changping	19
1727	2013	5	11	22	14	46	3	19	NA	73	21.4	989.1	-7.2	0	NE	1.1	Changping	20
1728	2013	5	11	23	12	26	3	24	NA	62	19.8	989.3	-7.6	0	WSW	2.1	Changping	13
1729	2013	5	12	0	13	22	3	21	NA	65	19.1	988.8	-9.1	0	NE	1.3	Changping	20
1730	2013	5	12	1	13	37	3	58	NA	24	18.8	989.9	-6.1	0	E	1	Changping	20
1731	2013	5	12	2	20	72	3	59	NA	22	16.1	990.2	-4.5	0	ENE	0.6	Changping	17
1732	2013	5	12	3	18	54	4	73	NA	4	15.8	990.6	-6.5	0	NE	0	Changping	33
1733	2013	5	12	4	13	32	3	58	NA	16	15.8	990.5	-6.5	0	NNE	0.9	Changping	22
1734	2013	5	12	5	16	20	3	23	NA	51	15.4	991	-4.6	0	NNE	0.5	Changping	19
1735	2013	5	12	6	13	62	4	46	NA	27	18.6	991.3	-4.8	0	NE	0.8	Changping	16
1736	2013	5	12	7	3	45	3	29	NA	45	19.4	992	0.4	0	SW	1	Changping	11
1737	2013	5	12	8	16	77	3	33	NA	37	22.2	992	0.1	0	SSW	0.6	Changping	12
1738	2013	5	12	9	60	96	5	62	NA	18	25.3	991.9	-6.2	0	SSW	0.9	Changping	10
1739	2013	5	12	10	58	76	5	70	NA	24	26.6	992	-4.1	0	SSW	1.6	Changping	23
1740	2013	5	12	11	28	48	3	37	NA	67	27.5	991.4	-4.5	0	SW	2.3	Changping	11
1741	2013	5	12	12	65	48	3	13	NA	106	28.1	990.9	-7.8	0	SSW	2.1	Changping	13
1742	2013	5	12	13	3	18	3	9	NA	123	28.7	990.8	-6	0	ESE	2.2	Changping	11
1743	2013	5	12	14	10	31	6	9	NA	136	29.2	990.1	-5.6	0	SW	1.3	Changping	9
1744	2013	5	12	15	26	44	7	16	NA	143	29.6	990.1	-4	0	S	1.9	Changping	21
1745	2013	5	12	16	35	61	5	26	NA	157	28.5	989.9	-3.7	0	SE	1.7	Changping	27
1746	2013	5	12	17	27	81	8	26	NA	190	27.9	989.9	-3.1	0	SE	3.9	Changping	26
1747	2013	5	12	18	44	87	14	25	NA	187	27	990.6	-3.8	0	SE	2.4	Changping	25
1748	2013	5	12	19	49	87	18	29	NA	152	26.1	991.5	-3.5	0	ESE	1.9	Changping	42
1749	2013	5	12	20	72	84	18	40	100	120	24.5	992.4	-1.4	0	ESE	1.5	Changping	41
1750	2013	5	12	21	381	120	29	56	400	86	23.3	993.3	0.4	0	ESE	1	Changping	33
1751	2013	5	12	22	165	136	19	56	300	63	21.5	993.6	-1.8	0	ESE	1.6	Changping	31
1752	2013	5	12	23	162	83	13	49	100	58	21	994.2	-1.6	0	ESE	2.2	Changping	30
1753	2013	5	13	0	97	89	11	47	NA	51	20.6	994.3	-1.3	0	SE	2.2	Changping	37
1754	2013	5	13	1	88	57	12	29	NA	72	18.5	994.4	-0.4	0	ENE	0.5	Changping	47
1755	2013	5	13	2	62	68	12	28	NA	66	16.5	994.4	0.2	0	ENE	0.4	Changping	55
1756	2013	5	13	3	36	57	12	35	NA	NA	16.5	994.4	0.6	0	NE	0.2	Changping	62
1757	2013	5	13	4	55	55	14	35	600	42	15.2	994.1	1.3	0	NE	0.5	Changping	69
1758	2013	5	13	5	50	56	20	29	700	44	15.2	995.4	2	0	N	1.6	Changping	52
1759	2013	5	13	6	46	76	23	33	800	42	17.7	995.4	2.4	0	NNW	0.9	Changping	61
1760	2013	5	13	7	68	99	26	59	900	18	19.8	995.9	3.5	0	NW	1.3	Changping	83
1761	2013	5	13	8	75	114	36	67	1200	18	22.3	995.4	2.9	0	WSW	1.6	Changping	84
1762	2013	5	13	9	100	113	44	85	1200	22	24.1	994.9	0.4	0	SSW	1.7	Changping	84
1763	2013	5	13	10	143	114	50	47	1200	89	25.4	994.8	0.8	0	SW	2.8	Changping	78
1764	2013	5	13	11	154	94	52	35	1200	120	25.5	993.6	1.6	0	SE	2.1	Changping	53
1765	2013	5	13	12	128	101	52	35	1200	128	27	992.6	1.4	0	SE	1.8	Changping	48
1766	2013	5	13	13	132	92	52	35	1200	128	28	991.4	1.5	0	SSE	1.6	Changping	47
1767	2013	5	13	14	127	107	40	21	1000	170	28.6	991.1	1.1	0	SSE	2.6	Changping	65
1768	2013	5	13	15	124	103	35	24	900	177	28.3	990.8	1.7	0	SSW	2.6	Changping	74
1769	2013	5	13	16	117	120	38	43	1000	163	27.6	990.3	2.6	0	SSW	2.4	Changping	92
1770	2013	5	13	17	116	120	37	43	1000	163	26.5	990.4	4.3	0	S	3.5	Changping	92
1771	2013	5	13	18	97	200	58	72	1500	150	25.1	991.2	4.8	0	SW	2.2	Changping	158
1772	2013	5	13	19	106	192	64	72	1700	150	24	992.2	4.9	0	NNE	1.2	Changping	128
1773	2013	5	13	20	99	182	61	60	1600	142	21.8	993.4	6.1	0	NNE	1	Changping	154
1774	2013	5	13	21	106	168	60	54	1600	128	21.1	993.8	5	0	E	0.8	Changping	168
1775	2013	5	13	22	106	168	60	54	1600	128	19.7	994.2	6.1	0	ENE	0.6	Changping	168
1776	2013	5	13	23	100	167	44	61	1800	81	23.8	995.5	-2.7	0	NNE	1.6	Changping	164
1777	2013	5	14	0	112	119	22	38	1000	75	22.7	996	-3.6	0	NNW	3.9	Changping	171
1778	2013	5	14	1	66	158	3	13	200	79	21.3	996.6	-3.3	0	NNW	3	Changping	178
1779	2013	5	14	2	66	158	3	13	200	79	18.1	996.9	-1.7	0	NNE	1	Changping	178
1780	2013	5	14	3	69	83	3	31	200	62	20.1	997.2	-2.9	0	N	3.4	Changping	65
1781	2013	5	14	4	33	76	4	14	200	81	20	997.8	-3	0	NNW	3.4	Changping	36
1782	2013	5	14	5	20	71	15	21	300	69	20	998.2	-2.4	0	NNW	1.9	Changping	28
1783	2013	5	14	6	20	70	17	29	300	62	21.5	999.3	-1.8	0	NNE	4.1	Changping	26
1784	2013	5	14	7	20	70	17	29	300	62	22.9	999.6	0	0	N	4.9	Changping	26
1785	2013	5	14	8	20	70	17	29	300	62	24.2	1000	1.1	0	NE	3.7	Changping	26
1786	2013	5	14	9	12	57	4	12	300	84	25.2	1000.5	1.3	0	NNW	3.8	Changping	40
1787	2013	5	14	10	12	57	4	12	300	84	26.6	1000.3	1.8	0	WNW	4.7	Changping	40
1788	2013	5	14	11	18	76	9	18	300	87	28.4	999.7	1	0	N	3.4	Changping	29
1789	2013	5	14	12	51	58	6	15	300	101	29.6	999.1	-0.7	0	N	2.8	Changping	28
1790	2013	5	14	13	97	58	3	10	300	117	30.8	998.3	-0.8	0	NNE	2	Changping	32
1791	2013	5	14	14	347	54	3	9	200	118	31.7	998	-1.2	0	NNE	2	Changping	38
1792	2013	5	14	15	358	37	3	9	200	118	31	998	1.3	0	SE	1.7	Changping	41
1793	2013	5	14	16	196	85	3	11	200	134	30.4	997.9	0.8	0	SSE	2.1	Changping	47
1794	2013	5	14	17	168	49	3	13	200	144	30	998	0.5	0	SE	2.6	Changping	45
1795	2013	5	14	18	168	52	3	17	300	142	28.6	999.2	1.1	0	SE	2.5	Changping	39
1796	2013	5	14	19	176	81	3	28	300	126	26.9	1000.6	2	0	SE	0.2	Changping	30
1797	2013	5	14	20	176	90	3	29	NA	103.6728	23.7	1001.5	3	0	ENE	0.8	Changping	41
1798	2013	5	14	21	160	90	4	50	500	89	22.9	1002.2	2.9	0	NNW	0.5	Changping	57
1799	2013	5	14	22	81	74	3	27	300	92	20.8	1002.9	3	0	N	0	Changping	71
1800	2013	5	14	23	47	74	3	32	300	82	20.6	1003.9	3.8	0	W	1.3	Changping	66
1801	2013	5	15	0	34	71	3	30	300	84	19.3	1004.6	3	0	WSW	1.8	Changping	50
1802	2013	5	15	1	30	39	3	25	300	84	18.7	1005.2	2.1	0	NNW	1.6	Changping	52
1803	2013	5	15	2	45	109	8	98	500	12	17.7	1005.6	1.2	0	ENE	0.7	Changping	31
1804	2013	5	15	3	30	40	6	67	400	28	17.8	1006.4	0.4	0	ESE	1.2	Changping	23
1805	2013	5	15	4	23	40	3	23	200	59	16.2	1007.3	2.6	0	ESE	0	Changping	48
1806	2013	5	15	5	16	40	3	21	200	64	17.1	1007.9	1.1	0	ESE	1.3	Changping	107
1807	2013	5	15	6	14	63	4	41	300	38	19.3	1008.9	5.4	0	SW	1	Changping	124
1808	2013	5	15	7	32	97	24	48	700	30	20.3	1009.8	5.5	0	WNW	1.1	Changping	117
1809	2013	5	15	8	65	150	58	81	1399	13	22.3	1009.9	4.8	0	E	0.4	Changping	97
1810	2013	5	15	9	101	171	120	80	2200	46	23.3	1009.6	4.7	0	SSW	0.8	Changping	97
1811	2013	5	15	10	71	156	112	70	2100	70	24.5	1008.8	4.8	0	ESE	1.7	Changping	93
1812	2013	5	15	11	83	160	98	73	1899	83	25.9	1007.9	2.5	0	S	1.3	Changping	80
1813	2013	5	15	12	52	104	60	39	1300	115	26.7	1007	3.8	0	ENE	1.2	Changping	64
1814	2013	5	15	13	53	100	52	29	1200	131	27.5	1006.3	1.8	0	SW	1.9	Changping	67
1815	2013	5	15	14	NA	70	46	22	1100	157	27.7	1005.8	2	0	SE	3.2	Changping	76
1816	2013	5	15	15	NA	71	39	19	1100	188	27.9	1005.2	4.2	0	SSE	1.6	Changping	78
1817	2013	5	15	16	47	129	37	23	1100	204	27.4	1005.1	5	0	SW	3.6	Changping	69
1818	2013	5	15	17	71	176	36	29	1100	237	26.4	1005.1	5.3	0	SSW	3.5	Changping	56
1819	2013	5	15	18	60	150	23	28	700	210	25.2	1005.7	6.9	0	SSW	2.3	Changping	54
1820	2013	5	15	19	54	183	21	33	700	190	24.2	1006.2	6.9	0	S	2.4	Changping	51
1821	2013	5	15	20	55	172	24	40	800	175	23.8	1006.8	7	0	S	2.1	Changping	51
1822	2013	5	15	21	60	177	24	51	900	143	22.8	1007.8	6.5	0	SSE	0.9	Changping	46
1823	2013	5	15	22	48	127	18	38	600	123	21.8	1008.5	7.2	0	ESE	2.5	Changping	45
1824	2013	5	15	23	47	150	20	43	900	87	20.4	1008.8	8.1	0	ESE	2.7	Changping	45
1825	2013	5	16	0	50	144	17	49	800	64	18.9	1009.1	9.1	0	ESE	2.9	Changping	37
1826	2013	5	16	1	44	168	19	57	900	34	18.4	1009.5	8.6	0	ESE	2	Changping	33
1827	2013	5	16	2	42	111	20	46	900	36	17.3	1009.5	8.7	0	N	1	Changping	36
1828	2013	5	16	3	42	83	19	40	800	39	15.6	1009.8	8.8	0	E	0.4	Changping	37
1829	2013	5	16	4	40	101	14	38	800	38	14.4	1009.8	8.8	0	N	0.4	Changping	35
1830	2013	5	16	5	47	106	14	76	900	6	14.6	1010.2	9	0	N	1.7	Changping	34
1831	2013	5	16	6	45	104	11	48	800	21	16.2	1010.5	9.4	0	NNE	0.9	Changping	37
1832	2013	5	16	7	49	119	17	44	900	26	19.5	1010.5	9.4	0	NNE	0.2	Changping	43
1833	2013	5	16	8	51	136	24	46	900	34	21.1	1010.3	9.7	0	ESE	0.8	Changping	51
1834	2013	5	16	9	61	112	34	39	900	61	22.3	1010	9.8	0	SSE	1.6	Changping	54
1835	2013	5	16	10	53	115	36	37	1000	83	23.7	1009.3	8.1	0	WSW	1	Changping	59
1836	2013	5	16	11	47	92	34	43	800	95	24.8	1008.2	7.9	0	S	2.2	Changping	49
1837	2013	5	16	12	47	92	34	44	NA	113.0976	25.5	1007.3	7.1	0	SSE	1.8	Changping	49
1838	2013	5	16	13	57	97	27	31	700	152	25.7	1006.6	7.3	0	SSW	1.8	Changping	62
1839	2013	5	16	14	54	99	25	22	700	188	26.3	1005.7	7.3	0	SSW	3.4	Changping	55
1840	2013	5	16	15	43	107	21	19	700	200	26.2	1005	7.7	0	S	3.4	Changping	57
1841	2013	5	16	16	49	103	19	17	600	207	25.9	1004.6	7.9	0	SSW	2.8	Changping	57
1842	2013	5	16	17	59	114	20	22	600	196	24.8	1004.2	7.4	0	SSW	2.6	Changping	56
1843	2013	5	16	18	51	109	19	24	600	196	24.3	1004.5	7.4	0	SSW	1.4	Changping	67
1844	2013	5	16	19	45	103	19	32	700	174	23.6	1005	8.8	0	SSE	1.4	Changping	77
1845	2013	5	16	20	76	149	32	44	1200	159	23	1005.4	9.7	0	SE	2.5	Changping	77
1846	2013	5	16	21	77	170	35	51	1399	128	22	1005.6	11.1	0	ESE	3	Changping	70
1847	2013	5	16	22	77	170	35	51	1399	128	21	1005.9	10.8	0	ESE	1.6	Changping	70
1848	2013	5	16	23	84	206	25	50	1100	111	20.2	1005.5	10.9	0	SE	3.7	Changping	67
1849	2013	5	17	0	85	142	19	43	700	76	19.5	1005.4	10.8	0	ESE	2.7	Changping	80
1850	2013	5	17	1	83	127	20	41	700	67	19	1005.1	10.8	0	ESE	2	Changping	82
1851	2013	5	17	2	87	134	21	47	700	52	18.3	1004.7	10.6	0	ESE	1.7	Changping	74
1852	2013	5	17	3	97	136	21	46	NA	NA	18.2	1004.5	10.8	0	ESE	1.2	Changping	78
1853	2013	5	17	4	104	130	20	46	900	46	17.8	1004.1	10.7	0	ENE	1	Changping	75
1854	2013	5	17	5	109	123	23	41	900	43	17.8	1004.5	10.7	0	ESE	0.9	Changping	73
1855	2013	5	17	6	112	125	25	43	900	41	18.2	1004.4	10.8	0	ESE	1.8	Changping	97
1856	2013	5	17	7	113	130	26	41	900	44	18.2	1004.6	10.8	0	SE	1.7	Changping	114
1857	2013	5	17	8	113	128	28	43	900	47	19.1	1004.5	10.9	0	S	1.2	Changping	123
1858	2013	5	17	9	116	143	35	50	1100	46	19.5	1004.3	11.3	0	S	1.1	Changping	105
1859	2013	5	17	10	122	141	33	52	1100	54	20.6	1003.7	11.5	0	SSW	2.6	Changping	95
1860	2013	5	17	11	122	141	32	52	1100	54	21.8	1003.1	12.1	0	SE	2.1	Changping	94
1861	2013	5	17	12	122	141	32	52	1100	54	22.7	1002.7	12	0	SW	1.9	Changping	94
1862	2013	5	17	13	149	194	31	68	1200	76	23.9	1001.6	11.9	0	S	2.4	Changping	121
1863	2013	5	17	14	160	198	33	68	1399	124	23.6	1001.2	11.9	0	SE	2.3	Changping	126
1864	2013	5	17	15	146	191	34	75	1500	130	24	1000.6	12.6	0	ESE	1.9	Changping	115
1865	2013	5	17	16	146	190	34	75	1500	130	23.9	1000.4	12.5	0	ESE	1.7	Changping	115
1866	2013	5	17	17	152	196	30	62	1500	154	23.6	1000.2	12.6	0	SE	2.3	Changping	125
1867	2013	5	17	18	152	196	30	62	1500	154	23.4	1000.5	12.7	0	SSW	1.5	Changping	125
1868	2013	5	17	19	148	174	26	59	1399	160	22.9	1000.5	13.1	0	ESE	1.2	Changping	122
1869	2013	5	17	20	129	170	26	44	1000	158	22.3	1000.8	13.1	0	ESE	1	Changping	128
1870	2013	5	17	21	138	171	21	48	1200	137	21.5	1001.1	13.1	0	E	1.4	Changping	139
1871	2013	5	17	22	136	173	18	46	1200	123	21.1	1000.8	13.8	0	E	1.7	Changping	143
1872	2013	5	17	23	139	174	16	42	1200	113	20.5	1000.7	13.7	0	ENE	0.4	Changping	140
1873	2013	5	18	0	158	188	21	47	1300	68	19.8	1000.3	13.5	0	NE	1.6	Changping	128
1874	2013	5	18	1	160	167	20	44	1300	57	19.5	1000	13.7	0	E	1	Changping	137
1875	2013	5	18	2	136	152	17	34	1300	76	19	999.9	13.6	0	E	0.5	Changping	166
1876	2013	5	18	3	139	160	14	31	1200	70	18.4	999.4	13.7	0	ENE	0.5	Changping	153
1877	2013	5	18	4	136	154	10	33	1200	54	17.8	999	13.7	0	N	0.6	Changping	123
1878	2013	5	18	5	139	155	11	35	1300	47	17.8	999.4	13.9	0	NNE	0.7	Changping	122
1879	2013	5	18	6	143	155	10	37	1300	37	18.6	999.7	13.2	0	SE	1.2	Changping	126
1880	2013	5	18	7	175	176	16	48	1399	30	19.3	999.6	13.2	0	ESE	0.9	Changping	126
1881	2013	5	18	8	177	184	24	56	1500	27	19.4	999.4	13.3	0	SE	1.6	Changping	196
1882	2013	5	18	9	183	219	31	67	1700	30	20.7	999	13.9	0	SW	0.6	Changping	168
1883	2013	5	18	10	183	219	31	67	1700	30	21.1	998.5	14.5	0	SE	1.3	Changping	168
1884	2013	5	18	11	203	253	39	74	1600	40	21	997.8	14.9	0	SE	2	Changping	174
1885	2013	5	18	12	241	270	34	76	1399	52	22.6	997	14.9	0	ESE	1.9	Changping	175
1886	2013	5	18	13	230	270	25	67	1300	58	22.9	995.8	14.7	0	ESE	1.7	Changping	170
1887	2013	5	18	14	194	242	33	54	1200	77	24	995.1	13.8	0	SSW	3.7	Changping	106
1888	2013	5	18	15	193	205	33	43	1100	103	23.2	994.5	13.7	0	SSE	3.3	Changping	75
1889	2013	5	18	16	82	103	17	21	600	154	23.3	994.3	13.7	0	SSW	4.7	Changping	68
1890	2013	5	18	17	82	102	16	20	600	154	23.1	993.7	13.6	0	S	3.5	Changping	68
1891	2013	5	18	18	80	118	14	21	500	149	22.9	994.2	13.7	0	S	2.5	Changping	90
1892	2013	5	18	19	90	114	14	21	500	150	22.8	994.5	13.6	0	S	2.1	Changping	76
1893	2013	5	18	20	91	102	14	24	500	141	22.9	994.6	13.4	0	SSW	3.4	Changping	56
1894	2013	5	18	21	90	101	13	24	500	141	21.5	994.6	12.9	0	SE	2.9	Changping	56
1895	2013	5	18	22	84	96	13	24	500	135	20.6	995.7	13.1	0	SSE	2.1	Changping	44
1896	2013	5	18	23	52	74	11	32	700	102	19.7	995.3	12.7	0	ESE	3	Changping	28
1897	2013	5	19	0	47	49	10	29	700	82	18.7	994.7	12.7	0	ESE	3.3	Changping	49
1898	2013	5	19	1	49	57	8	36	500	60	18	993.5	12.7	0	SE	3.6	Changping	58
1899	2013	5	19	2	42	47	8	36	600	54	17.6	993.5	12.7	0	ESE	2	Changping	54
1900	2013	5	19	3	49	53	8	25	600	62	17.2	992.8	12.3	0	SE	2	Changping	50
1901	2013	5	19	4	61	54	7	25	600	57	16.9	992.3	12.2	0	ESE	1.2	Changping	58
1902	2013	5	19	5	43	45	7	24	600	56	16.8	991.4	12.3	0	SE	2.7	Changping	67
1903	2013	5	19	6	47	52	7	28	600	50	16.7	990.8	12.4	0	ESE	2.1	Changping	64
1904	2013	5	19	7	51	64	7	32	700	46	16.5	990.1	12.6	0	SE	2	Changping	50
1905	2013	5	19	8	76	76	6	37	700	40	16.6	989.3	12.9	0	ESE	1.6	Changping	80
1906	2013	5	19	9	56	76	6	41	800	37	17.4	989.9	13.5	0	NNW	0.7	Changping	52
1907	2013	5	19	10	56	76	6	41	800	37	19.9	989.7	14	0	SSW	1.9	Changping	52
1908	2013	5	19	11	126	150	10	34	800	42	24.6	989.7	4.9	0	WNW	3	Changping	72
1909	2013	5	19	12	125	131	9	34	800	57	25.7	990.3	-7	0	NNW	6	Changping	118
1910	2013	5	19	13	126	150	10	34	800	42	25.7	990.3	-8.2	0	N	9.2	Changping	72
1911	2013	5	19	14	38	502	3	9	200	93	25.9	989.5	-8.1	0	NNW	5.2	Changping	92
1912	2013	5	19	15	37	501	3	9	200	93	26	989.5	-8	0	NNW	6.2	Changping	92
1913	2013	5	19	16	41	403	3	14	200	83	25.2	990.2	-8.6	0	NW	8.4	Changping	68
1914	2013	5	19	17	40	283	3	14	200	83	24.2	990.9	-7	0	NNW	5.4	Changping	68
1915	2013	5	19	18	37	492	3	13	200	83	22.6	992.1	-7.3	0	N	6.8	Changping	48
1916	2013	5	19	19	37	292	3	12	200	83	21.5	993.2	-7.2	0	NNW	1.8	Changping	48
1917	2013	5	19	20	36	292	3	12	200	79	20.8	994.3	-6.8	0	ENE	2.6	Changping	26
1918	2013	5	19	21	12	87	3	12	200	78	19.9	994.7	-6.7	0	NE	1.3	Changping	17
1919	2013	5	19	22	12	87	3	12	200	78	19.1	994.9	-7.3	0	S	2.2	Changping	16
1920	2013	5	19	23	3	52	3	8	200	78	17.6	995.2	-5.7	0	SW	1.5	Changping	26
1921	2013	5	20	0	10	23	3	20	200	64	18.3	994.7	-6.5	0	WNW	2	Changping	3
1922	2013	5	20	1	11	13	3	48	200	38	19.2	994.7	-7.3	0	NW	3.9	Changping	29
1923	2013	5	20	2	7	24	3	36	200	48	16.9	994.7	-5.6	0	NW	1.4	Changping	18
1924	2013	5	20	3	10	27	3	38	200	46	17.6	994.3	-7	0	NW	2.8	Changping	22
1925	2013	5	20	4	10	16	3	48	300	35	12.1	994.7	-4.1	0	NNW	2.5	Changping	16
1926	2013	5	20	5	31	45	3	47	300	29	17.2	995.2	-7.4	0	WNW	3.2	Changping	22
1927	2013	5	20	6	12	100	4	52	500	20	20.2	995.3	-8.2	0	NW	3.3	Changping	25
1928	2013	5	20	7	24	100	9	34	400	46	22	995.1	-6.8	0	NW	1.7	Changping	46
1929	2013	5	20	8	21	48	12	28	400	60	23.7	994.5	-6.4	0	SSW	2.2	Changping	86
1930	2013	5	20	9	17	48	4	26	300	67	25.5	993.5	-7.2	0	ESE	0.4	Changping	71
1931	2013	5	20	10	20	39	3	26	200	76	26.3	992.4	-5.4	0	SW	3.7	Changping	57
1932	2013	5	20	11	19	56	3	23	200	87	26.7	992.1	-4	0	SSW	4.6	Changping	47
1933	2013	5	20	12	30	92	3	24	300	98	27.9	990.5	-3.1	0	SW	3.6	Changping	59
1934	2013	5	20	13	29	92	3	23	300	98	28.2	989.8	-1.8	0	SW	3.8	Changping	58
1935	2013	5	20	14	20	79	3	18	200	116	28.7	989.1	-0.5	0	SW	5.3	Changping	36
1936	2013	5	20	15	28	194	12	19	400	162	28.1	988.6	-0.1	0	SSW	3.8	Changping	52
1937	2013	5	20	16	51	234	14	22	400	162	27.3	988	0.9	0	SSW	3.8	Changping	53
1938	2013	5	20	17	60	233	13	27	400	148	27.2	987.7	1.6	0	S	4.2	Changping	57
1939	2013	5	20	18	60	232	12	27	400	148	25.6	987.8	2.3	0	SSW	4.9	Changping	57
1940	2013	5	20	19	51	227	11	29	400	140	24.3	988	3	0	SSW	0.2	Changping	56
1941	2013	5	20	20	51	226	10	29	400	140	23.1	988.3	3.6	0	ENE	1	Changping	55
1942	2013	5	20	21	49	181	14	40	500	108	21.3	988.2	3.5	0	NE	1.1	Changping	58
1943	2013	5	20	22	56	173	12	56	600	77	21.4	987.9	3.6	0	E	0.6	Changping	65
1944	2013	5	20	23	52	143	12	36	500	91	20.7	987.6	3.4	0	E	1.4	Changping	106
1945	2013	5	21	0	38	134	11	26	400	96	19.6	987.3	3.3	0	NE	1.6	Changping	69
1946	2013	5	21	1	44	129	10	27	400	92	18.8	987.3	4.2	0	E	0.7	Changping	71
1947	2013	5	21	2	46	132	10	30	400	80	16.9	987.6	5.2	0	SW	0.6	Changping	75
1948	2013	5	21	3	48	150	11	61	NA	NA	16.3	987.6	5.3	0	E	0.4	Changping	72
1949	2013	5	21	4	53	148	10	62	600	3	15.6	988.1	5.8	0	N	1.5	Changping	74
1950	2013	5	21	5	50	129	9	67	600	22	16	988.6	6.1	0	N	1.1	Changping	70
1951	2013	5	21	6	51	142	10	45	600	48	17.7	989.2	7.1	0	NNW	1	Changping	65
1952	2013	5	21	7	49	160	14	46	700	45	19.9	989.6	6.6	0	WNW	1	Changping	68
1953	2013	5	21	8	56	161	17	69	800	29	22.8	989.7	6.1	0	WNW	0.8	Changping	91
1954	2013	5	21	9	62	212	23	84	700	32	24.6	989.5	6.8	0	SSE	1.4	Changping	103
1955	2013	5	21	10	74	203	23	57	700	78	26.2	989.5	7.7	0	WSW	2.7	Changping	110
1956	2013	5	21	11	79	228	33	37	700	122	27.1	989.5	8.5	0	SSE	2.4	Changping	86
1957	2013	5	21	12	79	228	33	37	700	122	28.4	989.4	8.1	0	SE	2.5	Changping	86
1958	2013	5	21	13	83	232	35	34	700	155	28.2	989.7	7.4	0	SSE	2.3	Changping	NA
1959	2013	5	21	14	84	190	28	20	600	221	28.4	990	8.6	0	SE	2.6	Changping	NA
1960	2013	5	21	15	84	190	28	20	600	221	28.8	990.6	10	0	SSW	2.7	Changping	54
1961	2013	5	21	16	93	252	35	31	700	234	28	990.9	10.7	0	SE	1.4	Changping	115
1962	2013	5	21	17	110	257	48	35	NA	239.2614	27.5	991.6	11.5	0	SE	1.8	Changping	109
1963	2013	5	21	18	117	281	51	44	1100	224	27.1	992.8	10.7	0	SSE	0.7	Changping	104
1964	2013	5	21	19	115	218	53	47	1500	212	25.7	993.2	10.7	0	ESE	0.6	Changping	121
1965	2013	5	21	20	117	219	54	57	1600	179	23.4	995.2	12.1	0	ESE	0.2	Changping	121
1966	2013	5	21	21	141	283	42	65	1800	138	23.4	996.3	12.1	0	E	0.9	Changping	149
1967	2013	5	21	22	134	262	46	58	1800	124	23.7	997.3	10.4	0	SE	1.8	Changping	133
1968	2013	5	21	23	147	264	64	74	2299	85	22.9	998.1	9.3	0	ESE	1	Changping	106
1969	2013	5	22	0	127	205	66	63	2000	91	21.6	998.3	9.5	0	E	0.5	Changping	80
1970	2013	5	22	1	114	197	59	59	2000	82	19.9	998.5	9.2	0	ESE	0.6	Changping	70
1971	2013	5	22	2	106	162	47	49	1899	78	20.1	998.8	9	0	ESE	0.2	Changping	69
1972	2013	5	22	3	95	172	40	29	1700	96	18.4	999.5	9.5	0	N	0.7	Changping	63
1973	2013	5	22	4	96	167	35	33	1600	85	18.6	1000.4	9.1	0	ENE	0.8	Changping	64
1974	2013	5	22	5	91	146	32	29	1500	87	18.2	1000.9	9.3	0	NNE	0.6	Changping	69
1975	2013	5	22	6	87	157	30	30	1399	84	20	1001.7	9.8	0	NNE	0.2	Changping	73
1976	2013	5	22	7	88	153	35	36	1399	80	23.2	1001.9	7.3	0	ENE	0.4	Changping	98
1977	2013	5	22	8	97	175	39	65	1500	61	24.5	1002.3	8.8	0	SSW	1.5	Changping	116
1978	2013	5	22	9	106	188	42	73	1500	74	26.4	1002.5	6.9	0	S	1.7	Changping	115
1979	2013	5	22	10	107	212	45	66	1300	98	27.4	1002.5	6.2	0	SW	2.9	Changping	86
1980	2013	5	22	11	103	172	45	38	1100	148	27.7	1002.5	7	0	SSW	2.1	Changping	69
1981	2013	5	22	12	88	175	42	35	1000	177	28	1002.1	8.8	0	E	1.6	Changping	88
1982	2013	5	22	13	96	188	44	28	1000	207	28.7	1001.4	8.9	0	SSE	2.9	Changping	93
1983	2013	5	22	14	108	218	59	22	1200	246	28.7	1001	8.9	0	SE	3.9	Changping	81
1984	2013	5	22	15	106	194	54	22	1300	238	27.6	1000.9	8	0	SSE	2.4	Changping	77
1985	2013	5	22	16	87	163	43	22	1200	229	27.4	1000.8	7.3	0	S	3	Changping	52
1986	2013	5	22	17	76	131	28	24	900	203	26.7	1001.4	5.6	0	SSW	3.8	Changping	32
1987	2013	5	22	18	61	86	20	27	600	177	25.8	1001.5	4.3	0	S	2.5	Changping	32
1988	2013	5	22	19	46	87	13	36	400	128	25.1	1002.7	3.1	0	SSW	3.2	Changping	37
1989	2013	5	22	20	38	73	13	41	500	113	24.4	1003.6	0.6	0	S	1.4	Changping	40
1990	2013	5	22	21	40	64	9	47	400	82	22.5	1003.4	2	0	ESE	0.6	Changping	35
1991	2013	5	22	22	39	81	5	48	400	61	21.3	1003.6	2.5	0	NNE	0.8	Changping	30
1992	2013	5	22	23	37	87	6	58	500	42	20.1	1003.7	2.9	0	NNE	0	Changping	42
1993	2013	5	23	0	50	96	6	37	500	58	19.1	1003.5	2.9	0	N	0	Changping	44
1994	2013	5	23	1	28	74	5	27	400	63	18.1	1003.2	2.8	0	NNE	0.5	Changping	44
1995	2013	5	23	2	34	46	4	23	400	63	17.6	1003.1	3.1	0	NNW	1.3	Changping	58
1996	2013	5	23	3	24	36	3	18	300	67	16.5	1003	2.8	0	NNE	0.6	Changping	55
1997	2013	5	23	4	22	38	3	25	300	58	17.5	1002.9	2.6	0	N	0.8	Changping	54
1998	2013	5	23	5	16	25	3	24	300	60	18.1	1003.5	2.8	0	WNW	0.6	Changping	43
1999	2013	5	23	6	26	65	4	34	300	48	19.1	1003.9	4.8	0	N	0.8	Changping	44
[truncated: 33,065 more rows]
