# Supplementary material for: Research on air quality prediction based on improved long short-term memory network algorithm
Source: PeerJ Comput Sci. 2022 Dec 20;8:e1187. doi: 10.7717/peerj-cs.1187 (PMC10280268; doi:10.7717/peerj-cs.1187)
Supplement: Supplemental Information 2 [file peerj-cs-08-1187-s002.zip › data/shunyi.csv]

No	year	month	day	hour	PM2.5	PM10	SO2	NO2	CO	O3	TEMP	PRES	DEWP	RAIN	wd	WSPM	station
1	2013	3	1	0	3	6	3	8	300	44	-0.9	1025.8	-20.5	0	NW	9.3	Shunyi
2	2013	3	1	1	12	12	3	7	300	47	-1.1	1026.1	-21.3	0	NW	9.4	Shunyi
3	2013	3	1	2	14	14	NA	7	200	22	-1.7	1026.2	-23	0	NW	8.6	Shunyi
4	2013	3	1	3	12	12	3	5	NA	NA	-2.1	1027.3	-23.3	0	NW	6.6	Shunyi
5	2013	3	1	4	12	12	3	NA	200	11	-2.4	1027.7	-22.9	0	NW	4.5	Shunyi
6	2013	3	1	5	11	11	3	7	200	45	-2.8	1028.2	-22.1	0	NNW	1.7	Shunyi
7	2013	3	1	6	12	12	3	9	300	74	-4	1029	-21.2	0	NNE	1.6	Shunyi
8	2013	3	1	7	13	13	3	23	300	59	-2.4	1030.5	-21.3	0	NE	1.7	Shunyi
9	2013	3	1	8	8	8	3	19	400	66	-1	1031.2	-21.8	0	NNW	2.7	Shunyi
10	2013	3	1	9	3	6	3	21	400	60	0	1031.3	-22.9	0	SSW	0.8	Shunyi
11	2013	3	1	10	3	6	3	22	400	64	0.7	1031.3	-21.6	0	NNW	2.5	Shunyi
12	2013	3	1	11	6	6	3	16	300	67	1.7	1030.9	-21.5	0	NNW	1.4	Shunyi
13	2013	3	1	12	8	8	3	12	300	64	2.8	1030.1	-20.6	0	NE	2.1	Shunyi
14	2013	3	1	13	5	5	3	9	300	74	3.7	1028.9	-20.6	0	NE	2.1	Shunyi
15	2013	3	1	14	5	5	3	10	400	73	4.6	1028.6	-20.7	0	ENE	3.4	Shunyi
16	2013	3	1	15	8	8	3	11	400	75	5.2	1028.5	-20.2	0	NE	2.6	Shunyi
17	2013	3	1	16	7	7	3	12	400	73	4.9	1028.6	-20.4	0	NNE	1	Shunyi
18	2013	3	1	17	10	10	3	12	400	78	4.1	1029	-19.5	0	NNW	2	Shunyi
19	2013	3	1	18	3	6	3	18	400	76	2.3	1030.1	-17.3	0	NW	0.6	Shunyi
20	2013	3	1	19	3	8	3	21	400	71	1.6	1030.9	-19	0	N	1.9	Shunyi
21	2013	3	1	20	13	13	3	17	500	70	0.6	1031.9	-18.7	0	NE	2	Shunyi
22	2013	3	1	21	9	14	3	14	500	72	0.2	1032.8	-18.5	0	ENE	2.5	Shunyi
23	2013	3	1	22	5	11	3	11	400	74	-0.3	1033.4	-18.5	0	ENE	2.2	Shunyi
24	2013	3	1	23	9	11	3	8	400	78	-0.7	1033.1	-17.9	0	NE	2.8	Shunyi
25	2013	3	2	0	5	7	3	8	300	78	-1	1033	-18.1	0	NE	3.2	Shunyi
26	2013	3	2	1	3	6	3	8	300	76	-1.5	1033.7	-18.1	0	E	1	Shunyi
27	2013	3	2	2	4	4	3	8	300	77	-1.6	1033.3	-18.2	0	NE	2.1	Shunyi
28	2013	3	2	3	8	8	3	8	300	77	-2	1033	-18.1	0	NNE	1.4	Shunyi
29	2013	3	2	4	6	6	3	8	300	78	-2.5	1033	-17.7	0	N	1.7	Shunyi
30	2013	3	2	5	6	6	9	31	500	52	-3.1	1032.6	-17.1	0	N	0.7	Shunyi
31	2013	3	2	6	4	6	13	33	700	45	-2.8	1031.8	-17.2	0	NNW	0.9	Shunyi
32	2013	3	2	7	13	NA	12	31	700	49	-2.7	1032.3	-16.4	0	N	1.3	Shunyi
33	2013	3	2	8	12	12	8	31	500	48	-1.5	1032.3	-16.5	0	N	1.6	Shunyi
34	2013	3	2	9	12	10	20	54	800	25	-0.4	1032.2	-16.7	0	NW	1.7	Shunyi
35	2013	3	2	10	26	35	18	39	700	42	0.7	1031.8	-17.1	0	SW	0.5	Shunyi
36	2013	3	2	11	18	32	15	26	600	56	1.6	1031.2	-16.8	0	SSW	1.6	Shunyi
37	2013	3	2	12	19	22	17	45	600	37	2.1	1030.1	-16.9	0	SW	1.1	Shunyi
38	2013	3	2	13	12	14	15	60	800	34	2.8	1028.5	-16.3	0	NE	1	Shunyi
39	2013	3	2	14	18	23	21	67	1000	27	3.1	1027.7	-16.6	0	N	1.2	Shunyi
40	2013	3	2	15	32	34	22	66	1100	30	3.2	1026.9	-16	0	NE	0.5	Shunyi
41	2013	3	2	16	43	47	24	68	1100	30	3.1	1026.4	-15.6	0	N	1.8	Shunyi
42	2013	3	2	17	49	55	23	61	1000	37	2.2	1026.1	-15.4	0	ENE	1.4	Shunyi
43	2013	3	2	18	38	51	23	61	1000	34	1.7	1026.1	-14.9	0	ENE	1.5	Shunyi
44	2013	3	2	19	52	54	26	76	1200	18	1.1	1025.7	-14.6	0	ENE	1.3	Shunyi
45	2013	3	2	20	69	82	35	87	1700	8	0.7	1025.6	-14.5	0	NE	1.4	Shunyi
46	2013	3	2	21	96	104	53	90	2000	4	-0.1	1025.3	-13.8	0	ENE	0.8	Shunyi
47	2013	3	2	22	108	123	46	88	2000	4	-0.2	1024.7	-13.2	0	NNE	1	Shunyi
48	2013	3	2	23	130	136	70	88	2600	4	-0.9	1023.9	-14.8	0	N	1.6	Shunyi
49	2013	3	3	0	125	153	45	85	2600	4	-1.2	1022.9	-13.4	0	N	1.4	Shunyi
50	2013	3	3	1	96	118	40	81	1899	3	-2.1	1021.9	-12.2	0	WNW	1	Shunyi
51	2013	3	3	2	84	92	42	84	2000	4	-3.8	1020.7	-11.1	0	NW	0.2	Shunyi
52	2013	3	3	3	80	90	25	85	2000	4	-4.6	1019.9	-10.2	0	N	0.1	Shunyi
53	2013	3	3	4	81	92	11	82	3000	5	-3.8	1019.5	-10.9	0	N	1.1	Shunyi
54	2013	3	3	5	120	106	10	76	3000	4	-5.3	1019	-9.9	0	NNE	1.1	Shunyi
55	2013	3	3	6	88	108	10	73	2500	3	-4.1	1018.7	-11.4	0	NW	0.8	Shunyi
56	2013	3	3	7	92	97	8	67	3500	3	-2.6	1019.4	-11.9	0	NNW	1.4	Shunyi
57	2013	3	3	8	113	122	23	65	2700	3	-0.1	1018.6	-12.7	0	N	2.1	Shunyi
58	2013	3	3	9	99	114	67	62	2200	6	2.4	1018.4	-13	0	N	1	Shunyi
59	2013	3	3	10	88	95	66	61	1800	15	4.8	1017.5	-12.7	0	WNW	0.9	Shunyi
60	2013	3	3	11	85	92	61	65	1700	26	9.3	1016.2	-12.6	0	S	1.4	Shunyi
61	2013	3	3	12	95	106	60	73	1700	28	11.8	1014.9	-13.3	0	S	2.2	Shunyi
62	2013	3	3	13	109	123	58	84	1600	25	14.5	1013.6	-12.7	0	W	4.7	Shunyi
63	2013	3	3	14	99	114	48	78	1399	33	15.9	1013	-12.5	0	W	3.4	Shunyi
64	2013	3	3	15	70	107	28	64	1100	44	15.6	1013	-12.8	0	N	3.1	Shunyi
65	2013	3	3	16	45	96	23	42	900	64	14.9	1013	-12.4	0	NE	1.6	Shunyi
66	2013	3	3	17	41	73	15	34	800	72	13	1013.4	-13.1	0	N	1.1	Shunyi
67	2013	3	3	18	42	67	10	36	700	70	8.4	1014.4	-11	0	N	0	Shunyi
68	2013	3	3	19	39	66	11	49	700	47	5.3	1015.5	-9.7	0	NW	0.9	Shunyi
69	2013	3	3	20	26	67	25	63	800	27	10.4	1015.7	-12.3	0	NNW	2.4	Shunyi
70	2013	3	3	21	34	64	20	60	1300	27	7.4	1016	-8.3	0	NW	1.5	Shunyi
71	2013	3	3	22	47	68	16	44	1100	44	5.9	1016.5	-11.3	0	N	1.4	Shunyi
72	2013	3	3	23	38	55	19	54	1000	28	8.7	1017.2	-11.3	0	NW	4.2	Shunyi
73	2013	3	4	0	32	55	35	55	1200	29	8.9	1018.3	-11.2	0	NW	4.5	Shunyi
74	2013	3	4	1	39	54	18	32	1000	48	7.8	1019.2	-11	0	NW	2.6	Shunyi
75	2013	3	4	2	30	50	9	15	700	68	5.7	1019.3	-11.4	0	N	1.5	Shunyi
76	2013	3	4	3	16	26	13	13	500	71	3	1019.8	-12.1	0	WNW	1.1	Shunyi
77	2013	3	4	4	3	8	12	16	500	69	4.9	1020.1	-12.6	0	S	2.1	Shunyi
78	2013	3	4	5	3	8	5	11	400	77	2.2	1020.8	-12.1	0	SE	1	Shunyi
79	2013	3	4	6	3	9	6	22	500	60	2.6	1021.5	-12.1	0	NE	1.4	Shunyi
80	2013	3	4	7	9	14	15	53	800	24	5.2	1022.6	-11.9	0	NNE	1.2	Shunyi
81	2013	3	4	8	11	21	15	67	1399	13	8.2	1023.2	-12.3	0	NE	3.1	Shunyi
82	2013	3	4	9	15	33	13	32	700	56	9.6	1023.5	-13.6	0	NE	1.5	Shunyi
83	2013	3	4	10	10	14	6	19	600	72	11.1	1023.1	-13.8	0	ESE	1.4	Shunyi
84	2013	3	4	11	3	9	6	17	500	76	12	1022.5	-13.1	0	E	1.7	Shunyi
85	2013	3	4	12	3	7	5	15	500	83	13.4	1021.4	-13.6	0	W	3.5	Shunyi
86	2013	3	4	13	5	8	6	18	500	83	14.4	1020.2	-13.7	0	NNW	2.9	Shunyi
87	2013	3	4	14	3	9	8	19	500	82	15	1019.1	-14.2	0	N	3.5	Shunyi
88	2013	3	4	15	3	6	8	19	500	82	16	1018.5	-14.5	0	WSW	3.2	Shunyi
89	2013	3	4	16	13	NA	8	21	500	84	14.9	1017.9	-13.3	0	SSW	3	Shunyi
90	2013	3	4	17	8	10	10	32	500	69	12.8	1018.1	-13.3	0	SW	1.8	Shunyi
91	2013	3	4	18	18	28	7	55	700	50	10.6	1018.7	-13.5	0	SSW	1.6	Shunyi
92	2013	3	4	19	25	47	8	91	900	25	8.9	1019.1	-12.3	0	SSE	1.3	Shunyi
93	2013	3	4	20	37	60	15	103	1100	10	7.5	1019.2	-11.3	0	SSE	1.5	Shunyi
94	2013	3	4	21	52	84	24	104	1399	4	7	1019.4	-10.3	0	SSE	1.6	Shunyi
95	2013	3	4	22	63	97	30	107	1500	4	6.6	1019	-10.7	0	S	1.6	Shunyi
96	2013	3	4	23	72	103	32	103	1600	84	6.2	1018.3	-10.6	0	SSE	1.6	Shunyi
97	2013	3	5	0	80	100	32	96	1500	84	4.7	1017.9	-9.9	0	ESE	1.5	Shunyi
98	2013	3	5	1	82	100	28	90	1800	84	2.2	1017.4	-9.4	0	NE	0.9	Shunyi
99	2013	3	5	2	93	106	NA	5	200	84	2.2	1017	-10.7	0	NNE	1.7	Shunyi
100	2013	3	5	3	98	116	5	4	NA	84	0.5	1016.7	-8.2	0	NNE	0.2	Shunyi
101	2013	3	5	4	110	133	5	NA	200	84	0.2	1016.4	-9	0	NNE	1.7	Shunyi
102	2013	3	5	5	108	127	5	75	1500	84	0.3	1016.3	-7.5	0	NNE	0	Shunyi
103	2013	3	5	6	104	116	15	72	2100	84	-0.1	1016.3	-8.3	0	NE	1	Shunyi
104	2013	3	5	7	100	108	17	68	2299	84	1.7	1016.1	-7.6	0	NE	1	Shunyi
105	2013	3	5	8	103	111	35	65	2399	84	5.3	1015.9	-7.9	0	SSE	1.3	Shunyi
106	2013	3	5	9	104	123	75	64	2200	84	7.4	1015.4	-7.9	0	SSE	1.5	Shunyi
107	2013	3	5	10	114	136	79	70	2200	84	8.3	1014.7	-7.1	0	NE	1.4	Shunyi
108	2013	3	5	11	124	150	77	69	1899	84	10.7	1013.6	-6.6	0	ENE	1.1	Shunyi
109	2013	3	5	12	127	147	76	68	1800	33	12.3	1012.3	-7.2	0	S	1.4	Shunyi
110	2013	3	5	13	129	149	84	78	1700	84	12.2	1010.9	-7.3	0	ESE	0.6	Shunyi
111	2013	3	5	14	142	154	79	77	1600	84	13.6	1010.3	-7.8	0	E	1.7	Shunyi
112	2013	3	5	15	85	102	60	86	1500	84	13.7	1009.8	-7.1	0	S	1.6	Shunyi
113	2013	3	5	16	3	3	71	118	1600	69	12.9	1009.7	-6.2	0	SE	1	Shunyi
114	2013	3	5	17	3	74	83	112	2000	61	12	1010.2	-6.5	0	NNE	1.2	Shunyi
115	2013	3	5	18	3	238	86	128	2100	61	8.9	1010.7	-5.4	0	N	0.7	Shunyi
116	2013	3	5	19	154	226	84	140	2200	61	7.3	1011.1	-5.1	0	NNE	1.3	Shunyi
117	2013	3	5	20	193	234	87	145	2399	61	4.1	1011.4	-4.1	0	NNE	1.3	Shunyi
118	2013	3	5	21	218	247	101	143	2799	61	5	1011.3	-5.1	0	N	1.5	Shunyi
119	2013	3	5	22	249	261	92	134	2500	61	5.3	1011.3	-5.7	0	N	1.4	Shunyi
120	2013	3	5	23	233	239	77	114	2100	61	4.1	1011	-5.7	0	N	1.7	Shunyi
121	2013	3	6	0	200	208	79.6824	97.7228	NA	61	4.5	1011.1	-5	0	NNW	0.7	Shunyi
122	2013	3	6	1	163	184	77	104	2200	61	2.9	1010.9	-5.5	0	NNW	1	Shunyi
123	2013	3	6	2	172	173	66	106	2399	61	4.6	1010.4	-6	0	N	1.2	Shunyi
124	2013	3	6	3	160	175	61	100	2200	61	4.1	1010.2	-5.9	0	N	1.8	Shunyi
125	2013	3	6	4	146	158	59	94	2000	61	3.7	1009.9	-5.8	0	N	2.1	Shunyi
126	2013	3	6	5	137	144	67	85	1700	61	3.9	1010.4	-5.9	0	NNE	1.8	Shunyi
127	2013	3	6	6	129	140	73	82	1800	61	4	1010.9	-5.8	0	N	2	Shunyi
128	2013	3	6	7	128	136	86	82	1600	61	4.5	1011.6	-5.9	0	NNE	1.9	Shunyi
129	2013	3	6	8	120	132	84	72	1600	61	5.3	1011.6	-5.7	0	N	2.1	Shunyi
130	2013	3	6	9	136	138	94	80	1800	61	6.4	1011.6	-5.6	0	N	2.2	Shunyi
131	2013	3	6	10	143	156	97	79	2100	61	8.4	1011.4	-5.5	0	NNW	1.7	Shunyi
132	2013	3	6	11	164	174	87.108	75.7557	NA	61	9.1	1010.5	-5.6	0	N	2.1	Shunyi
133	2013	3	6	12	160	174	103	87	2700	61	9.7	1009.3	-5.4	0	N	1.7	Shunyi
134	2013	3	6	13	168	186	89	77	1899	61	10.8	1008.4	-4.9	0	NNW	0.9	Shunyi
135	2013	3	6	14	160	173	84	74	1800	49	12.2	1008	-4.9	0	WSW	1.2	Shunyi
136	2013	3	6	15	161	176	99	86	1899	49	13.1	1008	-4.6	0	NE	1.2	Shunyi
137	2013	3	6	16	165	191	113	111	2200	49	12.8	1007.9	-4.8	0	NNE	0.2	Shunyi
138	2013	3	6	17	188	218	125	112	2200	36	10.2	1008.4	-3.5	0	SE	0.6	Shunyi
139	2013	3	6	18	201	217	113	113	2600	26	8.1	1009.2	-3.4	0	ESE	0	Shunyi
140	2013	3	6	19	186	217	102	120	2399	26	5.5	1009.9	-3.3	0	NNW	0.1	Shunyi
141	2013	3	6	20	194	233	86	111	2899	26	4.4	1010.3	-3.6	0	W	0.8	Shunyi
142	2013	3	6	21	203	241	83	116	2899	26	3.4	1010	-3	0	W	0.1	Shunyi
143	2013	3	6	22	217	245	83	118	3500	26	3.7	1010	-3.1	0	NE	0.5	Shunyi
144	2013	3	6	23	248	277	74	114	4500	26	2.5	1009.9	-2.6	0	NE	0.9	Shunyi
145	2013	3	7	0	299	312	76	117	4500	26	1.2	1009.8	-3.3	0	NE	0	Shunyi
146	2013	3	7	1	312	320	71	113	4500	26	1.7	1009.7	-3.6	0	NNE	0.9	Shunyi
147	2013	3	7	2	275	308	71	105	4500	26	1.1	1009.2	-3.4	0	N	0	Shunyi
148	2013	3	7	3	278	305	55	99	4400	26	0.1	1009	-3.3	0	NNE	1.9	Shunyi
149	2013	3	7	4	255	290	43	91	3500	26	0.2	1009.2	-3.4	0	NE	0.5	Shunyi
150	2013	3	7	5	192	240	39	91	2500	26	-0.4	1009.3	-3.8	0	NNW	0.9	Shunyi
151	2013	3	7	6	169	189	42	88	2500	26	0.9	1009.1	-3.6	0	NNE	0.7	Shunyi
152	2013	3	7	7	151	176	37	74	2200	26	3.1	1009.2	-2.6	0	NE	1.7	Shunyi
153	2013	3	7	8	126	149	44	63	2200	26	6.5	1009.4	-2.2	0	SSW	1.1	Shunyi
154	2013	3	7	9	126	140	98	65	2100	26	8.4	1009	-2	0	SE	1.4	Shunyi
155	2013	3	7	10	157	165	131	104	2799	26	10.5	1008	-1.9	0	NNE	1	Shunyi
156	2013	3	7	11	220	227	133	129	3100	26	14.4	1006.2	-3	0	SE	2.4	Shunyi
157	2013	3	7	12	263	264	134	138	3200	26	15.8	1003.9	-2.7	0	SSE	3	Shunyi
158	2013	3	7	13	272	280	121	156	3399	41	17.3	1002.7	-1.9	0	S	2.6	Shunyi
159	2013	3	7	14	330	335	123	154	3500	67	17.7	1001.3	-2.1	0	SSW	1.5	Shunyi
160	2013	3	7	15	366	371	112	121	3100	85	18.1	1000.3	-2.3	0	SSW	1.4	Shunyi
161	2013	3	7	16	259	290	87	110	2600	91	17.4	999.8	-0.8	0	ESE	1.1	Shunyi
162	2013	3	7	17	249	262	93	115	3100	98	15.2	999.4	-0.2	0	E	1.2	Shunyi
163	2013	3	7	18	318	328	111	143	4000	98	13	1000	0	0	NNE	1.5	Shunyi
164	2013	3	7	19	404	435	107	183	4900	43	11.2	1000	0.6	0	NNE	0.4	Shunyi
165	2013	3	7	20	484	497	110	154	4599	98	9.2	1000.2	0.4	0	WSW	0.4	Shunyi
166	2013	3	7	21	446	486	107	139	4500	98	6.9	1000.5	0.1	0	NW	0	Shunyi
167	2013	3	7	22	425	445	91	159	4700	98	6.4	1000.7	-0.4	0	NNW	0.9	Shunyi
168	2013	3	7	23	416	425	95	172	4200	98	5.2	1000.7	-0.6	0	NNE	1	Shunyi
169	2013	3	8	0	344	385	96	168	4099	98	5.3	1000.6	-1.4	0	N	1.3	Shunyi
170	2013	3	8	1	386	340	98	111	3700	98	4.5	1000.7	-1.7	0	NW	1.1	Shunyi
171	2013	3	8	2	326	352	81	86	3200	98	3.7	1000.6	-1.7	0	NE	1.6	Shunyi
172	2013	3	8	3	301	312	76	102	3299	98	4	1000.3	-2.2	0	NNW	1.6	Shunyi
173	2013	3	8	4	335	278	78	107	3100	98	3.2	1001	-2.8	0	SW	0.5	Shunyi
174	2013	3	8	5	232	249	61	110	3100	98	1.9	1001.6	-2.8	0	S	0.5	Shunyi
175	2013	3	8	6	265	222	40	103	3100	98	2.3	1002.3	-2.4	0	W	0.7	Shunyi
176	2013	3	8	7	263	221	38	96	3100	98	6.8	1002.9	-2.1	0	NNE	2	Shunyi
177	2013	3	8	8	216	223	66	88	3399	98	10	1003.5	-2	0	NE	2	Shunyi
178	2013	3	8	9	207	226	96	78	2700	98	14.5	1003.4	-2	0	SE	1.2	Shunyi
179	2013	3	8	10	174	196	74.256	62.6165	NA	98	16.8	1003.4	-1.4	0	SE	2.1	Shunyi
180	2013	3	8	11	181	244	87	116	2600	98	20	1002.6	-3	0	S	3.1	Shunyi
181	2013	3	8	12	212	197	67	94	2100	98	17.7	1002.4	1.6	0	SE	5.5	Shunyi
182	2013	3	8	13	377	515	81.1104	133.0344	NA	98	15.8	1001.8	1.9	0	SE	6.2	Shunyi
183	2013	3	8	14	558	668	117	149	6099	98	14.4	1001.8	0.6	0	SE	6.7	Shunyi
184	2013	3	8	15	253	330	99	85	4099	98	13.2	1002.1	0.9	0	SSE	3.5	Shunyi
185	2013	3	8	16	170	229	81	64	2700	98	11.7	1002.5	-0.8	0	SSE	2.6	Shunyi
186	2013	3	8	17	139	156	73	51	1800	90	10.5	1002.4	-0.9	0	SE	3.1	Shunyi
187	2013	3	8	18	79	92	44	42	1200	90	9.2	1003.2	-1.3	0	SE	1.8	Shunyi
188	2013	3	8	19	58	88	33	41	1300	90	8.1	1003	-2.6	0	SSE	2.7	Shunyi
189	2013	3	8	20	90	104	37	61	1600	90	6.9	1003.1	-3.7	0	SSE	1.7	Shunyi
190	2013	3	8	21	90	113	42	67	1700	90	6.1	1002.5	-3.8	0	SSW	1.7	Shunyi
191	2013	3	8	22	79	80	47	70	1600	90	5.2	1001.6	-4.4	0	SSW	1.7	Shunyi
192	2013	3	8	23	89	93	54	82	1800	90	3.8	999.9	-3.3	0	ENE	0.7	Shunyi
193	2013	3	9	0	54	84	52	91	2100	90	2.9	998.5	-3	0	WNW	1	Shunyi
194	2013	3	9	1	93	98	42	71	2100	90	2.5	997.5	-3.8	0	SW	0.6	Shunyi
195	2013	3	9	2	64	93	NA	5	200	90	2.5	996.6	-3.8	0	WNW	1.7	Shunyi
196	2013	3	9	3	99	105	7	4	NA	90	1.6	995.3	-3.7	0	SSW	0.6	Shunyi
197	2013	3	9	4	119	131	7	NA	100	90	1.4	994.3	-3.5	0	WSW	0.8	Shunyi
198	2013	3	9	5	87	105	17	87	1800	90	2.7	994.6	-3.4	0	NW	1.5	Shunyi
199	2013	3	9	6	106	115	28	84	2299	90	1.8	994.7	-3.3	0	N	1.2	Shunyi
200	2013	3	9	7	114	124	31	80	2399	90	3.2	995.8	-3.2	0	N	3.3	Shunyi
201	2013	3	9	8	117	143	43	74	2600	90	6.5	996.7	-2.9	0	N	3	Shunyi
202	2013	3	9	9	127	168	81	67	2200	90	16.1	998	-2.9	0	NNW	7.8	Shunyi
203	2013	3	9	10	123	177	88	55	1800	90	16.3	1000.3	-8.8	0	NW	12.8	Shunyi
204	2013	3	9	11	76	764	59	66	1500	90	14	1003.6	-11.5	0	NNW	9.7	Shunyi
205	2013	3	9	12	NA	NA	NA	NA	NA	90	12.7	1006.6	-15.1	0	NNW	9.9	Shunyi
206	2013	3	9	13	NA	NA	NA	NA	NA	90	10.4	1009	-16	0	NW	7.6	Shunyi
207	2013	3	9	14	NA	NA	NA	NA	NA	90	9.8	1010.4	-17.4	0	NW	6.2	Shunyi
208	2013	3	9	15	NA	NA	NA	NA	NA	90	9.7	1011.7	-17.5	0	NNW	5.9	Shunyi
209	2013	3	9	16	NA	NA	NA	NA	NA	90	10.3	1013.1	-17.9	0	NNW	6.2	Shunyi
210	2013	3	9	17	NA	NA	NA	NA	NA	88	9.1	1015.2	-18.9	0	NW	4.1	Shunyi
211	2013	3	9	18	NA	NA	NA	NA	NA	78	7.2	1017.9	-17.8	0	WNW	4.7	Shunyi
212	2013	3	9	19	NA	NA	NA	NA	NA	45	6.2	1020	-17.8	0	WNW	7.1	Shunyi
213	2013	3	9	20	NA	NA	NA	NA	NA	35	5.3	1022.1	-17.8	0	WNW	4.8	Shunyi
214	2013	3	9	21	NA	NA	NA	NA	NA	35	5	1022.8	-17.4	0	NW	6.3	Shunyi
215	2013	3	9	22	NA	NA	NA	NA	NA	35	4.3	1023.7	-17.4	0	NNW	2.2	Shunyi
216	2013	3	9	23	NA	NA	NA	NA	NA	35	1.5	1024	-15.5	0	NNE	1	Shunyi
217	2013	3	10	0	NA	NA	NA	NA	NA	35	0.8	1023.7	-14.8	0	N	1.1	Shunyi
218	2013	3	10	1	NA	NA	NA	NA	NA	35	-1	1023.8	-12.3	0	NNE	0	Shunyi
219	2013	3	10	2	NA	NA	NA	NA	NA	35	-1.2	1023.7	-12.8	0	NNW	0.9	Shunyi
220	2013	3	10	3	NA	NA	NA	NA	NA	35	-2.3	1023.9	-10.6	0	NE	0.7	Shunyi
221	2013	3	10	4	NA	NA	NA	NA	NA	35	-2.3	1024.6	-11.6	0	NE	1.3	Shunyi
222	2013	3	10	5	NA	NA	NA	NA	NA	35	-3	1024.7	-10.8	0	NE	0.2	Shunyi
223	2013	3	10	6	NA	NA	NA	NA	NA	35	-2.4	1025	-12.2	0	NNE	1.6	Shunyi
224	2013	3	10	7	NA	NA	NA	NA	NA	35	2	1025.9	-11.9	0	S	0.7	Shunyi
225	2013	3	10	8	NA	NA	NA	NA	NA	35	5.1	1026.1	-12.4	0	SE	1.5	Shunyi
226	2013	3	10	9	39	39	NA	NA	NA	35	8	1025.7	-16.4	0	S	3.8	Shunyi
227	2013	3	10	10	56	69	38	74	1300	21	9.3	1024.9	-16.1	0	S	3.5	Shunyi
228	2013	3	10	11	26	37	27	58	900	32	9.7	1024.4	-16.6	0	SW	3.6	Shunyi
229	2013	3	10	12	24	45	21	49	800	43	11.1	1023.3	-16.4	0	SSW	3	Shunyi
230	2013	3	10	13	30	41	16	38	700	56	12.2	1022.2	-15.5	0	WSW	3.1	Shunyi
231	2013	3	10	14	21	26	16	33	600	64	12.2	1021.2	-15.5	0	SW	3.1	Shunyi
232	2013	3	10	15	32	34	18	30	600	68	11.6	1021	-15.1	0	SW	3.7	Shunyi
233	2013	3	10	16	40	50	20	32	500	68	10.7	1020.7	-14.9	0	SSW	5	Shunyi
234	2013	3	10	17	37	58	18	30	500	68	9.5	1020.7	-13.7	0	SSW	4.2	Shunyi
235	2013	3	10	18	45	74	18	37	600	68	7.9	1021.2	-12.6	0	S	2.4	Shunyi
236	2013	3	10	19	58	94	20	47	700	68	5.7	1021.6	-11.9	0	SSE	1.7	Shunyi
237	2013	3	10	20	72	108	30	69	900	68	6.2	1021.8	-11.5	0	SE	1.5	Shunyi
238	2013	3	10	21	91	120	40	83	1000	68	4.6	1021.7	-11.1	0	SSE	1.6	Shunyi
239	2013	3	10	22	110	141	55	91	1300	68	3.8	1021.4	-10.7	0	SE	1.8	Shunyi
240	2013	3	10	23	111	135	53	86	1300	68	3.1	1021.5	-10.2	0	SE	1.6	Shunyi
241	2013	3	11	0	99	131	43	81	1200	68	3.1	1021.1	-9.9	0	SE	1.8	Shunyi
242	2013	3	11	1	96	126	41	73	1200	68	2.5	1020.7	-10.1	0	SE	2	Shunyi
243	2013	3	11	2	96	128	64	78	1200	68	2.2	1020.1	-9.7	0	ESE	1.2	Shunyi
244	2013	3	11	3	104	143	57	74	1200	68	1.2	1019.8	-9.2	0	ESE	1.5	Shunyi
245	2013	3	11	4	107	142	43	71	1300	68	1.3	1019.5	-9.1	0	SSE	1.5	Shunyi
246	2013	3	11	5	108	135	41	70	1399	68	0.4	1019.6	-8.6	0	ENE	0.6	Shunyi
247	2013	3	11	6	114	141	53	70	1700	68	-1.1	1019.9	-7.7	0	ESE	0.4	Shunyi
248	2013	3	11	7	131	157	38	68	2200	68	2.2	1020.1	-7.4	0	ESE	1.1	Shunyi
249	2013	3	11	8	131	155	68	67	2399	68	4.2	1020.1	-7.9	0	ESE	1.3	Shunyi
250	2013	3	11	9	125	138	86	64	2299	68	5.8	1019.4	-8.1	0	SSE	1.9	Shunyi
251	2013	3	11	10	134	141	119	66	1899	68	6.9	1018.8	-7.9	0	SE	1.5	Shunyi
252	2013	3	11	11	115	131	135	70	1700	68	8.3	1017.6	-7.5	0	ENE	1.9	Shunyi
253	2013	3	11	12	142	175	150	74	1800	68	9.3	1016.2	-7.9	0	S	1.9	Shunyi
254	2013	3	11	13	147	173	162	76	1700	68	10.6	1014.8	-7.7	0	SSE	2.1	Shunyi
255	2013	3	11	14	144	160	150	73	1600	68	11.5	1013.7	-6.9	0	SSW	2.2	Shunyi
256	2013	3	11	15	121	140	105	62	1399	68	11.6	1012.8	-6.8	0	SW	2.6	Shunyi
257	2013	3	11	16	105	120	109	56	1399	68	10.8	1012	-7	0	S	3.4	Shunyi
258	2013	3	11	17	115	157	115	73	1500	63	10.3	1012.4	-5.7	0	SSW	1.2	Shunyi
259	2013	3	11	18	136	197	119	86	1800	59	9.9	1012.6	-3.4	0	SE	1.6	Shunyi
260	2013	3	11	19	133	187	84	88	1399	56	9.5	1013	-2.8	0	SE	1.1	Shunyi
261	2013	3	11	20	147	198	78	98	1500	56	9.4	1013	-2.6	0	SE	1	Shunyi
262	2013	3	11	21	161	204	77	93	1600	56	9	1012.5	-3.6	0	SE	1.6	Shunyi
263	2013	3	11	22	153	200	78	82	1500	56	8.6	1012.2	-3.3	0	SE	1.8	Shunyi
264	2013	3	11	23	134	192	69	74	1600	56	8.1	1011.1	-3.4	0	ESE	1.2	Shunyi
265	2013	3	12	0	139	164	65	72	1600	56	7	1010.3	-3.3	0	SE	2.1	Shunyi
266	2013	3	12	1	134	176	65	75	1500	56	6.1	1009.7	-2.3	0	E	1.3	Shunyi
267	2013	3	12	2	129	170	67	78	1600	56	6.4	1008.5	-2.5	0	SE	1.5	Shunyi
268	2013	3	12	3	125	156	77	83	1600	56	6.2	1008.8	-1.7	0	NW	1.3	Shunyi
269	2013	3	12	4	123	159	83	84	1600	56	4.4	1009	0.5	0.4	NE	1.5	Shunyi
270	2013	3	12	5	122	168	44	82	1600	56	4.3	1009	1.3	0.3	NE	1.5	Shunyi
271	2013	3	12	6	122	138	26	80	1600	56	4	1008.9	1.5	0.2	SSW	0.9	Shunyi
272	2013	3	12	7	100	115	19	72	1700	56	3.5	1009.4	1.5	1.2	WNW	0.8	Shunyi
273	2013	3	12	8	98	103	15	70	1600	56	3.3	1009.6	1.5	0.4	N	1.4	Shunyi
274	2013	3	12	9	111	104	13	67	1500	56	3.1	1009.1	1.8	0.2	NE	1.4	Shunyi
275	2013	3	12	10	118	92	13	62	1500	56	3.5	1009.6	2.2	0.1	NNE	1.3	Shunyi
276	2013	3	12	11	119	90	12	58	1500	56	3.8	1009.3	2.3	0	N	1.1	Shunyi
277	2013	3	12	12	128	96	12	61	1600	56	4.6	1009	2.5	0	NW	1.2	Shunyi
278	2013	3	12	13	121	86	13	54	1500	56	5.3	1009.5	2.6	0	N	1.5	Shunyi
279	2013	3	12	14	116	83	13	53	1300	56	5.6	1009.9	2.8	0	N	1.3	Shunyi
280	2013	3	12	15	102	67	12	41	1100	56	6.2	1009.7	3	0	N	0.7	Shunyi
281	2013	3	12	16	112	76	13	52	1300	31	6.8	1010.7	3.4	0	NW	2	Shunyi
282	2013	3	12	17	99	100	22	62	1600	18	6.3	1012.2	3.6	0	WNW	0.8	Shunyi
283	2013	3	12	18	141	100	19	66	1700	18	5.2	1013.5	3.2	0	NNE	0.6	Shunyi
284	2013	3	12	19	155	122	18	64	2000	17	3.9	1014.9	2.3	0	N	0.9	Shunyi
285	2013	3	12	20	138	99	17	64	1899	17	4.1	1016.9	1	0	NNE	1	Shunyi
286	2013	3	12	21	90	66	12	59	1300	17	2.5	1018.2	0.4	0	N	1.1	Shunyi
287	2013	3	12	22	77	99	11	58	1600	17	3.1	1019.3	-0.9	0	N	0.9	Shunyi
288	2013	3	12	23	62	100	9	43	1000	17	4.4	1020.3	-8.7	0	N	3.6	Shunyi
289	2013	3	13	0	13	13	10	13	500	66	3.4	1021.2	-9.6	0	N	1.5	Shunyi
290	2013	3	13	1	3	6	8	8	400	74	2.5	1021.7	-11.1	0	NNE	2	Shunyi
291	2013	3	13	2	9	6	9	2	100	74	1.3	1021.9	-11.2	0	NNE	1.7	Shunyi
292	2013	3	13	3	7	7	5	3	NA	74	0.8	1022.6	-11	0	NW	2.6	Shunyi
293	2013	3	13	4	3	6	6	3	100	74	0.1	1023.3	-11	0	NE	1.9	Shunyi
294	2013	3	13	5	3	6	5	18	300	74	-0.4	1024	-10.9	0	NE	2.8	Shunyi
295	2013	3	13	6	3	6	7	12	300	74	-0.1	1025.1	-11.2	0	NE	2.5	Shunyi
296	2013	3	13	7	3	8	6	14	300	74	1.6	1026.4	-11.9	0	NE	3.6	Shunyi
297	2013	3	13	8	12	8	11	16	300	74	2.9	1027.9	-13	0	NE	3.8	Shunyi
298	2013	3	13	9	10	17	12	11	300	74	3.7	1028.4	-14.6	0	NNE	4.1	Shunyi
299	2013	3	13	10	7	17	11	11	300	74	4.4	1028.4	-15.5	0	E	3.4	Shunyi
300	2013	3	13	11	3	6	12	10	300	74	5	1027.9	-16.2	0	NNE	2.2	Shunyi
301	2013	3	13	12	3	6	8	8	300	74	5.9	1026.8	-16	0	N	2.5	Shunyi
302	2013	3	13	13	8	6	7	7	300	76	6.8	1025.7	-15.9	0	ENE	0.6	Shunyi
303	2013	3	13	14	3	6	8	8	300	76	7.5	1025.1	-15.4	0	NE	2.4	Shunyi
304	2013	3	13	15	3	6	8	8	300	76	7.8	1024.6	-15.8	0	WNW	0.9	Shunyi
305	2013	3	13	16	3	6	8	7	700	76	7.6	1024.7	-14.6	0	SSE	1.7	Shunyi
306	2013	3	13	17	3	6	6	11	300	83	6.4	1025	-14.4	0	SSE	1.8	Shunyi
307	2013	3	13	18	8	9	8	24	300	83	5	1025.8	-13.4	0	SSE	1.5	Shunyi
308	2013	3	13	19	17	26	9	37	400	83	3.7	1026.3	-11.9	0	SSE	1.3	Shunyi
309	2013	3	13	20	31	40	19	81	600	83	2.8	1026.8	-11.5	0	SSE	1.3	Shunyi
310	2013	3	13	21	55	71	30	93	900	83	2.3	1026.9	-10.6	0	SSE	1.3	Shunyi
311	2013	3	13	22	62	75	36	93	1000	83	2.3	1027	-9	0	SE	2.1	Shunyi
312	2013	3	13	23	68	80	36	89	1100	83	1.3	1027.4	-4	0	SE	3.2	Shunyi
313	2013	3	14	0	69	118	13	73	1500	83	0.2	1027.8	-4.1	0	SE	2.7	Shunyi
314	2013	3	14	1	73	98	6	69	1600	83	-0.4	1027.8	-4.3	0	ESE	1.8	Shunyi
315	2013	3	14	2	60	72	4	65	1300	83	-0.8	1027.3	-4.7	0	ESE	1.5	Shunyi
316	2013	3	14	3	57	63	4	57	1100	83	-1	1027	-4.9	0	E	1.7	Shunyi
317	2013	3	14	4	48	58	3	52	1000	83	-1.3	1026.8	-5.3	0	ESE	1.4	Shunyi
318	2013	3	14	5	50	59	3	52	1000	83	-0.8	1027.1	-4.9	0	SE	1.7	Shunyi
319	2013	3	14	6	63	65	4	53	1000	83	-0.5	1027.2	-4.9	0	SE	1	Shunyi
320	2013	3	14	7	54	65	4	55	1000	83	0.2	1027.5	-4.6	0	SE	1.4	Shunyi
321	2013	3	14	8	64	67	4	51	1100	83	1.3	1027.6	-4.6	0	SE	1.8	Shunyi
322	2013	3	14	9	74	76	7	47	1100	83	2.8	1027.2	-4.7	0	S	1.1	Shunyi
323	2013	3	14	10	68	81	28	49	1200	83	4	1026.1	-4.5	0	SE	1.6	Shunyi
324	2013	3	14	11	103	107	59	54	1300	83	5.1	1025.1	-4.8	0	SW	1.6	Shunyi
325	2013	3	14	12	94	112	57	56	1300	83	6.5	1024.2	-4	0	SSW	2.7	Shunyi
326	2013	3	14	13	125	125	51	66	1300	83	7.6	1023	-4.2	0	NW	1.4	Shunyi
327	2013	3	14	14	136	137	58	78	1500	83	8.9	1021.9	-4.7	0	S	1.4	Shunyi
328	2013	3	14	15	120	134	81	77	1399	83	9.9	1021.1	-5.7	0	S	2.5	Shunyi
329	2013	3	14	16	113	113	94	69	1200	83	9	1020.6	-5.7	0	S	3.8	Shunyi
330	2013	3	14	17	104	105	86	67	1200	73	7.7	1020.9	-5.4	0	SSW	3.1	Shunyi
331	2013	3	14	18	92	114	80	72	1300	60	6.3	1021	-4.5	0	S	1.9	Shunyi
332	2013	3	14	19	112	112	59	88	1200	47	5.3	1021.2	-4.3	0	S	1.3	Shunyi
333	2013	3	14	20	121	123	57	98	1300	47	4.2	1021.2	-4.1	0	SE	1.1	Shunyi
334	2013	3	14	21	106	125	56	104	1500	47	3.8	1021.2	-3.9	0	SE	1	Shunyi
335	2013	3	14	22	115	128	54	101	1500	47	3.4	1020.9	-3.9	0	SE	1.1	Shunyi
336	2013	3	14	23	142	150	46	98	1600	47	2.8	1020.6	-3.3	0	ENE	0.9	Shunyi
337	2013	3	15	0	144	146	43	94	1600	47	2.1	1020.3	-3.8	0	NNE	2.2	Shunyi
338	2013	3	15	1	147	160	35	89	1600	47	1.7	1019.9	-3.6	0	NNE	1.1	Shunyi
339	2013	3	15	2	147	154	23	86	1700	47	1.2	1019.3	-3.5	0	N	1.4	Shunyi
340	2013	3	15	3	129	143	17	85	1700	47	1.1	1018.9	-3.6	0	NE	1.3	Shunyi
341	2013	3	15	4	128	138	15	81	1700	47	0.7	1018.7	-3.8	0	N	1.3	Shunyi
342	2013	3	15	5	128	136	12	77	1700	47	0.3	1018.8	-3.8	0	N	1.2	Shunyi
343	2013	3	15	6	125	133	10	70	1700	47	0.1	1018.4	-3.5	0	NNE	1.6	Shunyi
344	2013	3	15	7	124	135	9	67	1700	47	1.1	1019.1	-3.4	0	NNE	1.4	Shunyi
345	2013	3	15	8	149	150	13	63	1800	47	2.6	1019.2	-2.9	0	N	1.2	Shunyi
346	2013	3	15	9	162	167	25	63	1800	47	4.8	1018.5	-2.3	0	NNE	1.1	Shunyi
347	2013	3	15	10	162	167	26	63	2100	4	6.4	1017.5	-1.8	0	SSE	2	Shunyi
348	2013	3	15	11	222	243	88	86	2299	7	8	1017	-1.5	0	SW	1.1	Shunyi
349	2013	3	15	12	251	270	94	102	2299	12	9.2	1015.9	-1.3	0	ESE	2.4	Shunyi
350	2013	3	15	13	265	280	110	117	2299	47	10.5	1014.5	-1.3	0	SE	2.6	Shunyi
351	2013	3	15	14	282	293	102	135	2500	47	11.4	1014	-1.4	0	SSW	2.4	Shunyi
352	2013	3	15	15	296	296	101	144	2500	47	11.1	1013.5	-0.7	0	SSE	1.3	Shunyi
353	2013	3	15	16	304	307	92	168	2600	47	10.8	1013.6	0.2	0	ESE	1.3	Shunyi
354	2013	3	15	17	284	275	76	120	2000	38	10.5	1013.9	0.5	0	E	1.8	Shunyi
355	2013	3	15	18	244	263	67	110	1800	38	9.6	1014.6	1	0	ENE	1.2	Shunyi
356	2013	3	15	19	295	306	58	136	2399	38	7.8	1015.3	1.8	0	E	0.2	Shunyi
357	2013	3	15	20	269	294	48	123	2100	38	6.3	1016.2	1.2	0	N	0.9	Shunyi
358	2013	3	15	21	281	295	37	117	2000	38	6.8	1017.2	1.3	0	NNE	1.8	Shunyi
359	2013	3	15	22	262	273	27	108	2200	38	6.3	1017.7	0.6	0	NNE	1	Shunyi
360	2013	3	15	23	244	289	27	115	2299	38	5.7	1018	0.2	0	N	1.3	Shunyi
361	2013	3	16	0	267	298	26	114	2200	38	5.5	1018.2	0.1	0	NNE	1.3	Shunyi
362	2013	3	16	1	261	274	27	103	2100	38	5.1	1018.6	-0.1	0	N	1.9	Shunyi
363	2013	3	16	2	265	277	30	96	2000	38	4.7	1018.7	-0.3	0	N	1.8	Shunyi
364	2013	3	16	3	285	250	24	78	1800	38	4.6	1019.5	-0.4	0	N	1.3	Shunyi
365	2013	3	16	4	249	249	19	76	1800	38	4.1	1020.3	-0.5	0	NNE	1.7	Shunyi
366	2013	3	16	5	287	242	18	68	1800	38	4.6	1020.9	-0.6	0	N	2.4	Shunyi
367	2013	3	16	6	291	247	18	82	2000	38	4.3	1021.8	-0.7	0	NNW	1.7	Shunyi
368	2013	3	16	7	290	248	23	84	2100	38	5.1	1022.4	-0.7	0	NNW	1.4	Shunyi
369	2013	3	16	8	261	266	28	81	2299	38	7.2	1023	-0.5	0	NW	1.8	Shunyi
370	2013	3	16	9	305	272	56	77	2299	38	9.7	1023.2	-0.2	0	WNW	1.9	Shunyi
371	2013	3	16	10	296	264	90	72	2100	38	12.5	1022.7	-1.1	0	NE	0.5	Shunyi
372	2013	3	16	11	274	239	98	77	1899	38	13.6	1022	-1.6	0	WSW	2.2	Shunyi
373	2013	3	16	12	199	141	85	70	1600	58	14.6	1021	-1.9	0	S	2.4	Shunyi
374	2013	3	16	13	177	137	73	69	1600	75	14.8	1019.8	-1.8	0	S	3.1	Shunyi
375	2013	3	16	14	164	122	59	56	1600	101	14.5	1019.1	-1.6	0	SSE	3.1	Shunyi
376	2013	3	16	15	155	168	72	67	2000	101	14	1018.2	-0.9	0	S	4.1	Shunyi
377	2013	3	16	16	189	151	74	69	2299	101	13.2	1017.5	-0.8	0	SSE	3	Shunyi
378	2013	3	16	17	164	115	70	67	2299	101	12.1	1017.3	0.5	0	SSE	1.8	Shunyi
379	2013	3	16	18	134	158	65	62	2700	105	10.6	1017.2	2.4	0	SSE	2.5	Shunyi
380	2013	3	16	19	185	212	54	89	2899	105	10	1017.2	2.6	0	SSE	2.7	Shunyi
381	2013	3	16	20	240	194	42	84	2100	105	9	1017.1	2.5	0	S	3.2	Shunyi
382	2013	3	16	21	255	204	34	90	2100	105	8	1016.5	1.2	0	SSE	2.2	Shunyi
383	2013	3	16	22	213	154	29	93	1899	105	7.1	1015.7	0.5	0	ESE	1.5	Shunyi
384	2013	3	16	23	196	154	33	111	1800	105	6.6	1015	0.3	0	SE	1.5	Shunyi
385	2013	3	17	0	197	137	33	102	1899	105	6.3	1014.6	0.2	0	SE	1.2	Shunyi
386	2013	3	17	1	202	146	43	106	2299	105	5.9	1013.7	-0.4	0	SE	1.4	Shunyi
387	2013	3	17	2	201	148	43	6	300	105	5.6	1012.5	-0.5	0	SE	1.1	Shunyi
388	2013	3	17	3	201	144	4	4	NA	105	5.8	1011.2	-0.3	0	S	1	Shunyi
389	2013	3	17	4	209	163	4	4	200	105	5.3	1010.7	-0.3	0	NNE	1.1	Shunyi
390	2013	3	17	5	171	171	19	97	1700	105	4.8	1010.1	-0.2	0	SSE	0.7	Shunyi
391	2013	3	17	6	168	201	26	92	2200	105	4.1	1008.8	0.1	0	ESE	0.9	Shunyi
392	2013	3	17	7	180	205	20	88	2200	105	5	1008.4	0.2	0	NNE	1.1	Shunyi
393	2013	3	17	8	194	223	21	82	2200	105	6.7	1008.3	0.6	0	SSE	1.3	Shunyi
394	2013	3	17	9	204	229	45	78	2100	105	8.3	1007.5	1	0	SSE	1.8	Shunyi
395	2013	3	17	10	250	257	102	89	2399	105	9.8	1006.2	1.4	0	ESE	1	Shunyi
396	2013	3	17	11	225	259	130	93	2500	105	11.1	1004.5	1.9	0	SSE	1.4	Shunyi
397	2013	3	17	12	235	270	112	90	2500	105	12.5	1002.8	2.3	0	E	1.7	Shunyi
398	2013	3	17	13	321	322	104	100	2600	105	13.8	1001.2	2.7	0	NNE	0.7	Shunyi
399	2013	3	17	14	294	335	110	97	2700	105	14.9	1000	3.1	0	S	2.3	Shunyi
400	2013	3	17	15	317	352	107	96	2700	106	15.2	999.3	3.6	0	SSW	1.2	Shunyi
401	2013	3	17	16	345	354	103	96	2500	107	15.1	998.5	3.6	0	ENE	0.9	Shunyi
402	2013	3	17	17	389	346	91	95	2399	107	13.6	998.2	4.5	0	ESE	1.6	Shunyi
403	2013	3	17	18	352	362	70	99	2600	107	11.6	998.5	4.6	0	NNE	1.5	Shunyi
404	2013	3	17	19	375	399	53	142	2899	54	10.2	998.8	4.3	0	NE	0.8	Shunyi
405	2013	3	17	20	453	400	38	144	3200	107	9.5	998.8	4.3	0	NE	0.6	Shunyi
406	2013	3	17	21	480	421	30	111	3399	107	8.9	999	4.3	0	NNE	1.5	Shunyi
407	2013	3	17	22	492	430	25	120	3700	107	8.7	998.5	3.7	0	NNE	1.1	Shunyi
408	2013	3	17	23	454	381	31	121	3200	107	8.1	998.5	2.7	0	N	2.2	Shunyi
409	2013	3	18	0	436	382	28	98	3100	107	6.7	998.9	2.6	0	N	1.5	Shunyi
410	2013	3	18	1	423	368	27	121	3200	107	6.7	999.1	2.4	0	N	1.3	Shunyi
411	2013	3	18	2	409	348	18	112	3100	107	7.4	999.3	2.1	0	N	1.9	Shunyi
412	2013	3	18	3	383	331	18	81	2700	107	10	999.3	-8.2	0	NW	3.5	Shunyi
413	2013	3	18	4	238	301	26	55	2100	107	10.1	999.9	-8.1	0	WNW	5.3	Shunyi
414	2013	3	18	5	17	44	17	26	1100	107	8.5	1001.4	-8.1	0	NW	2.7	Shunyi
415	2013	3	18	6	11	17	13	14	500	107	7.6	1003	-12.3	0	NNW	5.4	Shunyi
416	2013	3	18	7	3	6	10	22	500	107	6.9	1005	-14	0	NW	5.2	Shunyi
417	2013	3	18	8	10	6	10	24	400	107	7.3	1005.8	-16.9	0	NW	5.1	Shunyi
418	2013	3	18	9	12	6	7	21	300	107	8.8	1006.4	-14.3	0	ENE	5.4	Shunyi
419	2013	3	18	10	9	6	4	14	300	107	9.1	1007	-17.1	0	E	4.2	Shunyi
420	2013	3	18	11	3	6	3	11	300	107	9.6	1006.9	-17.6	0	NE	4.2	Shunyi
421	2013	3	18	12	10	6	3	9	300	107	10.3	1005.9	-17.9	0	W	2	Shunyi
422	2013	3	18	13	8	6	3	7	300	107	11.5	1004.7	-17	0	SSE	1.1	Shunyi
423	2013	3	18	14	9	6	3	10	300	107	12.2	1003.5	-16.4	0	S	1.8	Shunyi
424	2013	3	18	15	3	6	3	11	300	107	11.3	1002.7	-16.2	0	SSE	2.3	Shunyi
425	2013	3	18	16	6	6	3	12	300	82	10.1	1002.4	-16.3	0	SSE	5.3	Shunyi
426	2013	3	18	17	17	6	4	24	300	78	9.5	1002.6	-15.1	0	S	5.3	Shunyi
427	2013	3	18	18	3	6	5	33	400	68	6.5	1003.9	-2.9	0	S	5.2	Shunyi
428	2013	3	18	19	48	216	8	48	500	32	4.4	1006	-3.9	0	SSE	6.5	Shunyi
429	2013	3	18	20	50	99	8	48	800	30	3.5	1007	-4	0	S	5.3	Shunyi
430	2013	3	18	21	40	50	6	42	800	36	2.1	1007	-4.9	0	SSE	4.3	Shunyi
431	2013	3	18	22	29	12	4	30	600	49	1.9	1007.2	-5.3	0	SSE	3.2	Shunyi
432	2013	3	18	23	29	12	4	30	600	55	1.6	1008.4	-5.1	0	SE	2.2	Shunyi
433	2013	3	19	0	26	6	3	23	600	41	1	1008.9	-4.6	0	E	1.9	Shunyi
434	2013	3	19	1	19	20	3	32	600	45	-0.1	1009	-2.3	0.2	ESE	1.4	Shunyi
435	2013	3	19	2	7	10	3	24	500	49	-0.3	1008.4	-2.2	0.2	ESE	1.5	Shunyi
436	2013	3	19	3	6	19	3	20	500	42	0.1	1008.7	-2.4	0	N	1.7	Shunyi
437	2013	3	19	4	4	15	3	25	400	43	0.2	1008.3	-2.5	0	N	1.3	Shunyi
438	2013	3	19	5	4	17	3	23	400	41	0.3	1008.3	-2.7	0	NE	0.8	Shunyi
439	2013	3	19	6	7	13	3	23	500	38	0.1	1008.9	-2.1	0	NE	1.6	Shunyi
440	2013	3	19	7	10	17	3	23	600	25	1	1009.8	-1.9	0	N	1.6	Shunyi
441	2013	3	19	8	21	27	3	34	700	21	2.2	1010.2	-2.3	0	N	2.7	Shunyi
442	2013	3	19	9	25	35	3	27	600	33	2.7	1010.5	-2.6	0	N	2.7	Shunyi
443	2013	3	19	10	31	44	3	27	600	37	3.9	1010.4	-2.5	0	NE	2.7	Shunyi
444	2013	3	19	11	34	48	3	25	600	40	3.7	1010.4	-1.1	0	NNE	2.1	Shunyi
445	2013	3	19	12	34	37	3	20	600	48	3.8	1009.9	0.5	0	NNE	2.9	Shunyi
446	2013	3	19	13	36	44	3	18	600	49	4.4	1009.9	0.4	0	NNE	2.4	Shunyi
447	2013	3	19	14	51	30	3	18	600	50	4.5	1010.2	1	0	NE	3.5	Shunyi
448	2013	3	19	15	41	21	3	18	600	50	3.9	1010.8	0.9	0	NE	2.7	Shunyi
449	2013	3	19	16	36	8	3	19	600	47	3.2	1011.9	1.2	0	NE	2.5	Shunyi
450	2013	3	19	17	26	6	3	17	500	51	2.4	1012.6	1.1	0.4	NE	2.3	Shunyi
451	2013	3	19	18	25	6	3	18	600	50	1.7	1014.2	0.7	0.8	NE	2	Shunyi
452	2013	3	19	19	24	6	3	21	500	45	1	1015.7	0.1	0.8	NE	2.9	Shunyi
453	2013	3	19	20	19	6	3	20	500	48	0.7	1017.1	0	1.5	NNE	0.7	Shunyi
454	2013	3	19	21	25	6	3	38	600	26	0.4	1017.9	-0.2	1.3	ESE	2.6	Shunyi
455	2013	3	19	22	36	13	3	31	700	30	-0.1	1018.6	-0.7	0.8	ESE	2.4	Shunyi
456	2013	3	19	23	37	13	3	31	1000	31	-0.4	1019.3	-1	0.8	E	1.8	Shunyi
457	2013	3	20	0	50	22	3	38	1000	24	-0.9	1020.2	-1.5	2.1	SSE	1.6	Shunyi
458	2013	3	20	1	51	32	3	32	1000	26	-1.6	1020.9	-2.2	1.3	SE	1.7	Shunyi
459	2013	3	20	2	22	33	3	18	800	47	-2	1021.3	-2.6	1	SSE	1.3	Shunyi
460	2013	3	20	3	21	6	3	19	800	44	-2	1021.1	-2.6	1.1	S	1.1	Shunyi
461	2013	3	20	4	21	6	3	20	500	51	-3.3	1021.6	-3.8	0	W	1	Shunyi
462	2013	3	20	5	21	6	3	25	600	38	-5.6	1022.1	-6.1	0	SSE	0.6	Shunyi
463	2013	3	20	6	26	6	3	63	700	7	-3.9	1022.4	-4.3	0	WSW	0	Shunyi
464	2013	3	20	7	15	19	3	59	700	13	-2.4	1022.7	-2.7	0	W	0.8	Shunyi
465	2013	3	20	8	32	34	3	52	800	18	-1.1	1023.4	-1.5	0	NW	0.4	Shunyi
466	2013	3	20	9	24	33	3	46	900	18	1.4	1023.6	-1.7	0	S	1.6	Shunyi
467	2013	3	20	10	44	21	3	48	800	29	2.2	1023.1	-5	0	WSW	2.9	Shunyi
468	2013	3	20	11	52	23	3	64	900	29	2.9	1022.2	-7.6	0	WNW	3.4	Shunyi
469	2013	3	20	12	32	6	4	52	800	43	3.9	1021.2	-9.2	0	W	4	Shunyi
470	2013	3	20	13	13	6	7	32	600	57	4.9	1019.9	-9.7	0	WSW	4	Shunyi
471	2013	3	20	14	3	6	7	31	500	57	5.5	1019.2	-7.4	0	SW	2.5	Shunyi
472	2013	3	20	15	4	9	10	31	500	58	5.9	1018.3	-6.7	0	SW	2.9	Shunyi
473	2013	3	20	16	11	28	10	31	500	62	5.6	1017.7	-6	0	WSW	2.6	Shunyi
474	2013	3	20	17	21	30	8	32	600	69	4.7	1017.3	-5.1	0	S	1.6	Shunyi
475	2013	3	20	18	30	43	5	38	700	60	4.1	1017	-3.9	0	SSW	4	Shunyi
476	2013	3	20	19	65	67	3	54	800	44	3.4	1017	-3.9	0	SSW	1.9	Shunyi
477	2013	3	20	20	86	87	3	62	1000	28	2.2	1016.7	-3.3	0	S	1.8	Shunyi
478	2013	3	20	21	74	87	3	71	1100	18	2.5	1016.4	-3.4	0	S	2.5	Shunyi
479	2013	3	20	22	83	90	3	76	1100	10	1.9	1015.7	-3.4	0	SSE	1.8	Shunyi
480	2013	3	20	23	89	90	3	76	1200	11	1.8	1014.7	-3.5	0	SSE	2	Shunyi
481	2013	3	21	0	104	91	3	61	1100	24	1.8	1014.4	-3.7	0	SSE	2.6	Shunyi
482	2013	3	21	1	95	80	3	48	1000	31	1.4	1013.5	-3.7	0	SSE	2.5	Shunyi
483	2013	3	21	2	90	79	3	3	NA	2	1	1012.6	-3.9	0	SSE	2.7	Shunyi
484	2013	3	21	3	88	76	3	4	NA	NA	0.5	1011.7	-4.2	0	SE	1.4	Shunyi
485	2013	3	21	4	74	92	3	4	100	NA	0	1011.1	-4.3	0	SE	1	Shunyi
486	2013	3	21	5	89	101	3	NA	1000	5	-0.3	1010.6	-4	0	SE	1.1	Shunyi
487	2013	3	21	6	97	104	3	62	1800	4	-0.1	1010.1	-3.8	0	SSE	1.1	Shunyi
488	2013	3	21	7	91	95	3	61	1899	4	0.8	1009.6	-4.2	0	S	1.5	Shunyi
489	2013	3	21	8	85	92	3	61	1800	6	1.7	1008.7	-4	0	ESE	1.1	Shunyi
490	2013	3	21	9	80	84	4	52	1600	18	2.9	1008.1	-3.9	0	ESE	0.2	Shunyi
491	2013	3	21	10	85	100	21	54	1500	21	4	1006.9	-3.5	0	SSE	1.6	Shunyi
492	2013	3	21	11	90	100	42	48	1399	32	5.6	1005.8	-3	0	NNW	0.8	Shunyi
493	2013	3	21	12	99	115	54	47	1399	42	6.8	1004.6	-2.9	0	NNW	1.4	Shunyi
494	2013	3	21	13	111	127	54	49	1399	52	7	1003.6	-2.7	0	NNE	1	Shunyi
495	2013	3	21	14	151	152	52	58	1399	53	7.8	1002.8	-2.5	0	ENE	0.9	Shunyi
496	2013	3	21	15	141	159	50	62	1399	59	7.6	1002.5	-1.6	0	NNW	1.6	Shunyi
497	2013	3	21	16	153	172	46	67	1399	61	7.1	1002.2	-1.6	0	NNW	1.9	Shunyi
498	2013	3	21	17	158	174	43	76	1500	55	6.6	1002.6	-1.3	0	NNE	2.2	Shunyi
499	2013	3	21	18	162	180	24	88	1500	36	6	1003.8	-1.4	0	NNE	1	Shunyi
500	2013	3	21	19	166	192	12	110	1600	16	5.6	1005	-1.3	0	N	1.4	Shunyi
501	2013	3	21	20	198	199	11	113	1700	13	5.6	1005.8	-1.3	0	N	2.8	Shunyi
502	2013	3	21	21	173	180	8	76	1600	35	5.4	1006.9	-1.3	0	N	1.7	Shunyi
503	2013	3	21	22	173	188	8	79	1700	25	4.9	1008.4	-1.3	0	NW	1.6	Shunyi
504	2013	3	21	23	182	186	7	70	1600	26	4.4	1009.2	-1.2	0	N	1	Shunyi
505	2013	3	22	0	193	129	7	59	1500	30	2.3	1010.2	-1.7	0	NNE	0.9	Shunyi
506	2013	3	22	1	130	133	8	34	1100	50	2.6	1011.2	-2.9	0	NNE	0.7	Shunyi
507	2013	3	22	2	66	133	14	23	700	62	5.4	1011.8	-7.1	0	NNE	2.2	Shunyi
508	2013	3	22	3	46	130	12	20	600	64	4.5	1012.6	-6.7	0	NNW	1	Shunyi
509	2013	3	22	4	125	128	21	63	400	72	2.2	1013.5	-6.2	0	NNE	0.7	Shunyi
510	2013	3	22	5	14	124	7	11	300	70	2.8	1014.4	-8.3	0	ENE	1.8	Shunyi
511	2013	3	22	6	9	120	9	13	300	67	2.9	1015.6	-10.1	0	NNE	0.7	Shunyi
512	2013	3	22	7	9	116	8	17	300	65	4.8	1016.7	-12.2	0	NE	2.1	Shunyi
513	2013	3	22	8	10	109	7	19	300	64	6.3	1017.5	-12.8	0	ENE	3.1	Shunyi
514	2013	3	22	9	107	106	22	51	300	72	7.8	1017.3	-12.1	0	SE	1.8	Shunyi
515	2013	3	22	10	104	102	22	50	300	73	8.4	1016.9	-12.1	0	SE	1.9	Shunyi
516	2013	3	22	11	101	99	20	48	400	70	8	1016.4	-6.9	0	S	4.2	Shunyi
517	2013	3	22	12	43	121	28	28	800	55	8.8	1015.5	-7	0	SSW	4.2	Shunyi
518	2013	3	22	13	53	93	31	34	900	56	9.7	1014.5	-6.6	0	SW	4.1	Shunyi
519	2013	3	22	14	53	100	29	40	900	55	10.1	1014	-5.1	0	SSW	3.5	Shunyi
520	2013	3	22	15	60	122	24	43	1000	52	10	1013.3	-5.6	0	SW	2.5	Shunyi
521	2013	3	22	16	72	141	23	44	1000	63	9.5	1012.8	-4.9	0	SW	4.4	Shunyi
522	2013	3	22	17	61	117	19	40	900	65	8.9	1013.2	-4	0	SW	2.5	Shunyi
523	2013	3	22	18	64	118	16	44	800	67	7.9	1013.7	-4.2	0	SSW	2.6	Shunyi
524	2013	3	22	19	77	121	14	49	900	65	5.9	1014.1	-4	0	SSE	3	Shunyi
525	2013	3	22	20	68	110	14	56	900	47	4.5	1014.9	-4.5	0	S	3.9	Shunyi
526	2013	3	22	21	55	70	12	47	900	43	3.9	1014.8	-4.6	0	SSE	3	Shunyi
527	2013	3	22	22	49	60	9	57	800	30	2.2	1014.9	-3.7	0	SSE	2.5	Shunyi
528	2013	3	22	23	59	96	5	70	1200	9	1.1	1014.5	-3.8	0	SSE	2.6	Shunyi
529	2013	3	23	0	50	67	3	65	1600	9	0.7	1013.8	-4	0	SSE	2	Shunyi
530	2013	3	23	1	38	51	3	56	900	13	0.8	1012.9	-3.9	0	SE	2.4	Shunyi
531	2013	3	23	2	40	46	3	56	700	10	0.9	1012.1	-3.6	0	SE	1.7	Shunyi
532	2013	3	23	3	41	41	3	46	800	20	1.2	1011.6	-3.5	0	SSE	3.6	Shunyi
533	2013	3	23	4	47	51	3	56	800	10	0.7	1010.9	-3.4	0	SE	1.5	Shunyi
534	2013	3	23	5	48	52	3	57	900	16	0.9	1010.8	-3.4	0	SSE	2.1	Shunyi
535	2013	3	23	6	47	49	3	46	1200	16	0.9	1010.7	-3.8	0	SE	3.3	Shunyi
536	2013	3	23	7	47	50	3	47	NA	9.639	1.4	1009.4	-4.1	0	SSE	3	Shunyi
537	2013	3	23	8	65	73	4	54	1800	13	2.5	1008.5	-5.2	0	SSE	3.9	Shunyi
538	2013	3	23	9	65	68	9	53	1800	21	2.7	1008.6	-5	0	SE	2.2	Shunyi
539	2013	3	23	10	64	79	18	58	1700	23	3.3	1008	-5.4	0	SSE	1.1	Shunyi
540	2013	3	23	11	64	72	27	55	1700	28	5.2	1007.7	-6.1	0	NW	2.9	Shunyi
541	2013	3	23	12	65	67	63	49	1600	36	5.5	1006.8	-6.4	0	NNE	0.7	Shunyi
542	2013	3	23	13	52	60	67	49	1500	39	7.2	1007	-6.2	0	WSW	0.9	Shunyi
543	2013	3	23	14	74	80	81	54	1399	40	8	1006.1	-5.5	0	ESE	1.7	Shunyi
544	2013	3	23	15	75	97	73	57	1399	41	12.1	1006.5	-5.4	0	NW	7.2	Shunyi
545	2013	3	23	16	86	116	65	60	1399	40	11.2	1008.2	-8.7	0	NW	7.2	Shunyi
546	2013	3	23	17	23	122	32	55	1100	28	9	1010.9	-9.5	0	NW	6	Shunyi
547	2013	3	23	18	12	63	15	30	600	43	7.2	1013.1	-11.1	0	NW	5.9	Shunyi
548	2013	3	23	19	6	28	9	23	400	47	6	1015.1	-11.2	0	NW	5.6	Shunyi
549	2013	3	23	20	17	25	6	20	300	54	5.1	1016.7	-12.9	0	NW	4	Shunyi
550	2013	3	23	21	6	18	4	16	300	65	3.9	1018	-12.6	0	NE	2.4	Shunyi
551	2013	3	23	22	11	12	3	16	300	72	3.4	1018.9	-14.3	0	NE	2.3	Shunyi
552	2013	3	23	23	3	6	4	11	300	74	2	1019.8	-14.6	0	NE	0.7	Shunyi
553	2013	3	24	0	7	9	4	11	300	74	1.2	1020.4	-14.5	0	NE	2.9	Shunyi
554	2013	3	24	1	6	12	3	8	200	76	0.5	1020.7	-14.7	0	NE	2.4	Shunyi
555	2013	3	24	2	3	6	3	7	200	75	-0.1	1020.7	-14.5	0	NNE	1.8	Shunyi
556	2013	3	24	3	3	6	3	7	200	71	-0.5	1020.6	-13.8	0	NNE	3.1	Shunyi
557	2013	3	24	4	5	10	3	11	300	62	-0.8	1020.7	-13.7	0	NNE	2.1	Shunyi
558	2013	3	24	5	6	10	3	12	300	62	-1.4	1021.2	-13.3	0	NNE	1.2	Shunyi
559	2013	3	24	6	8	8	3	10	300	66	-0.5	1021.7	-11.9	0	ESE	0.4	Shunyi
560	2013	3	24	7	12	14	3	21	300	53	1.6	1022.2	-13.7	0	NNW	1.8	Shunyi
561	2013	3	24	8	4	11	4	24	400	48	3.3	1022.3	-14.9	0	NNW	1.5	Shunyi
562	2013	3	24	9	4	14	6	22	400	57	4.6	1022.2	-13.3	0	E	2.9	Shunyi
563	2013	3	24	10	4	10	5	16	300	65	5.2	1021.4	-14.8	0	E	2	Shunyi
564	2013	3	24	11	3	6	3	12	300	72	6.6	1020.3	-14.2	0	ENE	3.1	Shunyi
565	2013	3	24	12	4	6	3	10	300	76	7.2	1019	-13.7	0	SE	1.7	Shunyi
566	2013	3	24	13	3	6	3	9	300	80	8	1017.5	-13.6	0	ESE	2.8	Shunyi
567	2013	3	24	14	3	6	3	10	300	80	9	1016.4	-14.8	0	E	1.8	Shunyi
568	2013	3	24	15	3	17	4	14	400	80	9.3	1015.3	-13.9	0	S	3.3	Shunyi
569	2013	3	24	16	7	16	6	20	400	73	8.9	1014.8	-13.5	0	SE	3	Shunyi
570	2013	3	24	17	18	18	7	21	400	73	7.8	1015	-13.2	0	SSE	2.4	Shunyi
571	2013	3	24	18	22	31	6	24	400	75	6.6	1015.6	-12.6	0	SE	1.8	Shunyi
572	2013	3	24	19	31	37	9	41	NA	61.9038	5.7	1016.4	-12.8	0	S	2	Shunyi
573	2013	3	24	20	42	54	17	63	NA	38.1276	4	1017.2	-11.6	0	S	0	Shunyi
574	2013	3	24	21	62	95	15	86	NA	16.065	2.8	1017.6	-10.1	0	ESE	0.7	Shunyi
575	2013	3	24	22	62	116	19	100	NA	2.7846	1.9	1018	-8.8	0	SE	1.2	Shunyi
576	2013	3	24	23	67	101	21	100	1000	2	3	1018.8	-10	0	SSE	2	Shunyi
577	2013	3	25	0	68	102	22	100	NA	3.213	1.8	1019.5	-7	0	ESE	1.9	Shunyi
578	2013	3	25	1	87	134	13	83	NA	1.2852	0.8	1019.5	-5.7	0	SE	2.3	Shunyi
579	2013	3	25	2	79	142	10	79	NA	NA	0.4	1019.9	-5.6	0	SE	2.5	Shunyi
580	2013	3	25	3	67	119	3.7128	9	NA	NA	-0.2	1020	-5.8	0	SSE	2.1	Shunyi
581	2013	3	25	4	64	95	4	7	NA	NA	-1.3	1020.4	-6.1	0	SE	0	Shunyi
582	2013	3	25	5	71	97	4	75.1398	NA	0.2142	-1.7	1020.7	-6.3	0	N	0	Shunyi
583	2013	3	25	6	79	115	3	76	NA	0.4284	-1.2	1020.8	-5.6	0	N	0	Shunyi
584	2013	3	25	7	84	116	4	79	NA	1.9278	1.4	1021.1	-5.7	0	ENE	1.1	Shunyi
585	2013	3	25	8	81	103	21	67	NA	10.4958	3	1021.1	-6.4	0	SE	2	Shunyi
586	2013	3	25	9	82	120	55	63	NA	16.4934	4.4	1020.8	-7.1	0	SE	1.5	Shunyi
587	2013	3	25	10	78	94	63	54	NA	33.201	5.7	1020.1	-6.9	0	SSW	2.4	Shunyi
588	2013	3	25	11	74	79	52	45	NA	50.7654	6.9	1019.3	-7.2	0	SSW	1.5	Shunyi
589	2013	3	25	12	91	101	55	56	NA	46.6956	8.6	1018.3	-7.2	0	SSW	3.1	Shunyi
590	2013	3	25	13	106	113	58	60	NA	57.1914	9.5	1017.2	-7.7	0	SSW	1.4	Shunyi
591	2013	3	25	14	95	108	48	59	NA	70.0434	10.2	1016.2	-7.5	0	SW	1.8	Shunyi
592	2013	3	25	15	125	130	46	67	NA	74.1132	10.6	1015.5	-7.7	0	SW	2.8	Shunyi
593	2013	3	25	16	105	129	43	70	1600	82	10.7	1015.1	-7.6	0	SSW	2	Shunyi
594	2013	3	25	17	106	119	39	59	1399	93	9.9	1015.1	-7.8	0	SW	1.8	Shunyi
595	2013	3	25	18	114	116	36	62	1200	81	7.9	1015.2	-7.4	0	SW	1.2	Shunyi
596	2013	3	25	19	114	130	34	87	1200	57	6.2	1015.7	-7.4	0	S	1.2	Shunyi
597	2013	3	25	20	119	146	35	116	1200	29	6.9	1015.8	-6.5	0	SSE	1.6	Shunyi
598	2013	3	25	21	142	177	38	128	1500	11	6.2	1015.4	-6.8	0	SSE	1.3	Shunyi
599	2013	3	25	22	149	178	42	129	1500	4	5.6	1015	-6.6	0	SSE	2.3	Shunyi
600	2013	3	25	23	145	154	42	123	1399	3	5.5	1014.8	-7.7	0	SSE	2	Shunyi
601	2013	3	26	0	128	132	40	102	1200	12	4.9	1014.4	-7.3	0	SSE	1.6	Shunyi
602	2013	3	26	1	140	162	46	112	1399	2	4.2	1014.1	-7.6	0	SE	1.6	Shunyi
603	2013	3	26	2	148	188	53	107	1500	2	3.1	1013.6	-6.6	0	SE	1.5	Shunyi
604	2013	3	26	3	164	205	40	100	1800	2	2.9	1013.2	-5.5	0	SSE	1.8	Shunyi
605	2013	3	26	4	157	194	30	95	2000	2	2	1013.3	-4.5	0	SSE	1.1	Shunyi
606	2013	3	26	5	151	188	14	88	2000	2	1.9	1013.3	-3.4	0	SSE	1.1	Shunyi
607	2013	3	26	6	151	192	6	81	2100	2	2.5	1013.7	-2	0	SSE	1	Shunyi
608	2013	3	26	7	159	192	5	72	2100	2	3.7	1013.3	-1.3	0	SSE	1.5	Shunyi
609	2013	3	26	8	164	211	8	68	2100	2	5	1013	-0.6	0	SSE	1.5	Shunyi
610	2013	3	26	9	184	225	17	65	1899	4	6.6	1012.6	-0.2	0	ENE	0.7	Shunyi
611	2013	3	26	10	188	213	39	62	1700	10	8	1012.2	-0.3	0	S	1.6	Shunyi
612	2013	3	26	11	205	220	50	69	1600	15	9.5	1011.3	0.4	0	S	2.8	Shunyi
613	2013	3	26	12	218	230	53	76	1600	21	10.5	1010.2	-0.4	0	SSW	3.3	Shunyi
614	2013	3	26	13	216	221	52	72	1399	36	11.7	1009.1	-1.1	0	SSW	4	Shunyi
615	2013	3	26	14	205	209	56	70	1399	48	12.8	1007.8	-2.3	0	WSW	3.6	Shunyi
616	2013	3	26	15	199	202	60	77	1399	47	13	1006.8	-2.1	0	SSW	4.3	Shunyi
617	2013	3	26	16	188	196	74	78	1500	47	12.8	1006.2	-1.5	0	SSW	3.2	Shunyi
618	2013	3	26	17	194	217	83	84	1600	40	12.1	1006.1	-1.5	0	SSE	1	Shunyi
619	2013	3	26	18	195	214	98	99	1800	25	10.5	1006.4	-0.4	0	SE	0.1	Shunyi
620	2013	3	26	19	195	214	98	99	NA	2.7846	9.6	1006.9	0.5	0	ENE	1.4	Shunyi
621	2013	3	26	20	219	256	68	119	2500	2	9.2	1007.3	0.1	0	ENE	1.2	Shunyi
622	2013	3	26	21	260	305	59	115	2899	2	7.6	1006.8	0.3	0	S	1	Shunyi
623	2013	3	26	22	260	283	54	109	2500	2	8.3	1006.6	1.7	0	SE	1	Shunyi
624	2013	3	26	23	200	281	44	106	1800	2	8.1	1006	2.5	0	S	2.3	Shunyi
625	2013	3	27	0	150	236	21	94	1399	2	7.9	1005.6	3	0	S	1.2	Shunyi
626	2013	3	27	1	118	182	14	70	1000	7	7.1	1005.4	3.3	0	S	2.3	Shunyi
627	2013	3	27	2	131	172	10	64	1000	8	6.5	1004.9	3.5	0	SSE	1.5	Shunyi
628	2013	3	27	3	120	146	6	57	900	9	5.7	1004.2	3.4	0	SE	1.3	Shunyi
629	2013	3	27	4	120	130	3	59	1000	5	5.4	1003.9	3.4	0	SSE	1.7	Shunyi
630	2013	3	27	5	97	121	3	60	1100	2	6	1004.1	3.8	0	S	1.2	Shunyi
631	2013	3	27	6	140	150	3	58	1399	2	5.7	1005.7	3.5	0	NE	1.4	Shunyi
632	2013	3	27	7	152	153	5	57	1700	2	5.9	1006.8	3.6	0	NNE	1.6	Shunyi
633	2013	3	27	8	147	151	5	55	1800	2	7.8	1007.3	4.4	0	N	1.1	Shunyi
634	2013	3	27	9	141	153	7	52	1600	4	10.2	1007.2	4.6	0	NE	1.9	Shunyi
635	2013	3	27	10	170	212	17	53	1500	12	12.4	1006.4	3.3	0	NNW	1.3	Shunyi
636	2013	3	27	11	202	226	38	47	1399	32	15.1	1006	0.5	0	ENE	1.2	Shunyi
637	2013	3	27	12	174	177	43	42	1300	61	17.5	1005.4	-0.3	0	WSW	1.6	Shunyi
638	2013	3	27	13	152	140	31	35	1100	88	18.4	1004.9	-3.7	0	NNW	4.3	Shunyi
639	2013	3	27	14	152	6	31	35	800	90	18.9	1004.9	-7.5	0	NNE	4.6	Shunyi
640	2013	3	27	15	12	21	17	31	800	68	17.7	1005.5	-8.5	0	NNW	6.6	Shunyi
641	2013	3	27	16	3	6	12	28	NA	55.692	16.6	1006.8	-12	0	NNE	4.8	Shunyi
642	2013	3	27	17	3	6	7	22	500	53	14.8	1007.8	-14.4	0	N	5.7	Shunyi
643	2013	3	27	18	3	8	4	22	400	52	12.8	1009.3	-16	0	NNE	3.6	Shunyi
644	2013	3	27	19	20	49	4	23	400	54	11.4	1011.6	-15.2	0	NNE	2.9	Shunyi
645	2013	3	27	20	16	55	3	13	300	87	10	1013.3	-15.5	0	ENE	3.7	Shunyi
646	2013	3	27	21	4	14	3	10	300	82	9.2	1014.6	-16.2	0	NE	5.3	Shunyi
647	2013	3	27	22	4	11	3	9	300	84	8.4	1015.8	-16	0	ENE	5.7	Shunyi
648	2013	3	27	23	4	11	3	9	300	82	7.3	1016.5	-14.9	0	ENE	4.6	Shunyi
649	2013	3	28	0	3	6	3	6	300	91	6.3	1016.9	-14.5	0	E	3.2	Shunyi
650	2013	3	28	1	3	7	3	7	300	90	5.7	1017.2	-15	0	ENE	2.9	Shunyi
651	2013	3	28	2	3	6	3	6	300	89	4.9	1017.4	-14.5	0	NE	1.6	Shunyi
652	2013	3	28	3	3	6	3	9	300	83	4.4	1017.3	-15	0	NE	1.6	Shunyi
653	2013	3	28	4	3	6	3	9	300	83	3.5	1018	-14.2	0	NE	1.9	Shunyi
654	2013	3	28	5	3	6	3	8	300	82	3.5	1018.6	-15.2	0	ENE	1.2	Shunyi
655	2013	3	28	6	8	9	3	11	300	77	3.7	1019.3	-15.1	0	NNE	1	Shunyi
656	2013	3	28	7	7	8	3	18	300	68	5.1	1019.8	-16.7	0	NE	2.1	Shunyi
657	2013	3	28	8	3	6	3	23	400	63	6.4	1020.3	-17.7	0	ENE	2	Shunyi
658	2013	3	28	9	3	6	3	23	300	72	7.8	1020.2	-18.1	0	NNE	1.8	Shunyi
659	2013	3	28	10	9	11	3	15	400	75	8.5	1020	-16	0	S	1.6	Shunyi
660	2013	3	28	11	10	18	3	12	400	76	9.3	1019.2	-11.4	0	WNW	5.1	Shunyi
661	2013	3	28	12	12	43	3	20	400	67	10.7	1018.2	-9.1	0	WSW	4.8	Shunyi
662	2013	3	28	13	15	66	7	19	400	64	11.2	1017	-11	0	W	3.2	Shunyi
663	2013	3	28	14	19	29	7	17	400	72	12.7	1015.9	-14.2	0	W	4.8	Shunyi
664	2013	3	28	15	14	16	6	17	400	78	13.2	1015.7	-14.7	0	WSW	3.8	Shunyi
665	2013	3	28	16	3	6	3	16	400	75	13.2	1015.7	-16.7	0	WNW	2.1	Shunyi
666	2013	3	28	17	15	24	4	19	400	84	11.8	1015.6	-14.9	0	ESE	1.8	Shunyi
667	2013	3	28	18	15	24	4	19	500	74	10.1	1016.2	-13.2	0	SE	1.5	Shunyi
668	2013	3	28	19	21	61	3	37	400	71	8.8	1017.2	-10.2	0	SSE	1.4	Shunyi
669	2013	3	28	20	32	66	6	52	700	50	7.8	1018.1	-5	0	SW	0.4	Shunyi
670	2013	3	28	21	82	184	8	95	1100	12	5.5	1018.4	-3.6	0	N	0.7	Shunyi
671	2013	3	28	22	119	181	3	102	1399	4	4.6	1018.5	-3.9	0	S	1.3	Shunyi
672	2013	3	28	23	119	181	3	102	1500	2	4.3	1018.6	-5.2	0	NE	1.3	Shunyi
673	2013	3	29	0	127	179	3	91	1600	2	3.7	1018.9	-5.8	0	NE	1.4	Shunyi
674	2013	3	29	1	108	123	3	85	1399	2	2.9	1018.8	-6.5	0	ENE	1.4	Shunyi
675	2013	3	29	2	100	121	3	4	NA	2	1.9	1019	-6.4	0	ENE	1.9	Shunyi
676	2013	3	29	3	91	109	3	4	NA	NA	1.9	1019	-6.9	0	NE	1.3	Shunyi
677	2013	3	29	4	80	100	3	4	100	2	1.3	1019.5	-5	0	NE	0	Shunyi
678	2013	3	29	5	80	100	3	63	500	2	0.6	1020	-5.6	0	WSW	0.5	Shunyi
679	2013	3	29	6	54	72	3	63	600	2	1.7	1020.7	-5	0	SSE	1.2	Shunyi
680	2013	3	29	7	43	79	3	62	1100	3	3.7	1021.1	-4.3	0	SSE	2.5	Shunyi
681	2013	3	29	8	84	168	7	66	2899	4	5.6	1021.2	-4	0	S	1.3	Shunyi
682	2013	3	29	9	99	173	54	63	4200	11	7.3	1020.9	-5.4	0	E	1.5	Shunyi
683	2013	3	29	10	96	155	74	62	3700	19	8.5	1020.2	-9	0	ESE	3.4	Shunyi
684	2013	3	29	11	80	90	59	54	3000	38	9.2	1019	-12.6	0	ESE	3.3	Shunyi
685	2013	3	29	12	47	29	23	38	2000	60	9	1018.4	-10.5	0	ESE	2.1	Shunyi
686	2013	3	29	13	41	66	20	33	1600	68	9.3	1017.3	-7.9	0	S	3	Shunyi
687	2013	3	29	14	76	130	29	42	1600	64	9.4	1016.7	-7.8	0	SE	1.8	Shunyi
688	2013	3	29	15	87	117	32	45	1399	65	9.3	1016.8	-7	0	WNW	3.4	Shunyi
689	2013	3	29	16	79	101	31	42	1100	68	8.8	1016.9	-6.2	0	SW	0.8	Shunyi
690	2013	3	29	17	89	106	32	43	1000	72	8.6	1016.7	-5.3	0	NE	2.3	Shunyi
691	2013	3	29	18	87	105	38	49	1000	65	7.7	1017.4	-4.4	0	ESE	2.1	Shunyi
692	2013	3	29	19	88	109	28	52	1100	54	6.1	1018.1	-3.8	0	SSE	2.5	Shunyi
693	2013	3	29	20	78	147	27	44	1500	43	5.2	1019	-4.1	0	SSE	3.2	Shunyi
694	2013	3	29	21	77	137	22	53	1500	27	4.2	1019.3	-6.7	0	SSE	3.8	Shunyi
695	2013	3	29	22	76	106	24	53	2100	24	3.8	1019.6	-6.8	0	S	0.8	Shunyi
696	2013	3	29	23	70	91	23	43	2200	29	3.6	1020	-6.7	0	S	1.8	Shunyi
697	2013	3	30	0	70	91	23	43	NA	18.6354	3.5	1020.2	-7.6	0	SSE	3.2	Shunyi
698	2013	3	30	1	72	97	70	66	2399	9	3.3	1019.6	-7.8	0	SE	2.3	Shunyi
699	2013	3	30	2	63	93	86	68	2399	11	3.4	1019.4	-8.3	0	SSE	1.5	Shunyi
700	2013	3	30	3	63	96	92	65	2799	15	3.3	1019.3	-8.4	0	NW	1.1	Shunyi
701	2013	3	30	4	66	94	86	58	2899	23	3.1	1019.1	-7.7	0	NW	1.3	Shunyi
702	2013	3	30	5	63	99	77	55	2799	24	2.6	1019.4	-7.3	0	N	0.5	Shunyi
703	2013	3	30	6	69	103	68	69	2700	8	2.6	1019.7	-7.3	0	NNE	1.2	Shunyi
704	2013	3	30	7	68	96	67	64	2500	14	4.3	1020.1	-7.5	0	NW	1.6	Shunyi
705	2013	3	30	8	70	111	74	62	2500	19	6.6	1020.7	-7.8	0	ENE	1.5	Shunyi
706	2013	3	30	9	86	141	69	57	2600	28	7.1	1020.7	-7	0	E	2.1	Shunyi
707	2013	3	30	10	75	110	67	43	2200	54	7.9	1020.7	-5.6	0	SSE	2.8	Shunyi
708	2013	3	30	11	75	110	67	43	2000	58	8.8	1020	-5.5	0	W	1.7	Shunyi
709	2013	3	30	12	68	88	56	33	1500	72	9.7	1019.1	-4.7	0	SE	3.4	Shunyi
710	2013	3	30	13	77	101	56	32	1500	82	10.5	1018.2	-4	0	SSE	4	Shunyi
711	2013	3	30	14	91	114	53	36	1700	80	10.1	1017.7	-1.6	0	SE	4.6	Shunyi
712	2013	3	30	15	91	114	53	36	1600	84	9.5	1017.2	-1.9	0	S	2.5	Shunyi
713	2013	3	30	16	81	93	36	28	1100	88	8.8	1017.3	-1.1	0	SE	3.6	Shunyi
714	2013	3	30	17	78	90	28	26	900	92	7.7	1017.9	-0.5	0	SSE	3.2	Shunyi
715	2013	3	30	18	76	83	21	26	800	90	6.8	1018.3	-0.4	0	SSE	2.6	Shunyi
716	2013	3	30	19	76	79	9	31	700	83	6.1	1019.3	-0.2	0	SE	1.9	Shunyi
717	2013	3	30	20	87	106	3	38	700	66	5.2	1020.2	0	0	S	2.2	Shunyi
718	2013	3	30	21	87	106	3	38	700	56	4.4	1020.3	0	0	S	1.7	Shunyi
719	2013	3	30	22	81	85	3	33	800	55	4.2	1020.5	0	0	S	2.9	Shunyi
720	2013	3	30	23	76	80	3	33	700	54	4.1	1020.4	0.2	0	SSE	2.2	Shunyi
721	2013	3	31	0	89	80	3	30	700	57	3.7	1020.5	0.2	0	SE	1.9	Shunyi
722	2013	3	31	1	74	69	3	23	700	61	3.6	1020.1	0.6	0	SE	2.1	Shunyi
723	2013	3	31	2	60	62	3	28	700	48	3.6	1019.7	0.8	0	ESE	1.4	Shunyi
724	2013	3	31	3	67	75	3	38	800	31	3.3	1019.3	0.7	0	E	2	Shunyi
725	2013	3	31	4	95	75	3	35	700	30	3.4	1018.9	1	0	SSE	2	Shunyi
726	2013	3	31	5	75	76	3	39	800	25	3.4	1018.9	1.1	0	SSE	2	Shunyi
727	2013	3	31	6	77	89	3	55	900	8	3.5	1018.9	1.4	0	SSE	1.5	Shunyi
728	2013	3	31	7	85	101	3	53	1000	7	3.7	1019.2	1.7	0	SE	1.6	Shunyi
729	2013	3	31	8	85	101	3	53	1100	15	3.9	1018.8	1.9	0	SSE	1.7	Shunyi
730	2013	3	31	9	127	152	3	42	1000	14	4.6	1018.4	2	0	SE	2.5	Shunyi
731	2013	3	31	10	127	152	3	42	1000	13	5.2	1017.7	2.2	0	SSE	2.1	Shunyi
732	2013	3	31	11	151	169	4	42	1000	14	6.4	1016.8	2.5	0	SE	1.6	Shunyi
733	2013	3	31	12	170	180	5	40	1100	21	6.3	1015.4	2.2	0	ESE	2.5	Shunyi
734	2013	3	31	13	158	186	5	42	1200	22	6.4	1014.4	2.5	0	SSE	2	Shunyi
735	2013	3	31	14	196	196	3	41	1200	27	6.5	1013.2	2.6	0	E	1.9	Shunyi
736	2013	3	31	15	204	208	3	46	1300	21	7	1012.1	3.1	0	E	2.7	Shunyi
737	2013	3	31	16	219	220	4	50	1399	18	7.1	1011.8	3.2	0	NE	1.7	Shunyi
738	2013	3	31	17	205	230	4	51	1399	16	6.8	1011.8	2.7	0	NNE	2.1	Shunyi
739	2013	3	31	18	205	230	4	51	1399	14	6.5	1011.8	2.4	0	N	1.2	Shunyi
740	2013	3	31	19	211	220	5	53	1300	11	6	1011.9	2.3	0	NW	1.4	Shunyi
741	2013	3	31	20	216	223	3	69	1500	2	6	1012.1	2.3	0	NNE	1.1	Shunyi
742	2013	3	31	21	205	231	3	71	1700	2	5.9	1012.2	2.2	0	NNW	1.1	Shunyi
743	2013	3	31	22	211	220	3	69	1600	3	5.8	1012	2.4	0	NW	1.1	Shunyi
744	2013	3	31	23	213	226	3	69	1700	2	6	1011.6	2.6	0	WNW	1.1	Shunyi
745	2013	4	1	0	222	223	3	66	1800	2	6.1	1011.8	2.9	0	NW	2.2	Shunyi
746	2013	4	1	1	219	224	3	63	1899	2	6	1011.1	2.6	0	WSW	0.9	Shunyi
747	2013	4	1	2	233	224	3	61	1700	2	5.7	1011.2	2.9	0	WNW	1.5	Shunyi
748	2013	4	1	3	204	206	3	62	1700	2	6.2	1010.7	3.2	0	SSE	0.8	Shunyi
749	2013	4	1	4	204	206	3	62	2299	2	4.9	1010.2	2.3	0	SW	0.4	Shunyi
750	2013	4	1	5	213	222	5	78	3200	2	3.9	1010.2	2.3	0	SSW	1	Shunyi
751	2013	4	1	6	213	222	5	78	2899	2	4.2	1010.9	2.5	0	W	1	Shunyi
752	2013	4	1	7	210	220	3	73	3299	2	7	1011.1	3.6	0	WSW	0.9	Shunyi
753	2013	4	1	8	221	251	8	81	3700	2	11.2	1011.2	1.4	0	SSW	1.4	Shunyi
754	2013	4	1	9	244	261	48	99	3700	5	13.1	1011.7	-3.7	0	NW	6.1	Shunyi
755	2013	4	1	10	95	40	39	58	2000	31	13.8	1012.8	-2.6	0	NNW	3.9	Shunyi
756	2013	4	1	11	95	40	40	59	NA	27.4176	13.6	1013.3	-0.1	0	NNE	4.2	Shunyi
757	2013	4	1	12	174	132	39	61	2000	49	14.1	1013.6	-0.8	0	ENE	6	Shunyi
758	2013	4	1	13	40	22	21	54	1500	45	14.2	1014	-1.1	0	E	4	Shunyi
759	2013	4	1	14	24	6	19	31	1200	62	15.4	1013.9	-5.1	0	NNE	6.4	Shunyi
760	2013	4	1	15	25	6	19	13	1399	26	15.2	1014.3	-5.8	0	NE	5.7	Shunyi
761	2013	4	1	16	20	6	17	13	1800	81	14.6	1015.1	-5.8	0	NE	3.2	Shunyi
762	2013	4	1	17	32	6	12	13	1700	90	14.2	1015.8	-6.7	0	NNW	2.3	Shunyi
763	2013	4	1	18	32	6	8	13	1700	100	12.7	1016.8	-7.9	0	N	2.8	Shunyi
764	2013	4	1	19	32	NA	5	23	1600	85	11.6	1018.1	-10	0	NW	2.9	Shunyi
765	2013	4	1	20	30	30	5	21	1500	82	10.6	1019.3	-10.9	0	NW	2.6	Shunyi
766	2013	4	1	21	20	20	3	20	1399	76	9.6	1019.6	-13	0	NW	3.8	Shunyi
767	2013	4	1	22	17	17	3	22	1399	70	8.6	1020.1	-13.8	0	NW	3	Shunyi
768	2013	4	1	23	17	17	3	22	1399	68	7	1020.3	-13.9	0	N	1.4	Shunyi
769	2013	4	2	0	10	10	3	17	1300	74	3.5	1020.2	-10.9	0	NNW	1.1	Shunyi
770	2013	4	2	1	11	15	3	34	1399	49	1.8	1019.8	-9.5	0	NNW	0.8	Shunyi
771	2013	4	2	2	16	16	3	4	1000	2	0.7	1019.5	-5.8	0	S	0.9	Shunyi
772	2013	4	2	3	16	58	7	4	NA	NA	0.5	1019.2	-8	0	NE	1.1	Shunyi
773	2013	4	2	4	31	58	6	3	100	2	-0.7	1019	-7.5	0	SW	0.9	Shunyi
774	2013	4	2	5	35	25	3	77	600	2	-0.8	1019	-7	0	N	1.1	Shunyi
775	2013	4	2	6	30	74	3	64	800	2	1.7	1019	-4.6	0	NE	1.5	Shunyi
776	2013	4	2	7	54	88	3	62	1300	2	4.6	1018.9	-4.2	0	ENE	2.6	Shunyi
777	2013	4	2	8	70	76	6	58	1300	6	7.2	1018.2	-4.3	0	SE	1.5	Shunyi
778	2013	4	2	9	70	76	6	58	1300	11	9.8	1017.6	-1.6	0	E	1	Shunyi
779	2013	4	2	10	97	118	37	74	NA	17.7786	11.7	1016.5	-0.2	0	SSW	1.4	Shunyi
780	2013	4	2	11	112	146	38	87	1600	28	14	1014.8	-0.9	0	S	2.3	Shunyi
781	2013	4	2	12	159	187	45	102	1899	44	15.4	1013.3	-1.7	0	SW	2.5	Shunyi
782	2013	4	2	13	158	187	39	66	1700	97	17.2	1012	-2.5	0	WSW	3.4	Shunyi
783	2013	4	2	14	151	128	34	55	1600	107	17.9	1010.6	-1.9	0	SW	3.9	Shunyi
784	2013	4	2	15	142	146	32	48	1600	132	18.4	1009.5	-3.1	0	SW	1.8	Shunyi
785	2013	4	2	16	119	122	33	43	1500	125	18	1008.7	-2.3	0	SSW	2.8	Shunyi
786	2013	4	2	17	112	151	32	43	1399	130	17	1008.4	-3.2	0	SW	3.2	Shunyi
787	2013	4	2	18	113	152	33	43	1399	128	15.2	1008.1	-2.7	0	S	1.7	Shunyi
788	2013	4	2	19	111	136	35	66	1300	100	14.2	1008.4	-2.3	0	S	2	Shunyi
789	2013	4	2	20	111	137	36	66	1300	73	12.6	1008.4	-1.7	0	SE	1.8	Shunyi
790	2013	4	2	21	115	162	34	78	1399	40	11.7	1008.2	-1.8	0	SE	0.9	Shunyi
791	2013	4	2	22	127	186	31	103	1300	62	10.4	1007.9	-2	0	S	0.9	Shunyi
792	2013	4	2	23	125	168	30	78	1300	48	10.1	1007.6	-1.6	0	SE	1.4	Shunyi
793	2013	4	3	0	125	168	30	78	1300	35	7.3	1007.2	-0.7	0	NNW	0.6	Shunyi
794	2013	4	3	1	154	202	35	97	1399	19	7.2	1006.8	-1	0	NE	1.2	Shunyi
795	2013	4	3	2	154	202	35	97	1500	12	7	1006.6	-1.2	0	NE	1.4	Shunyi
796	2013	4	3	3	148	190	15	90	1500	11	6.1	1006.6	-0.9	0	NE	1.5	Shunyi
797	2013	4	3	4	148	190	15	90	1500	5	5.1	1006.7	-0.7	0	NE	0.9	Shunyi
798	2013	4	3	5	136	170	7	92	1500	7	5.4	1007.2	-0.9	0	NE	0.9	Shunyi
799	2013	4	3	6	130	146	6	78	1300	13	6.3	1007.9	-0.7	0	NE	1.2	Shunyi
800	2013	4	3	7	120	136	11	71	1300	24	9.9	1008.7	-0.3	0	NE	1.9	Shunyi
801	2013	4	3	8	126	162	25	71	1399	24	13.3	1008.7	-1.1	0	NNE	3.4	Shunyi
802	2013	4	3	9	125	161	24	70	1200	62	17.2	1009.1	-2	0	NE	4.1	Shunyi
803	2013	4	3	10	106	132	26	40	1200	88	17.3	1009.4	0.4	0	SSE	2.8	Shunyi
804	2013	4	3	11	106	132	26	40	1300	90	18.6	1008.9	-0.3	0	ESE	4	Shunyi
805	2013	4	3	12	149	202	42	45	1800	127	18.9	1008.5	1.4	0	SE	4.9	Shunyi
806	2013	4	3	13	179	301	52	61	2399	117	17.8	1008.6	-0.5	0	ESE	5.2	Shunyi
807	2013	4	3	14	201	435	71	61	3100	113	17.3	1008.6	-0.5	0	SSE	5.7	Shunyi
808	2013	4	3	15	95	304	24	35	1800	124	16.2	1008.9	-1.9	0	S	4.7	Shunyi
809	2013	4	3	16	74	193	24	30	1399	114	15.6	1009.4	-2.4	0	SE	5.1	Shunyi
810	2013	4	3	17	64	124	12	27	1100	118	14.3	1010	-3.1	0	SSE	3.5	Shunyi
811	2013	4	3	18	64	124	12	27	900	116	12.8	1010.5	-3.1	0	S	2.2	Shunyi
812	2013	4	3	19	52	63	5	31	800	100	12.1	1011.7	-3.7	0	SSE	1.8	Shunyi
813	2013	4	3	20	58	85	9	48	800	66	10.7	1012.2	-3.8	0	SSE	1	Shunyi
814	2013	4	3	21	57	65	3	56	800	47	9.4	1012.8	-3.2	0	SE	0.8	Shunyi
815	2013	4	3	22	57	65	3	56	900	45	8.3	1012.5	-3.6	0	SE	0	Shunyi
816	2013	4	3	23	50	77	23	56	1300	41	7.4	1012.5	-3.2	0	SW	0.6	Shunyi
817	2013	4	4	0	50	77	23	56	1300	34	7.7	1012.5	-3.8	0	WSW	1.2	Shunyi
818	2013	4	4	1	49	63	28	76	1200	21	7.4	1012.2	-3.8	0	W	1	Shunyi
819	2013	4	4	2	49	60	37	94	1399	10	8.1	1011.8	-3.1	0	WSW	1.9	Shunyi
820	2013	4	4	3	47	54	41	89	1500	12	8.7	1011.9	-3.8	0	WSW	1.8	Shunyi
821	2013	4	4	4	61	87	61	90	2000	6	8.2	1011.4	-3.7	0	WSW	1	Shunyi
822	2013	4	4	5	61	87	61	90	2799	9	7.7	1011.7	-3.8	0	W	1.4	Shunyi
823	2013	4	4	6	66	90	88	91	2600	3	8.4	1011.6	-3.8	0	W	1.1	Shunyi
824	2013	4	4	7	61	84	77	86	2500	7	9.3	1011.9	-3.6	0	WNW	2.1	Shunyi
825	2013	4	4	8	66	104	82	83	2700	10	9.8	1012.3	-3.9	0	WNW	1.5	Shunyi
826	2013	4	4	9	78	114	87	79	2799	18	10	1012.6	-4.4	0	NW	1.9	Shunyi
827	2013	4	4	10	68	107	78	74	2500	25	10.1	1011.8	-4.7	0	NW	0.8	Shunyi
828	2013	4	4	11	63	93	66	69	2299	30	10.4	1011	-4.8	0	NNW	1.4	Shunyi
829	2013	4	4	12	66	99	69	69	2299	34	10.6	1010.5	-4.6	0	N	1.4	Shunyi
830	2013	4	4	13	66	99	69	69	2200	38	10.5	1009.9	-4.3	0	NNW	2.4	Shunyi
831	2013	4	4	14	72	109	64	67	2200	38	8.4	1009.4	1.1	0	N	3.2	Shunyi
832	2013	4	4	15	79	157	40	64	2200	36	6.7	1009.4	3.8	0.8	N	3	Shunyi
833	2013	4	4	16	71	121	4	63	2000	25	6.6	1009.7	4.6	0.4	N	2.6	Shunyi
834	2013	4	4	17	58	63	5	56	1899	28	6.1	1010.4	4.4	1.1	N	2.6	Shunyi
835	2013	4	4	18	58	63	5	56	1899	32	6.1	1011	4.7	1.1	N	2	Shunyi
836	2013	4	4	19	54	57	3	58	1899	23	5.9	1011.6	4.7	1.6	NNE	2.1	Shunyi
837	2013	4	4	20	74	58	3	57	1899	18	5.9	1012	4.9	0.7	N	2.5	Shunyi
838	2013	4	4	21	74	30	3	57	1800	23	5.9	1012.5	4.9	0.3	NNE	1.6	Shunyi
839	2013	4	4	22	68	45	3	41	1800	23	6	1012.6	5.1	0.7	NNE	1.8	Shunyi
840	2013	4	4	23	65	36	3	34	1800	27	5.9	1013.3	5.2	1.3	NNE	1.9	Shunyi
841	2013	4	5	0	65	39	3	34	1700	30	6	1013.5	5.3	0.1	NNW	2.3	Shunyi
842	2013	4	5	1	70	32	3	32	1700	26	6.1	1013.7	5.2	0	N	0.5	Shunyi
843	2013	4	5	2	62	35	3	30	1700	27	5.9	1013.6	5	0.2	NW	1	Shunyi
844	2013	4	5	3	62	33	3	30	1700	17	5.9	1013.5	5.2	0.4	NNW	1.2	Shunyi
845	2013	4	5	4	63	33	3	36	1700	13	5.9	1013.2	5.2	0.4	N	0.8	Shunyi
846	2013	4	5	5	67	21	3	37	1600	12	5.7	1013.2	5	0	N	1.8	Shunyi
847	2013	4	5	6	67	21	3	37	1600	15	5.8	1013.1	5.1	0	N	0.8	Shunyi
848	2013	4	5	7	52	16	3	30	1500	18	7	1013.6	5.8	0	NNW	1.7	Shunyi
849	2013	4	5	8	64	41	3	37	1700	10	8.4	1014	5.9	0	WNW	0.8	Shunyi
850	2013	4	5	9	66	43	5	39	1700	17	10.7	1014.2	6.4	0	WSW	2.8	Shunyi
851	2013	4	5	10	66	66	5	39	1800	28	13.6	1014.1	-1.2	0	NW	6.9	Shunyi
852	2013	4	5	11	61	66	8	39	1700	36	13.3	1014.2	-2.3	0	WNW	5.3	Shunyi
853	2013	4	5	12	35	35	4	32	1200	45	13.9	1014.1	-2.5	0	WNW	3.3	Shunyi
854	2013	4	5	13	35	2	4	32	900	49	13.6	1013.6	-5.1	0	NNW	5.1	Shunyi
855	2013	4	5	14	18	18	3	22	700	58	13	1013.4	-5.6	0	NW	5.5	Shunyi
856	2013	4	5	15	18	18	3	21	600	54	12.6	1013.8	-6.9	0	WNW	5.6	Shunyi
857	2013	4	5	16	13	13	3	19	500	60	11.6	1014.6	-7.8	0	NNW	4.6	Shunyi
858	2013	4	5	17	13	13	3	19	400	56	10	1015.7	-6.4	0	NW	4.3	Shunyi
859	2013	4	5	18	8	8	3	20	400	66	9	1017.4	-8.6	0	NW	3.1	Shunyi
860	2013	4	5	19	10	8	3	15	400	67	7.9	1019.2	-7	0	N	1.9	Shunyi
861	2013	4	5	20	10	15	3	12	400	80	6.9	1020.2	-10.4	0	N	3.1	Shunyi
862	2013	4	5	21	10	15	3	12	400	74	6.2	1020.4	-9.7	0	NNE	1	Shunyi
863	2013	4	5	22	12	12	3	12	400	79	5.6	1020.3	-9.8	0	NW	2.4	Shunyi
864	2013	4	5	23	7	8	3	11	400	71	5	1020.1	-10.4	0	N	1.4	Shunyi
865	2013	4	6	0	3	8	3	17	400	69	3.9	1019.5	-10.2	0	NW	1.4	Shunyi
866	2013	4	6	1	7	10	3	19	400	70	2.8	1018.6	-9.2	0	NNE	1.1	Shunyi
867	2013	4	6	2	12	12	3	17	100	2	1.7	1018.2	-6.6	0	ESE	0.5	Shunyi
868	2013	4	6	3	9	NA	3	3	NA	NA	0.2	1017.6	-5.4	0	ESE	0.6	Shunyi
869	2013	4	6	4	8	6	3	4	100	2	-0.2	1017.4	-5.8	0	ESE	0	Shunyi
870	2013	4	6	5	3	6	3	26	200	33	-0.7	1017.4	-5.9	0	NW	0.7	Shunyi
871	2013	4	6	6	4	6	3	26	400	29	2.5	1017.5	-5.6	0	NNE	1.1	Shunyi
872	2013	4	6	7	7	10	3	35	500	21	5.5	1017.3	-7.1	0	NNE	1.6	Shunyi
873	2013	4	6	8	20	18	3	55	500	38	8	1017	-9.4	0	NNW	4.4	Shunyi
874	2013	4	6	9	18	18	3	41	400	57	9.6	1016.4	-10	0	NW	6.4	Shunyi
875	2013	4	6	10	14	16	3	25	400	64	10.6	1015.4	-9.7	0	NW	3	Shunyi
876	2013	4	6	11	15	15	3	20	300	72	11.4	1014.1	-9	0	N	3.5	Shunyi
877	2013	4	6	12	12	12	3	15	300	82	12.7	1012.8	-9.7	0	W	1.6	Shunyi
878	2013	4	6	13	9	6	3	10	300	87	13.6	1011.6	-10.3	0	NNW	1.5	Shunyi
879	2013	4	6	14	3	6	3	10	300	89	14	1010.3	-11.5	0	E	2.4	Shunyi
880	2013	4	6	15	10	10	3	10	300	88	13.8	1009.6	-9.5	0	S	2.8	Shunyi
881	2013	4	6	16	9	9	3	11	300	86	13.4	1008.8	-9.8	0	SE	3.1	Shunyi
882	2013	4	6	17	11	4	3	16	300	91	12.8	1008.1	-10.3	0	SSE	3	Shunyi
883	2013	4	6	18	13	4	3	17	300	91	11.3	1007.9	-9.1	0	SSE	2	Shunyi
884	2013	4	6	19	12	23	3	17	400	87	10.3	1008.6	-8.9	0	SSE	1.7	Shunyi
885	2013	4	6	20	13	23	3	22	500	60	9.3	1009.1	-8.3	0	SSE	1.3	Shunyi
886	2013	4	6	21	48	54	8	51	500	48	8.5	1009	-8.1	0	SSE	1.5	Shunyi
887	2013	4	6	22	48	54	8	51	600	33	8	1008.8	-7.7	0	SSE	2.2	Shunyi
888	2013	4	6	23	51	65	14	60	700	17	7.7	1008.5	-8	0	SE	2.2	Shunyi
889	2013	4	7	0	58	75	19	76	700	16	7.3	1007.9	-7.9	0	SSE	1.4	Shunyi
890	2013	4	7	1	62	70	24	77	600	27	6.4	1007.4	-7.6	0	SE	1.7	Shunyi
891	2013	4	7	2	57	69	17	62	600	31	5.3	1006.9	-5.7	0	SE	3.1	Shunyi
892	2013	4	7	3	71	67	16	70	1000	10	3.8	1007.2	-3	0	SSE	2.7	Shunyi
893	2013	4	7	4	71	131	16	70	3399	2	3.2	1007.4	-3.2	0	SE	1.9	Shunyi
894	2013	4	7	5	98	181	9	76	2899	2	2.8	1007.5	-3.8	0	ESE	2	Shunyi
895	2013	4	7	6	76	105	6	75	2399	12	3.8	1007.8	-4.2	0	ESE	4	Shunyi
896	2013	4	7	7	65	72	6	65	2100	23	5.2	1008.1	-3.6	0	ESE	3.2	Shunyi
897	2013	4	7	8	62	66	11	57	2000	31	6.7	1007.6	-3.3	0	ESE	4.5	Shunyi
898	2013	4	7	9	55	93	31	52	2000	42	8.3	1007	-2.7	0	ESE	3.6	Shunyi
899	2013	4	7	10	62	84	50	47	1899	46	9.6	1006.1	-2.1	0	SSE	3.4	Shunyi
900	2013	4	7	11	64	89	51	46	1600	57	11.1	1004.9	-1.3	0	E	2.4	Shunyi
901	2013	4	7	12	62	79	38	37	1300	62	13.1	1003.6	-0.6	0	SSE	2.7	Shunyi
902	2013	4	7	13	61	86	39	37	1100	71	14.1	1002.2	-2.8	0	SSE	3.1	Shunyi
903	2013	4	7	14	87	95	49	49	1200	77	15	1001	-2.9	0	SE	3.2	Shunyi
904	2013	4	7	15	79	101	64	48	1100	87	13.6	1000.4	-0.5	0	SSE	2.3	Shunyi
905	2013	4	7	16	95	149	57	49	1100	77	12.6	999.4	-0.7	0	SE	4.8	Shunyi
906	2013	4	7	17	77	97	45	45	1000	78	12.3	1000.2	-0.9	0	ESE	3.5	Shunyi
907	2013	4	7	18	80	98	42	44	900	78	11.7	1002.7	-1.8	0	ESE	1.8	Shunyi
908	2013	4	7	19	82	109	47	50	1100	69	11	1003	-1.8	0	W	0.9	Shunyi
909	2013	4	7	20	78	96	59	57	1399	56	10.9	1004.9	-1.5	0	NW	1.6	Shunyi
910	2013	4	7	21	91	135	52	73	1399	34	9.4	1005.6	2.9	0	NNW	2.6	Shunyi
911	2013	4	7	22	78	164	35	58	1300	39	9.1	1004.6	2.6	0.1	NNW	1.5	Shunyi
912	2013	4	7	23	78	164	35	58	800	63	8.7	1004.8	2.5	0	N	0.9	Shunyi
913	2013	4	8	0	29	29	6	21	800	62	7.5	1004.1	2.4	0	NE	1	Shunyi
914	2013	4	8	1	32	22	5	21	800	59	6.9	1004.7	2.6	0	NNW	1.1	Shunyi
915	2013	4	8	2	16	22	4	20	800	57	6.5	1005.9	1.2	0	NW	1.8	Shunyi
916	2013	4	8	3	40	24	3	20	900	26	7.9	1006.3	-10	0	WNW	3.7	Shunyi
917	2013	4	8	4	45	45	3	43	700	25	7.5	1006.6	-15.4	0	WNW	4.9	Shunyi
918	2013	4	8	5	29	9	3	48	600	63	7.1	1007.9	-17.9	0	NW	5.1	Shunyi
919	2013	4	8	6	33	61	3	25	500	62	7.1	1008.4	-16.4	0	WNW	5.7	Shunyi
920	2013	4	8	7	19	62	3	19	500	66	7.7	1008.9	-13.9	0	WNW	7.1	Shunyi
921	2013	4	8	8	19	106	3	19	500	51	8.4	1009.4	-12.7	0	WNW	5.9	Shunyi
922	2013	4	8	9	18	105	3	19	500	56	9	1009.6	-12.2	0	NW	7.8	Shunyi
923	2013	4	8	10	14	89	3	18	500	54	10.1	1009.3	-11.9	0	WNW	7.3	Shunyi
924	2013	4	8	11	15	80	4	18	500	52	10.8	1009	-11.3	0	WNW	8.6	Shunyi
925	2013	4	8	12	14	56	4	17	500	52	11.4	1008.5	-13.6	0	NW	7.5	Shunyi
926	2013	4	8	13	14	56	3	16	500	58	11.8	1008.3	-11.8	0	WNW	5.5	Shunyi
927	2013	4	8	14	12	65	3	15	500	57	11.3	1008.7	-12.9	0	NNW	6.6	Shunyi
928	2013	4	8	15	13	58	3	13	500	61	12	1008.7	-13.1	0	WNW	8.8	Shunyi
929	2013	4	8	16	11	53	3	13	NA	59.5476	11	1009.5	-13.2	0	WNW	6.6	Shunyi
930	2013	4	8	17	11	127	3	16	500	56	10.1	1010.3	-12.5	0	WNW	5.9	Shunyi
931	2013	4	8	18	10	126	3	15	500	63	9.3	1011.1	-13.2	0	WNW	5.9	Shunyi
932	2013	4	8	19	18	126	3	17	500	65	8.7	1011.9	-13.7	0	WNW	6.2	Shunyi
933	2013	4	8	20	24	148	3	20	600	66	8.2	1012.4	-12.9	0	WNW	4.7	Shunyi
934	2013	4	8	21	25	118	3	24	600	73	7.7	1012.5	-12.7	0	WNW	3.9	Shunyi
935	2013	4	8	22	21	86	3	18	NA	72.6138	7.5	1012.5	-11.3	0	WNW	5.7	Shunyi
936	2013	4	8	23	12	63	3	12	500	77	7	1012.1	-10.8	0	WNW	5.7	Shunyi
937	2013	4	9	0	12	63	3	12	500	77	6.9	1012.5	-9.9	0	WNW	5.8	Shunyi
938	2013	4	9	1	9	28	3	12	500	76	6.4	1012.3	-10	0	WNW	4.8	Shunyi
939	2013	4	9	2	10	21	3	12	500	72	6.4	1013	-10.4	0	NW	5.9	Shunyi
940	2013	4	9	3	10	15	3	13	500	70	6.1	1013.5	-10.2	0	NW	6.1	Shunyi
941	2013	4	9	4	7	24	3	9	500	62	5.8	1014.5	-10.1	0	NW	3.5	Shunyi
942	2013	4	9	5	10	19	3	8	500	75	5.9	1015.2	-10.8	0	NW	4.2	Shunyi
943	2013	4	9	6	10	10	3	6	500	76	6.2	1016.2	-10.6	0	WNW	1.7	Shunyi
944	2013	4	9	7	13	13	3	7	500	78	7.1	1016.6	-11.2	0	NW	3.6	Shunyi
945	2013	4	9	8	13	13	3	11	600	73	8.2	1017.1	-11.2	0	NW	4.9	Shunyi
946	2013	4	9	9	14	19	3	15	600	62	8.9	1017.7	-11.2	0	NW	6.3	Shunyi
947	2013	4	9	10	12	19	3	15	500	70	9.9	1017.5	-10.9	0	WNW	4.8	Shunyi
948	2013	4	9	11	10	11	3	10	600	78	10.1	1017.2	-10.7	0	NW	5.3	Shunyi
949	2013	4	9	12	10	11	3	10	600	80	11.4	1016.8	-10.8	0	NW	1.3	Shunyi
950	2013	4	9	13	10	14	3	7	600	85	10.7	1016.7	-9.6	0	NE	3.7	Shunyi
951	2013	4	9	14	9	15	3	6	600	92	10.8	1016.5	-9.5	0	NNW	1.7	Shunyi
952	2013	4	9	15	8	22	3	7	600	96	10.9	1016.4	-10	0	N	2.9	Shunyi
953	2013	4	9	16	6	13	3	8	600	96	10.6	1016.6	-9.7	0	WNW	5.8	Shunyi
954	2013	4	9	17	13	13	3	13	600	82	10.1	1017.1	-10.1	0	WNW	4.5	Shunyi
955	2013	4	9	18	14	26	3	18	600	80	9.1	1017.6	-12.1	0	WNW	4.5	Shunyi
956	2013	4	9	19	14	26	3	18	600	76	7.9	1018.6	-11	0	NW	2.4	Shunyi
957	2013	4	9	20	16	13	3	19	600	82	7.4	1019.3	-11.9	0	NW	3.2	Shunyi
958	2013	4	9	21	16	18	3	16	600	78	6.6	1019.5	-11.6	0	WNW	1.6	Shunyi
959	2013	4	9	22	13	17	3	17	600	84	5.7	1019.5	-11	0	WNW	2.1	Shunyi
960	2013	4	9	23	10	10	3	13	600	84	5.6	1019.4	-9.8	0	WNW	3	Shunyi
961	2013	4	10	0	13	12	3	13	600	78	5.4	1019	-9.6	0	WNW	3.4	Shunyi
962	2013	4	10	1	11	12	3	16	500	80.325	5.4	1018.6	-9.2	0	NW	4.2	Shunyi
963	2013	4	10	2	8	10	3	11	400	3.8556	4.3	1018.3	-9.5	0	NW	2.4	Shunyi
964	2013	4	10	3	8	3	3.1416	5	NA	NA	4	1018.2	-9.4	0	WNW	2.3	Shunyi
965	2013	4	10	4	5	NA	3	5	500	1.4994	3.5	1018.1	-9.2	0	WNW	2.6	Shunyi
966	2013	4	10	5	9	5	3	27.7155	600	42.84	3.1	1018.1	-8.9	0	WNW	2.1	Shunyi
967	2013	4	10	6	10	13	3	28	700	41.5548	5.6	1018.2	-8.7	0	WNW	3.3	Shunyi
968	2013	4	10	7	10	13	3	45	800	37.0566	7	1018.1	-8.6	0	WNW	5.2	Shunyi
969	2013	4	10	8	14	15	3	30	700	56.763	8.6	1018.1	-9.4	0	WNW	5.1	Shunyi
970	2013	4	10	9	14	15	3	30	NA	NA	9.5	1017.6	-10.6	0	NW	5.7	Shunyi
971	2013	4	10	10	14	14	3	21.3512	900	61.047	11	1017	-9.9	0	WNW	6.9	Shunyi
972	2013	4	10	11	14	3	3	21	1000	65.1168	10.6	1015.9	-12.1	0	NW	4.6	Shunyi
973	2013	4	10	12	11	11	3	12	900	60.4044	11.8	1014.8	-12.5	0	NNE	3.6	Shunyi
974	2013	4	10	13	5	5	3	10	900	76.6836	11.9	1014.3	-11	0	WNW	5.9	Shunyi
975	2013	4	10	14	4	27	3	10	900	79.4682	11.8	1013.8	-9.9	0	NNW	3.7	Shunyi
976	2013	4	10	15	12	26	3	9	900	64.6884	11.7	1013.4	-10.6	0	NNW	5.7	Shunyi
977	2013	4	10	16	5	13	3	12	900	67.9014	11.1	1013.1	-12.4	0	NW	6.4	Shunyi
978	2013	4	10	17	8	13	3	11	900	74.7558	10.8	1013.3	-12	0	NW	3.5	Shunyi
979	2013	4	10	18	11	2	3	13	1000	79.0398	9.9	1013.7	-12.1	0	NNW	2.1	Shunyi
980	2013	4	10	19	11	17	3	17	1000	81.1818	8.5	1014.3	-11	0	N	0.8	Shunyi
981	2013	4	10	20	24	39	3	38	1100	59.1192	8.5	1014.9	-12.6	0	NW	1.5	Shunyi
982	2013	4	10	21	31	33	3	45	1300	49.6944	4.9	1015.3	-11.3	0	WNW	0.9	Shunyi
983	2013	4	10	22	25	29	3	44	1300	48.8376	3.9	1015.3	-11.3	0	WNW	1.2	Shunyi
984	2013	4	10	23	25	29	3	45	1200	19.278	3.4	1015.6	-9.6	0	SSE	0.4	Shunyi
985	2013	4	11	0	20	28	3	72	1200	1.9278	2.9	1015.8	-9.4	0	NW	1.2	Shunyi
986	2013	4	11	1	22	27	7	88	1200	1.4994	4	1015.7	-10.1	0	NW	0.6	Shunyi
987	2013	4	11	2	28	47	11	85	1300	4.4982	3.2	1015.7	-7	0	WNW	0.8	Shunyi
988	2013	4	11	3	29	47	8	74	1300	9.639	1.3	1015.8	-7	0	NW	0	Shunyi
989	2013	4	11	4	28	61	3	65	1300	19.278	2.3	1015.9	-7.9	0	NNW	0.5	Shunyi
990	2013	4	11	5	28	31	3	53	1200	20.9916	6.1	1016.2	-9.8	0	NW	3.8	Shunyi
991	2013	4	11	6	20	13	3	54	1200	26.9892	7.8	1017	-10.6	0	NW	4.7	Shunyi
992	2013	4	11	7	20	20	3	50	1100	58.4766	9	1017.2	-11.1	0	NW	3.7	Shunyi
993	2013	4	11	8	9	7	3	31	1100	62.5464	9.9	1017.3	-11.5	0	NW	4.8	Shunyi
994	2013	4	11	9	12	12	3	29	1000	68.1156	11.1	1017.3	-11.7	0	WNW	3.8	Shunyi
995	2013	4	11	10	10	11	3	22	1000	76.8978	12.2	1016.6	-12.2	0	NW	5.1	Shunyi
996	2013	4	11	11	14	4	3	10	1000	83.9664	13.4	1015.8	-12.8	0	NW	3.6	Shunyi
997	2013	4	11	12	11	5	3	9	NA	92.9628	15	1014.9	-12.3	0	NW	3.4	Shunyi
998	2013	4	11	13	11	11	3	9	1000	90.3924	15.7	1014	-12.7	0	NW	5.3	Shunyi
999	2013	4	11	14	13	13	3	9	1000	86.751	16.5	1013.1	-13.1	0	NW	5.8	Shunyi
1000	2013	4	11	15	5	3	0.2856	9.6491	NA	86.5368	16.4	1012.6	-13.1	0	NNW	6.3	Shunyi
1001	2013	4	11	16	8	8	3	12	1000	77.112	16.7	1012.4	-12.9	0	NNW	4.2	Shunyi
1002	2013	4	11	17	8	6	3	12	1000	74.97	16	1012.5	-13.5	0	NNE	3.7	Shunyi
1003	2013	4	11	18	11	21	3	11	1000	86.1084	14.2	1013	-12.1	0	NNE	1.7	Shunyi
1004	2013	4	11	19	8	19	3	13	1000	97.2468	11.5	1013.7	-9	0	SSE	0.6	Shunyi
1005	2013	4	11	20	7	19	3	13	1100	84.609	8.8	1014	-8.7	0	SSE	0.7	Shunyi
1006	2013	4	11	21	25	39	3	44	1200	50.9796	7.4	1014.1	-8.7	0	SSE	0	Shunyi
1007	2013	4	11	22	23	26	3	64	1300	29.988	6.3	1014.3	-9.2	0	SW	0	Shunyi
1008	2013	4	11	23	37	47	15	96	1500	2.142	5.5	1014.2	-5.8	0	W	0.5	Shunyi
1009	2013	4	12	0	37	46	14	95	1600	1.2852	6.7	1014	-7	0	ENE	2.2	Shunyi
1010	2013	4	12	1	45	88	3	102	1600	2	5.5	1013.7	-7.4	0	NNW	1	Shunyi
1011	2013	4	12	2	51	72	3	90	1600	2	3.9	1013.2	-4.3	0	NE	1.2	Shunyi
1012	2013	4	12	3	51	71	3	89	1700	2	4.4	1013	-6.2	0	NE	1.5	Shunyi
1013	2013	4	12	4	52	71	3	85	1600	2	4	1012.8	-6.9	0	NNE	1.2	Shunyi
1014	2013	4	12	5	46	79	3	76	1500	2	3.2	1013	-6.5	0	NNE	1.2	Shunyi
1015	2013	4	12	6	56	79	4	67	1500	2	5.6	1013.3	-6	0	ENE	1.3	Shunyi
1016	2013	4	12	7	48	70	5	62	1399	5	8.6	1013.3	-7.2	0	ENE	0.9	Shunyi
1017	2013	4	12	8	33	49	11	47	1399	13	11.2	1013.1	-7.1	0	E	1.9	Shunyi
1018	2013	4	12	9	54	87	22	55	1500	19	13.7	1012.8	-8.3	0	ESE	1.1	Shunyi
1019	2013	4	12	10	53	86	21	54	1500	31	15.4	1012.1	-7.5	0	SW	0.7	Shunyi
1020	2013	4	12	11	62	70	20	61	1500	45	16.4	1011	-7.3	0	ESE	1.9	Shunyi
1021	2013	4	12	12	70	84	23	79	1600	44	17.6	1009.6	-7.8	0	E	1.5	Shunyi
1022	2013	4	12	13	71	91	27	88	1600	44	20.2	1007.9	-6.5	0	S	2.8	Shunyi
1023	2013	4	12	14	67	98	26	77	1600	57	22.3	1006.2	-5.6	0	SSE	1.9	Shunyi
1024	2013	4	12	15	76	112	19	72	1500	86	22.8	1005.3	-4.4	0	SW	1.8	Shunyi
1025	2013	4	12	16	50	77	16	38	NA	103.6728	23.1	1004.9	-3.3	0	WSW	2.7	Shunyi
1026	2013	4	12	17	48	77	18	35	NA	103.4586	21.6	1004.9	-1.7	0	W	1.4	Shunyi
1027	2013	4	12	18	59	111	30	54	1399	80	17.8	1004.8	-2	0	ENE	1.2	Shunyi
1028	2013	4	12	19	78	99	25	98	1600	44	17.2	1005.6	-2.5	0	E	0.9	Shunyi
1029	2013	4	12	20	96	142	19	110	1700	33	15.6	1004.9	-1.9	0	SW	0.8	Shunyi
1030	2013	4	12	21	102	137	19	116	1700	21	15.1	1004.4	-1.5	0	ENE	2	Shunyi
1031	2013	4	12	22	103	156	21	128	1899	2	13.4	1003.5	-2.2	0	N	0.7	Shunyi
1032	2013	4	12	23	119	145	23	122	2000	2	12.2	1002.9	-1.4	0	ENE	1.3	Shunyi
1033	2013	4	13	0	128	179	27	116	2000	2	10.8	1002.1	0.5	0	ENE	0.4	Shunyi
1034	2013	4	13	1	129	186	23	107	2100	2	10.2	1000.9	0.5	0	ENE	1.2	Shunyi
1035	2013	4	13	2	114	198	19	87	2100	2	9.5	1000.1	0.9	0	NNE	1.8	Shunyi
1036	2013	4	13	3	114	198	19	87	2000	2	8.8	999.5	0.5	0	NNE	1	Shunyi
1037	2013	4	13	4	98	147	12	73	1899	2	8.2	999	0.9	0	NNE	1.6	Shunyi
1038	2013	4	13	5	91	157	9	71	1800	2	8.3	998.9	1	0	NE	2.3	Shunyi
1039	2013	4	13	6	89	136	7	70	1800	2	10.5	999.3	1.8	0	NE	1.4	Shunyi
1040	2013	4	13	7	87	148	16	68	1800	3	13.1	999.4	1.4	0	N	1	Shunyi
1041	2013	4	13	8	87	147	16	67	1700	8	16.1	999.2	2.1	0	E	1.3	Shunyi
1042	2013	4	13	9	90	171	33	64	1700	18	19	999	2.8	0	NNE	1.6	Shunyi
1043	2013	4	13	10	96	169	36	60	1700	38	22.1	999.1	2.7	0	NNE	3.1	Shunyi
1044	2013	4	13	11	103	174	36	63	1700	53	25.2	998.8	2	0	NNE	2.5	Shunyi
1045	2013	4	13	12	75	114	28	41	1500	79	23.6	999.1	3	0	N	6.1	Shunyi
1046	2013	4	13	13	26	94	19	34	1500	60	23.6	999.5	2.4	0	NNW	4.3	Shunyi
1047	2013	4	13	14	11	22	18	26	1300	48	24	999.7	1.6	0	NNW	6	Shunyi
1048	2013	4	13	15	10	12	14	18	1200	58	23.6	999.9	0.6	0	NNW	5.8	Shunyi
1049	2013	4	13	16	10	12	13	17	1200	60	22.3	1000.8	-2.5	0	N	4.6	Shunyi
1050	2013	4	13	17	16	16	9	16	1100	59	20.9	1001.7	-2.9	0	NNW	5.7	Shunyi
1051	2013	4	13	18	6	10	7	16	1100	61	18.7	1003	-5.4	0	N	3	Shunyi
1052	2013	4	13	19	9	10	4	15	1100	67	17.3	1004.8	-7.3	0	N	4.3	Shunyi
1053	2013	4	13	20	11	13	3	15	1100	63	16.1	1005.9	-8.3	0	NNE	4.3	Shunyi
1054	2013	4	13	21	7	9	3	13	1100	74	14.5	1007.4	-10.3	0	NNE	3.6	Shunyi
1055	2013	4	13	22	11	11	3	13	1000	76	13.7	1008.7	-12.5	0	N	5.1	Shunyi
1056	2013	4	13	23	7	19	3	12	1000	74	12.3	1009.5	-12.9	0	NNE	3.8	Shunyi
1057	2013	4	14	0	7	13	3	11	1000	85	11.4	1009.7	-14.4	0	N	3.2	Shunyi
1058	2013	4	14	1	9	12	3	10	1000	83	10.7	1009.9	-14.9	0	NNE	3.5	Shunyi
1059	2013	4	14	2	5	5	3	5	900	8	9.5	1010.3	-13.7	0	NNE	1.8	Shunyi
1060	2013	4	14	3	9	26	4	3	NA	NA	7.4	1010.5	-13.6	0	NNE	1.9	Shunyi
1061	2013	4	14	4	3	18	5	3	100	2	6.4	1010.7	-14.4	0	ENE	2.4	Shunyi
1062	2013	4	14	5	5	17	3	7	100	65	5.8	1011.1	-14.3	0	N	0.4	Shunyi
1063	2013	4	14	6	4	6	3	8	200	86	7.5	1011.6	-13.5	0	NE	1.7	Shunyi
1064	2013	4	14	7	5	7	3	13	200	79	9.2	1011.4	-15.4	0	NNE	2.2	Shunyi
1065	2013	4	14	8	9	10	3	16	200	72	10.8	1011.4	-14.1	0	SW	2.7	Shunyi
1066	2013	4	14	9	9	14	3	16	200	77	12.5	1011.1	-14.3	0	SW	1.9	Shunyi
1067	2013	4	14	10	8	14	3	16	300	68	13.4	1010	-12.8	0	W	3.1	Shunyi
1068	2013	4	14	11	10	32	4	24	300	70	14.3	1008.3	-9.1	0	SSW	1	Shunyi
1069	2013	4	14	12	14	29	4	25	300	70	14.8	1007.2	-3.1	0	SW	1.4	Shunyi
1070	2013	4	14	13	39	160	15	39	600	64	16	1006	-4	0	SSW	3.1	Shunyi
1071	2013	4	14	14	56	114	20	37	700	77	16.6	1004.6	-3	0	SSW	4	Shunyi
1072	2013	4	14	15	46	94	16	32	600	88	16.6	1003.6	-4.1	0	SSE	3.2	Shunyi
1073	2013	4	14	16	44	94	14	30	600	94	16.2	1002.9	-3.9	0	SSW	3.4	Shunyi
1074	2013	4	14	17	44	98	13	28	600	96	15.4	1002.4	-4	0	S	2.7	Shunyi
1075	2013	4	14	18	49	93	11	29	600	108	14.8	1002	-3.1	0	SW	2.6	Shunyi
1076	2013	4	14	19	46	117	12	38	600	101	14	1002.4	-2.9	0	S	1.8	Shunyi
1077	2013	4	14	20	45	116	12	37	600	81	13.3	1002.4	-3.1	0	SSE	1	Shunyi
1078	2013	4	14	21	54	130	15	48	700	66	12.4	1002.5	-2.7	0	S	2.1	Shunyi
1079	2013	4	14	22	61	128	19	57	700	53	11.7	1002.5	-2.2	0	S	2.6	Shunyi
1080	2013	4	14	23	60	130	23	60	700	41	11	1002.7	-2.8	0	SSE	2.2	Shunyi
1081	2013	4	15	0	56	110	25	71	800	31	10	1002.6	-2	0	E	0.9	Shunyi
1082	2013	4	15	1	61	130	24	86	900	15	8.9	1002.3	-1.5	0	NE	1.2	Shunyi
1083	2013	4	15	2	70	124	20	70	1200	19	8.6	1001.7	-1.5	0	ESE	0.6	Shunyi
1084	2013	4	15	3	56	112	19	65	1399	22	6.6	1001.5	-0.9	0	NNE	0.4	Shunyi
1085	2013	4	15	4	56	112	18	64	1500	19	6.6	1001.3	-1.1	0	NE	0.8	Shunyi
1086	2013	4	15	5	60	99	22	61	1300	26	6.3	1001.6	-0.7	0	E	0.9	Shunyi
1087	2013	4	15	6	60	99	22	61	1399	3	8.4	1002.5	-0.6	0	NNW	0.9	Shunyi
1088	2013	4	15	7	59	126	15	85	1300	9	10.4	1002.7	-1	0	WSW	1	Shunyi
1089	2013	4	15	8	76	161	36	76	1399	11	12.7	1002.5	-3.2	0	S	1.8	Shunyi
1090	2013	4	15	9	69	127	65	71	1700	29	14	1002.4	-3.3	0	SW	0.9	Shunyi
1091	2013	4	15	10	70	127	84	54	1899	57	15.3	1001.5	-3.1	0	ESE	2.8	Shunyi
1092	2013	4	15	11	81	139	91	52	2100	67	16.8	1000	-2.8	0	ESE	3.1	Shunyi
1093	2013	4	15	12	89	155	102	50	2399	84	18	999.2	-2.3	0	SE	3.5	Shunyi
1094	2013	4	15	13	82	146	74	37	2100	113	18.5	998	-0.9	0	S	5.1	Shunyi
1095	2013	4	15	14	95	178	71	41	2200	115	18.9	997.2	0.9	0	SSE	3.4	Shunyi
1096	2013	4	15	15	95	177	71	41	2200	111	18.2	996.8	2.1	0	SSE	5.3	Shunyi
1097	2013	4	15	16	NA	28	34	NA	NA	60	17.2	996.7	3.1	0	SE	5.5	Shunyi
1098	2013	4	15	17	48	48	42	33	1399	122	15.5	997.5	3.3	0	SSE	4.4	Shunyi
1099	2013	4	15	18	48	64	42	33	1200	106	13.5	998.1	2.7	0	SE	4.2	Shunyi
1100	2013	4	15	19	60	64	30	29	1000	95	12	999.3	1.9	0	SSE	5.1	Shunyi
1101	2013	4	15	20	56	194	23	31	1000	88	11.1	1000.4	0.5	0	ESE	2.2	Shunyi
1102	2013	4	15	21	48	166	27	29	1200	87	10.8	1000	-1	0	SSE	2.1	Shunyi
1103	2013	4	15	22	48	166	26	29	1300	89	10.4	999.7	-1	0	SSW	2.4	Shunyi
1104	2013	4	15	23	50	156	43	27	1300	79	10	999.6	-0.5	0	S	0.8	Shunyi
1105	2013	4	16	0	58	131	64	39	1399	65	10.3	1000.8	-0.5	0	NW	1.3	Shunyi
1106	2013	4	16	1	57	131	63	38	1300	64	9.6	999.1	-0.1	0	WSW	0.9	Shunyi
1107	2013	4	16	2	60	127	59	47	1300	52	9.7	1000	-0.2	0	NNW	2.2	Shunyi
1108	2013	4	16	3	53	127	58	63	1300	35	9.6	999.7	0.2	0	NNW	0	Shunyi
1109	2013	4	16	4	52	127	57	63	1300	19	8.7	1000.3	0.6	0	N	0.9	Shunyi
1110	2013	4	16	5	51	122	56	78	1300	31	8.7	1001.2	0.4	0	N	1.6	Shunyi
1111	2013	4	16	6	61	128	36	56	1300	37	9.6	1002.2	1	0	WNW	1.1	Shunyi
1112	2013	4	16	7	61	127	36	55	1399	25	12.2	1002.8	0.9	0	ENE	1.9	Shunyi
1113	2013	4	16	8	66	152	56	55	1399	36	14.5	1003.8	2.1	0	NE	2.5	Shunyi
1114	2013	4	16	9	71	178	46	32	1300	72	16.6	1004.3	0.7	0	ENE	3.9	Shunyi
1115	2013	4	16	10	70	176	35	24	1100	91	17.7	1004.5	-1.6	0	ESE	3.4	Shunyi
1116	2013	4	16	11	43	154	20	16	800	100	18.7	1004.2	-1.8	0	ENE	3.5	Shunyi
1117	2013	4	16	12	43	153	20	16	600	106	19.7	1003.7	-1.5	0	E	2.4	Shunyi
1118	2013	4	16	13	32	100	13	11	500	116	20.2	1003.3	-1.6	0	E	1.5	Shunyi
1119	2013	4	16	14	30	55	11	9	500	120	20.8	1002.7	-2.4	0	ENE	2.3	Shunyi
1120	2013	4	16	15	34	50	11	9	500	124	20.4	1002.4	-2.7	0	E	1	Shunyi
1121	2013	4	16	16	30	50	9	10	400	124	20.6	1002.4	-1.9	0	S	1.9	Shunyi
1122	2013	4	16	17	29	46	6	19	500	119	19.3	1002.8	0.3	0	S	4.3	Shunyi
1123	2013	4	16	18	29	50	8	17	500	127	15	1004.5	-0.8	0	S	3.5	Shunyi
1124	2013	4	16	19	29	50	8	17	1000	91	11.8	1006.8	-1	0	SSE	3.9	Shunyi
1125	2013	4	16	20	90	263	28	61	1000	71	10.5	1008.3	-1.9	0	SSE	5.1	Shunyi
1126	2013	4	16	21	77	244	22	51	800	74	9.7	1009.1	-1.1	0	SSE	4.6	Shunyi
1127	2013	4	16	22	77	244	22	51	600	73	9.3	1010.1	-1.2	0	S	2.4	Shunyi
1128	2013	4	16	23	47	134	20	47	700	64	9	1010.5	-0.1	0	SSE	1.9	Shunyi
1129	2013	4	17	0	46	113	16	36	500	65	8.6	1010.3	0.1	0	S	2.4	Shunyi
1130	2013	4	17	1	45	112	16	36	500	67	8.4	1009.7	0.1	0	SSE	1.8	Shunyi
1131	2013	4	17	2	38	64	17	34	600	63	8.3	1010	0.3	0	SE	1.2	Shunyi
1132	2013	4	17	3	43	58	16	31	600	62	8.3	1009.2	0.3	0	SSE	1.3	Shunyi
1133	2013	4	17	4	47	54	16	34	700	57	8.2	1009.2	0.4	0	SSE	1.4	Shunyi
1134	2013	4	17	5	55	57	16	39	800	47	8.2	1009.1	0.7	0	ESE	1.5	Shunyi
1135	2013	4	17	6	58	72	14	39	700	42	8.4	1009.5	0.6	0	SSE	2.2	Shunyi
1136	2013	4	17	7	57	79	16	44	700	39	9.1	1009.8	0.3	0	S	2.1	Shunyi
1137	2013	4	17	8	57	84	25	46	800	40	10.1	1008.9	-1.3	0	S	3.8	Shunyi
1138	2013	4	17	9	57	84	25	46	700	47	11.6	1008.4	-2.6	0	SSW	5.2	Shunyi
1139	2013	4	17	10	44	64	29	34	600	64	13.1	1007.4	-2.8	0	SSE	2.4	Shunyi
1140	2013	4	17	11	42	49	23	21	600	84	13.9	1006.6	-3.4	0	S	2.6	Shunyi
1141	2013	4	17	12	36	54	33	22	800	89	15	1006.1	-3.9	0	SSE	4.2	Shunyi
1142	2013	4	17	13	35	53	32	22	900	96	15.9	1005.2	-3.1	0	SSW	3.5	Shunyi
1143	2013	4	17	14	56	68	32	22	900	99	16.1	1005.1	-3.4	0	SSW	1.5	Shunyi
1144	2013	4	17	15	56	81	31	22	900	105	16	1004.5	-4	0	SSE	3	Shunyi
1145	2013	4	17	16	44	69	15	21	600	104	15.5	1005.3	-3.4	0	SE	1.5	Shunyi
1146	2013	4	17	17	43	68	14	20	600	105	14.1	1005.9	-4.6	0	S	3.9	Shunyi
1147	2013	4	17	18	47	74	11	33	500	98	13.2	1007.2	-5.4	0	S	2.5	Shunyi
1148	2013	4	17	19	45	84	11	36	500	92	12.4	1009.2	-5.6	0	SSE	1.5	Shunyi
1149	2013	4	17	20	40	88	17	41	500	79	11.4	1010.7	-6.5	0	S	0.9	Shunyi
1150	2013	4	17	21	42	86	20	46	500	68	10.6	1011.6	-5	0	NNW	0.7	Shunyi
1151	2013	4	17	22	42	86	19	46	500	58	12.4	1012.8	-5.2	0	NNE	4.8	Shunyi
1152	2013	4	17	23	47	87	12	55	500	45	10.7	1014.1	-6.6	0	NE	3.5	Shunyi
1153	2013	4	18	0	18	106	5	21	400	70	9.3	1015.4	-7.4	0	NE	5.3	Shunyi
1154	2013	4	18	1	14	133	3	13	300	71	8.4	1017.1	-8.6	0	NNE	4.5	Shunyi
1155	2013	4	18	2	13	121	NA	7	200	8	7.9	1018.3	-10.5	0	NE	2.8	Shunyi
1156	2013	4	18	3	12	121	3	7	NA	NA	7.4	1019	-10.4	0	N	3.4	Shunyi
1157	2013	4	18	4	7	60	3	3	100	2	6.8	1019.7	-10.9	0	NE	2	Shunyi
1158	2013	4	18	5	11	26	5	9	200	58	6.3	1020.9	-11.8	0	NE	1.5	Shunyi
1159	2013	4	18	6	14	20	4	9	200	78	7.7	1022.1	-13.3	0	NE	3.4	Shunyi
1160	2013	4	18	7	9	20	4	13	200	71	8.6	1022.9	-15.1	0	ENE	3.6	Shunyi
1161	2013	4	18	8	5	24	3	12	200	68	9.6	1023.2	-15.1	0	NE	2.6	Shunyi
1162	2013	4	18	9	4	23	3	9	300	72	9.9	1022.9	-15.6	0	E	3.7	Shunyi
1163	2013	4	18	10	4	22	3	8	200	79	10.5	1022.3	-15.9	0	ENE	4.5	Shunyi
1164	2013	4	18	11	6	23	3	6	200	76	11.5	1021.1	-15.1	0	ENE	4.6	Shunyi
1165	2013	4	18	12	5	13	3	6	300	85	12.5	1019.8	-15.2	0	ENE	3.7	Shunyi
1166	2013	4	18	13	7	16	3	5	300	90	13.6	1018.9	-15.3	0	E	3.1	Shunyi
1167	2013	4	18	14	NA	17	1.1424	4.9272	NA	93.177	13.9	1017.8	-15.1	0	E	3.2	Shunyi
1168	2013	4	18	15	9	13	3	6	300	94	14.8	1017.1	-15.5	0	NE	3.3	Shunyi
1169	2013	4	18	16	10	17	3	6	300	93	14.4	1016.8	-15.8	0	ESE	2.1	Shunyi
1170	2013	4	18	17	7	17	3	8	300	89	13.9	1017.3	-15.1	0	E	3.2	Shunyi
1171	2013	4	18	18	7	18	3	9	400	89	12.8	1018	-15	0	ENE	2.3	Shunyi
1172	2013	4	18	19	8	22	3	11	400	92	11.9	1018.8	-14	0	E	1.9	Shunyi
1173	2013	4	18	20	14	23	3	16	300	83	11.7	1020.2	-14.1	0	SSE	1	Shunyi
1174	2013	4	18	21	12	29	3	20	300	77	11.5	1020.7	-13.5	0	E	2.1	Shunyi
1175	2013	4	18	22	12	29	3	20	400	70	10.9	1020.9	-14.8	0	ENE	2.4	Shunyi
1176	2013	4	18	23	12	45	3	9	200	94	10.4	1020.8	-13	0	E	2.1	Shunyi
1177	2013	4	19	0	8	23	3	20	300	75	8.1	1021	-2	0	SE	4.2	Shunyi
1178	2013	4	19	1	37	56	13	40	700	32	7.2	1021.4	-1.2	0	ESE	2.1	Shunyi
1179	2013	4	19	2	36	110	12	34	600	38	6.7	1021.7	-2.2	0	SE	2.7	Shunyi
1180	2013	4	19	3	34	86	14	32	600	46	6.8	1021.8	-2.4	0	SE	1.8	Shunyi
1181	2013	4	19	4	26	67	14	35	600	44	6.5	1021.9	-4.6	0	SE	2.7	Shunyi
1182	2013	4	19	5	24	61	17	29	700	50	6.7	1022.3	-5.6	0	SE	2	Shunyi
1183	2013	4	19	6	28	55	24	33	800	47	7	1022.8	-6.4	0	S	1.9	Shunyi
1184	2013	4	19	7	33	64	32	45	1000	41	7.5	1023.5	-5.3	0	SSE	1.6	Shunyi
1185	2013	4	19	8	34	84	35	47	900	41	7.8	1023.4	-4.7	0	SE	2.3	Shunyi
1186	2013	4	19	9	34	84	35	47	800	46	7.1	1023.3	-2.4	0	ESE	1.7	Shunyi
1187	2013	4	19	10	33	76	24.5616	28.1261	NA	62.3322	6.5	1022.9	0.2	0	WNW	3.2	Shunyi
1188	2013	4	19	11	45	74	18	26	1000	65	6.4	1022.2	-0.6	0	W	2.7	Shunyi
1189	2013	4	19	12	48	65	7	38	800	43	8.2	1021.6	-2.2	0	W	2.4	Shunyi
1190	2013	4	19	13	38	56	10	29	700	71	8.5	1020.7	-3.1	0	SW	2.1	Shunyi
1191	2013	4	19	14	35	38	17	27	700	80	8.4	1019.8	-2.9	0	W	1.2	Shunyi
1192	2013	4	19	15	40	42	14	28	800	76	8.4	1019.3	-2.6	0	WSW	2.1	Shunyi
1193	2013	4	19	16	37	48	15	33	800	73	8.1	1018.7	-2.6	0	SW	2	Shunyi
1194	2013	4	19	17	53	54	11	42	800	62	7.4	1018.4	-2.4	0	WSW	3.1	Shunyi
1195	2013	4	19	18	58	60	8	47	800	46	6.5	1019.1	-1.4	0	W	3	Shunyi
1196	2013	4	19	19	53	69	6	49	800	42	5.7	1019.6	-0.2	0	WSW	3	Shunyi
1197	2013	4	19	20	55	73	4	48	800	36	5.4	1020.2	0.6	0	SW	2.1	Shunyi
1198	2013	4	19	21	60	68	3	46	800	36	5.1	1020	0.5	0	SSW	1.6	Shunyi
1199	2013	4	19	22	54	59	3	45	800	36	4.8	1020.2	0.6	0	WSW	1.1	Shunyi
1200	2013	4	19	23	67	53	3	54	800	20	4.8	1020.2	0.6	0	WSW	1.4	Shunyi
1201	2013	4	20	0	75	56	3	61	800	5	4.4	1019.9	0.5	0	W	1	Shunyi
1202	2013	4	20	1	73	64	3	67	800	2	3.6	1019.7	0.5	0	WNW	0.9	Shunyi
1203	2013	4	20	2	59	62	3	64	800	3	2.6	1019.5	0.5	0	WNW	0	Shunyi
1204	2013	4	20	3	74	62	3	60	800	2	2	1019.1	0.7	0	N	0	Shunyi
1205	2013	4	20	4	73	59	3	58	800	2	1.5	1019.4	0.3	0	N	0.2	Shunyi
1206	2013	4	20	5	62	66	3	55	900	2	1.3	1019.6	0.3	0	N	0	Shunyi
1207	2013	4	20	6	63	67	3	54	1000	2	2.9	1020.1	0.9	0	NNW	1.4	Shunyi
1208	2013	4	20	7	69	76	3	51	1000	2	5.1	1020.3	1.6	0	N	1.3	Shunyi
1209	2013	4	20	8	80	88	4	51	1000	8	7.7	1020.2	1.1	0	N	0.9	Shunyi
1210	2013	4	20	9	88	98	9	44	900	22	9.7	1019.8	0.8	0	ESE	1.4	Shunyi
1211	2013	4	20	10	93	101	14	37	900	47	12.3	1019	-0.3	0	NW	1.9	Shunyi
1212	2013	4	20	11	78	86	15	36	900	65	13.6	1017.9	-2.4	0	W	2	Shunyi
1213	2013	4	20	12	73	78	14	31	900	88	15.2	1016.8	-2.3	0	WSW	2.6	Shunyi
1214	2013	4	20	13	62	64	14	27	800	105	16.1	1015.7	-2.9	0	WSW	1.5	Shunyi
1215	2013	4	20	14	50	52	14	28	800	108	16.3	1014.8	-2.3	0	WSW	1.5	Shunyi
1216	2013	4	20	15	51	54	14	32	900	106	16.3	1014.2	-1.3	0	SW	3.5	Shunyi
1217	2013	4	20	16	79	53	11	34	900	116	15.3	1014.2	-1.3	0	SSW	3.9	Shunyi
1218	2013	4	20	17	75	65	10	30	800	109	14.4	1014.4	-1.7	0	WSW	2.6	Shunyi
1219	2013	4	20	18	66	78	8	32	800	98	13.1	1014.8	-1.7	0	SW	2.4	Shunyi
1220	2013	4	20	19	70	83	10	42	800	88	12.6	1015.9	-1.7	0	W	3.1	Shunyi
1221	2013	4	20	20	70	88	9	56	900	74	11.7	1016.7	-1.8	0	SW	1.3	Shunyi
1222	2013	4	20	21	71	97	9	58	900	58	11	1016.8	-1.1	0	WSW	1.5	Shunyi
1223	2013	4	20	22	76	103	11	67	900	49	8.6	1017.3	1	0	SE	0.8	Shunyi
1224	2013	4	20	23	86	107	8	79	1000	28	7.8	1017.4	0	0	S	1.2	Shunyi
1225	2013	4	21	0	94	108	3	90	1100	7	7.1	1017.6	0.5	0	SSW	1.2	Shunyi
1226	2013	4	21	1	103	117	5	85	1100	14	6.4	1017.6	1.1	0	SSE	0.8	Shunyi
1227	2013	4	21	2	106	120	4	93	1100	2	5.9	1017.4	1.4	0	NE	1.4	Shunyi
1228	2013	4	21	3	111	120	3	89	1100	2	5.2	1017.4	2	0	E	0.6	Shunyi
1229	2013	4	21	4	106	120	3	80	1200	2	4.9	1017.1	2.3	0	NE	1.1	Shunyi
1230	2013	4	21	5	116	129	3	64	1100	2	5.1	1017.5	2.1	0	NE	1.6	Shunyi
1231	2013	4	21	6	111	135	3	58	1200	2	6.5	1018.1	2.4	0	NE	1.3	Shunyi
1232	2013	4	21	7	128	143	3	54	1300	3	8.3	1017.9	2.5	0	ESE	0.9	Shunyi
1233	2013	4	21	8	130	175	8	53	1300	6	10.3	1017.8	2.9	0	SSE	1.6	Shunyi
1234	2013	4	21	9	150	183	26	57	1399	10	12.2	1017.7	3.2	0	SSE	1.5	Shunyi
1235	2013	4	21	10	156	183	36	57	1300	24	14.1	1016.7	2.3	0	SSW	2.5	Shunyi
1236	2013	4	21	11	164	170	32	60	1300	42	15.8	1015.5	2.2	0	S	1.6	Shunyi
1237	2013	4	21	12	157	168	28	60	1300	67	16.2	1014.7	2.2	0	SSE	2.2	Shunyi
1238	2013	4	21	13	150	164	29	46	1200	92	17.1	1013.3	2.3	0	SSW	3.9	Shunyi
1239	2013	4	21	14	122	143	30	36	1200	102	18	1012.2	2.3	0	SSW	3.6	Shunyi
1240	2013	4	21	15	112	127	31	35	1200	96	18.4	1011.4	1.4	0	SSW	3.2	Shunyi
1241	2013	4	21	16	112	128	31	35	1200	92	18.1	1010.9	1.1	0	SSW	4	Shunyi
1242	2013	4	21	17	114	123	52	41	NA	89.7498	17.1	1011.3	1.9	0	SSW	4.2	Shunyi
1243	2013	4	21	18	105	133	69	46	NA	89.964	16.1	1011.5	2.8	0	SSW	3.6	Shunyi
1244	2013	4	21	19	152	153	55	49	NA	82.0386	14.9	1012.4	3.4	0	S	2.4	Shunyi
1245	2013	4	21	20	140	159	34.8432	42.0865	NA	89.1072	14.6	1012.8	2.8	0	SSW	2.2	Shunyi
1246	2013	4	21	21	123	136	27	44	NA	76.8978	13.9	1012.7	2.5	0	S	2.6	Shunyi
1247	2013	4	21	22	108	116	24	46	NA	67.2588	13.3	1012.9	2.8	0	S	2.9	Shunyi
1248	2013	4	21	23	95	100	21	42	900	70	12.4	1012.8	2.8	0	SSW	2.2	Shunyi
1249	2013	4	22	0	78	96	17	44	800	62	11.7	1012.6	3.2	0	SSW	2.9	Shunyi
1250	2013	4	22	1	82	96	14	46	800	52	10.4	1012.4	3.2	0	SE	1.4	Shunyi
1251	2013	4	22	2	89	99	NA	6	100	2	9.6	1012.3	3.3	0	SSE	1.8	Shunyi
1252	2013	4	22	3	91	100	6	3	NA	NA	9.2	1012.5	3.4	0	SSE	1.7	Shunyi
1253	2013	4	22	4	95	97	8	NA	100	2	8.4	1012.4	3.2	0	SSE	1.4	Shunyi
1254	2013	4	22	5	101	107	7	58	800	9	8.5	1012.9	3.7	0	SSE	2	Shunyi
1255	2013	4	22	6	110	123	6	64	1100	6	9.4	1012.9	4.2	0	SSE	1.8	Shunyi
1256	2013	4	22	7	122	136	8	64	1200	6	10.2	1012.7	4.8	0	SE	1.8	Shunyi
1257	2013	4	22	8	149	155	14	57	1200	13	11.8	1013	5	0	SSW	1.6	Shunyi
1258	2013	4	22	9	164	165	26	49	1100	28	13.1	1012.5	5.3	0	S	2.2	Shunyi
1259	2013	4	22	10	147	168	40	47	1000	40	13.3	1012.2	5.7	0	S	1.3	Shunyi
1260	2013	4	22	11	153	162	39	45	1100	53	14.3	1011.7	6.1	0	SSW	1.9	Shunyi
1261	2013	4	22	12	162	170	45	43	1200	68	14.4	1011.5	6.2	0	S	2.8	Shunyi
1262	2013	4	22	13	174	176	52	45	1300	69	15	1010.7	6.8	0	S	2.6	Shunyi
1263	2013	4	22	14	NA	181	24	NA	500	NA	15.4	1009.5	6.7	0	SSE	2	Shunyi
1264	2013	4	22	15	NA	190	NA	13	600	NA	15.6	1008.7	6.6	0	S	2.6	Shunyi
1265	2013	4	22	16	103	198	66	44	1399	72	15.4	1008.2	6.4	0	S	3.7	Shunyi
1266	2013	4	22	17	103	198	66	44	1300	74	15	1008.6	6.5	0	S	2.2	Shunyi
1267	2013	4	22	18	153	163	33	38	1100	80	14.5	1008.6	6.6	0	SSE	0.6	Shunyi
1268	2013	4	22	19	146	126	22	52	1000	71	13.1	1009.1	6.4	0	SSE	0.1	Shunyi
1269	2013	4	22	20	154	115	16	71	1100	44	11.5	1009.3	7	0	ESE	0.9	Shunyi
1270	2013	4	22	21	155	131	10	108	1300	2	12	1009	6.5	0	SE	0.6	Shunyi
1271	2013	4	22	22	140	156	8	87	1300	12	13.3	1008.9	5.9	0	SE	1.8	Shunyi
1272	2013	4	22	23	151	160	11	77	1399	24	13.5	1008.8	7	0	S	3	Shunyi
1273	2013	4	23	0	170	187	12	83	1300	16	12.7	1008.6	6.5	0	SSE	2.7	Shunyi
1274	2013	4	23	1	135	175	11	45	1100	50	11.6	1008.4	6.3	0	S	1.5	Shunyi
1275	2013	4	23	2	128	129	8	41	1000	46	10.6	1008.4	6.5	0	S	2.4	Shunyi
1276	2013	4	23	3	133	106	6	43	1000	38	10	1007.9	6.3	0	SSE	1.9	Shunyi
1277	2013	4	23	4	132	104	4	44	1000	33	9.5	1007.6	6.4	0	SSE	0.8	Shunyi
1278	2013	4	23	5	140	105	3	41	1000	31	9.9	1007.7	7	0	SSE	2.5	Shunyi
1279	2013	4	23	6	147	108	4	45	1100	24	9.9	1008	7	0	SW	1.8	Shunyi
1280	2013	4	23	7	158	117	4	45	1200	21	10.1	1008.6	7.2	0	S	1.4	Shunyi
1281	2013	4	23	8	179	131	4	50	1300	13	10.5	1008.4	7.2	0	SSE	0.6	Shunyi
1282	2013	4	23	9	209	149	6	54	1300	8	11.4	1008.4	7.3	0	SSW	1.2	Shunyi
1283	2013	4	23	10	210	164	11	NA	1100	4	12.1	1008	7.4	0	SE	1.5	Shunyi
1284	2013	4	23	11	215	187	14	54	1399	14	13.9	1007.4	7.9	0	ESE	0.6	Shunyi
1285	2013	4	23	12	225	201	22	53	1399	21	13.2	1006.4	8.1	0	SSW	1.9	Shunyi
1286	2013	4	23	13	235	209	23	61	1500	20	15.2	1007	8.2	0	WNW	3.5	Shunyi
1287	2013	4	23	14	234	219	31	63	1600	29	15.5	1005.8	8.5	0	ENE	2.9	Shunyi
1288	2013	4	23	15	225	236	36	69	1700	27	15.2	1006.8	8.4	0	NE	3.2	Shunyi
1289	2013	4	23	16	231	247	34	54	1600	38	14.4	1007.6	8.1	0	E	2.2	Shunyi
1290	2013	4	23	17	233	237	26	56	1600	40	14.6	1007.6	7.2	0	E	0.1	Shunyi
1291	2013	4	23	18	158	201	18	41	1100	55	13.8	1008.6	7.6	0	NNE	1.2	Shunyi
1292	2013	4	23	19	105	112	13	52	1100	46	13	1009.4	7.7	0	NNW	0.9	Shunyi
1293	2013	4	23	20	150	76	9	72	1200	22	12	1009.8	8.1	0	NE	1.2	Shunyi
1294	2013	4	23	21	165	123	7	75	1300	10	10.6	1010	8.4	0	NNE	1.6	Shunyi
1295	2013	4	23	22	163	138	5	59	1300	16	9.8	1010	8.2	0	NNE	1	Shunyi
1296	2013	4	23	23	168	130	5	53	1200	18	9.7	1010	8.5	0	N	1.1	Shunyi
1297	2013	4	24	0	183	130	4	57	1300	10	9	1009.6	7.9	0	NNE	1	Shunyi
1298	2013	4	24	1	183	141	3	61	1399	2	8.5	1009.5	7.4	0	NNE	1.6	Shunyi
1299	2013	4	24	2	156	131	3	42	1200	7	8.2	1009.4	7.1	0	N	1.2	Shunyi
1300	2013	4	24	3	144	117	3	33	1100	12	8	1009.2	6.8	0	N	1.3	Shunyi
1301	2013	4	24	4	123	95	3	36	1100	9	7.4	1009.2	6.2	0	NNE	1.6	Shunyi
1302	2013	4	24	5	114	78	3	42	1100	2	7.3	1009	5.9	0	NW	0.9	Shunyi
1303	2013	4	24	6	102	72	3	39	1100	2	8.5	1008.9	6.3	0	NNE	1.8	Shunyi
1304	2013	4	24	7	93	74	3	34	1100	9	11.3	1008.2	7	0	N	1.4	Shunyi
1305	2013	4	24	8	76	82	6	29	1000	19	14.7	1008	7.3	0	NNE	1.1	Shunyi
1306	2013	4	24	9	70	70	12	22	1000	30	16.9	1007.3	5.8	0	NNW	1.5	Shunyi
1307	2013	4	24	10	70	74	16	40	1100	48	20.1	1006.3	3.3	0	WSW	2.3	Shunyi
1308	2013	4	24	11	88	68	15	52	1100	43	22.6	1004.9	0.4	0	SW	5.1	Shunyi
1309	2013	4	24	12	53	61	14	42	900	53	24.2	1004.3	-6	0	W	8.3	Shunyi
1310	2013	4	24	13	40	82	9	35	800	53	24	1003.9	-6.1	0	WNW	7.4	Shunyi
1311	2013	4	24	14	18	164	5	24	600	61	22.5	1003.6	-7.3	0	NW	6.7	Shunyi
1312	2013	4	24	15	13	88	3	18	500	72	22.2	1003.6	-5.7	0	NNW	4	Shunyi
1313	2013	4	24	16	10	34	3	14	500	79	20.7	1003.9	-3.1	0	N	3.4	Shunyi
1314	2013	4	24	17	7	50	3	14	500	66	19.3	1004.3	-1.8	0	N	4.6	Shunyi
1315	2013	4	24	18	10	59	3	13	400	80	18.8	1005.3	-2.8	0	NNW	3.1	Shunyi
1316	2013	4	24	19	10	44	3	19	500	73	18.6	1007.7	-3.6	0	N	4.2	Shunyi
1317	2013	4	24	20	13	30	3	17	500	71	16.3	1009.1	-3.3	0	WNW	5.7	Shunyi
1318	2013	4	24	21	10	44	3	12	400	68	14.5	1010	-2.9	0	NW	4.5	Shunyi
1319	2013	4	24	22	10	54	3	11	400	75	14	1010.4	-2.9	0	WNW	3.4	Shunyi
1320	2013	4	24	23	10	18	3	9	400	80	13.7	1010.3	-3.6	0	NW	2.6	Shunyi
1321	2013	4	25	0	11	12	3	8	400	81	12.3	1009.8	-3.5	0	WNW	2.1	Shunyi
1322	2013	4	25	1	3	6	3	7	400	82	10.4	1009.4	-3.3	0	SW	1	Shunyi
1323	2013	4	25	2	8	10	3	30	400	55	8.5	1009.5	-2.5	0	W	1.4	Shunyi
1324	2013	4	25	3	13	19	5	63	500	18	10.8	1009.4	-4.5	0	WNW	2.5	Shunyi
1325	2013	4	25	4	11	26	5	59	500	23	11.9	1009.8	-6.1	0	NW	3.6	Shunyi
1326	2013	4	25	5	11	22	3	26	400	58	12.8	1010.6	-6.8	0	NW	3.4	Shunyi
1327	2013	4	25	6	8	15	3	16	400	71	14	1010.8	-6.3	0	WNW	3.7	Shunyi
1328	2013	4	25	7	9	15	3	20	400	65	15.1	1011.1	-5.9	0	NW	5	Shunyi
1329	2013	4	25	8	9	23	3	19	400	66	16.2	1011.1	-6.2	0	NW	3.7	Shunyi
1330	2013	4	25	9	10	27	3	17	400	61	17.5	1010.9	-6.4	0	WNW	6.4	Shunyi
1331	2013	4	25	10	9	26	3	14	400	70	19.1	1010.7	-9.1	0	N	6.1	Shunyi
1332	2013	4	25	11	10	25	3	13	400	64	19.7	1010.3	-8.6	0	N	6.3	Shunyi
1333	2013	4	25	12	7	41	3	13	400	54	20.3	1009.7	-8.1	0	NW	4	Shunyi
1334	2013	4	25	13	10	66	3	10	400	64	21.2	1009	-8.4	0	N	4.1	Shunyi
1335	2013	4	25	14	7	40	3	10	400	76	21.5	1008.2	-8.1	0	NW	4.9	Shunyi
1336	2013	4	25	15	7	22	3	9	400	79	21.7	1007.6	-8	0	NNE	4.6	Shunyi
1337	2013	4	25	16	7	25	3	9	400	84	21.9	1007.6	-8.8	0	NNW	3.5	Shunyi
1338	2013	4	25	17	6	31	3	9	400	86	21.3	1007.7	-10.4	0	NW	3.5	Shunyi
1339	2013	4	25	18	9	29	3	12	400	87	20.1	1008.1	-10.2	0	N	2.1	Shunyi
1340	2013	4	25	19	8	20	3	17	400	83	18.2	1009	-10.7	0	NNW	1.4	Shunyi
1341	2013	4	25	20	11	22	3	23	500	79	14.7	1009.7	-5.2	0	NNE	0.4	Shunyi
1342	2013	4	25	21	11	40	3	24	500	74	12.1	1010.1	-3.7	0	S	1.1	Shunyi
1343	2013	4	25	22	13	53	3	29	500	68	11.3	1010.3	-3.6	0	SSE	0.4	Shunyi
1344	2013	4	25	23	24	52	5	90	700	5	9.2	1010.3	-1.3	0	SSW	0.1	Shunyi
1345	2013	4	26	0	32	72	7	93	900	2	8.9	1010	-3	0	W	0.9	Shunyi
1346	2013	4	26	1	30	71	8	88	1000	2	10.2	1009.8	-2.5	0	WNW	0.9	Shunyi
1347	2013	4	26	2	23	65	NA	10	200	2	10.5	1009.5	-4.7	0	N	1.4	Shunyi
1348	2013	4	26	3	33	74	6	3	NA	NA	9.6	1009.3	-3.7	0	WNW	1.1	Shunyi
1349	2013	4	26	4	35	78	5	NA	100	2	8.1	1009.1	-2.3	0	WNW	0.1	Shunyi
1350	2013	4	26	5	24	57	6	66	400	2	8.2	1009.5	-2.2	0	NNE	1.5	Shunyi
1351	2013	4	26	6	30	49	8	61	500	2	10.2	1009.4	-2.2	0	NE	1.4	Shunyi
1352	2013	4	26	7	26	65	9	51	600	5	13.3	1009.6	-3.5	0	ENE	1.4	Shunyi
1353	2013	4	26	8	34	68	13	46	600	9	16	1008.9	-3	0	NE	1.3	Shunyi
1354	2013	4	26	9	32	82	15	46	600	17	17.8	1008.8	-2.5	0	ENE	2.1	Shunyi
1355	2013	4	26	10	43	87	14	54	700	24	19.7	1008	-1.5	0	NE	2.1	Shunyi
1356	2013	4	26	11	48	111	15	58	700	33	21.4	1007	0	0	ENE	2.4	Shunyi
1357	2013	4	26	12	67	109	24	56	700	74	23	1006.1	0.7	0	SSW	1.6	Shunyi
1358	2013	4	26	13	72	122	33	34	700	127	23.2	1005.2	1.5	0	ESE	2.3	Shunyi
1359	2013	4	26	14	94	123	45	29	1000	153	23.7	1004.1	1.3	0	ESE	3.2	Shunyi
1360	2013	4	26	15	77	122	36	21	900	155	23.7	1003.5	1.3	0	SE	2.5	Shunyi
1361	2013	4	26	16	75	101	37	27	700	147	22.8	1003	1.2	0	SE	3	Shunyi
1362	2013	4	26	17	75	111	37	34	800	137	22.3	1003	1.9	0	SE	2.7	Shunyi
1363	2013	4	26	18	72	124	41	38	700	126	20.8	1003.5	2.1	0	SE	3.5	Shunyi
1364	2013	4	26	19	74	125	49	40	700	125	19.4	1004.1	1.4	0	SSE	2.4	Shunyi
1365	2013	4	26	20	72	128	41	48	600	104	18.6	1005	0.2	0	SE	1.7	Shunyi
1366	2013	4	26	21	64	120	33	44	700	99	18	1005.8	-2.3	0	SE	2.4	Shunyi
1367	2013	4	26	22	56	102	28	48	700	80	17.2	1006.2	-0.5	0	SE	1.4	Shunyi
1368	2013	4	26	23	48	98	35	51	700	62	16.5	1005.8	-0.7	0	SSE	1.8	Shunyi
1369	2013	4	27	0	53	102	37	45	700	61	15.5	1006.5	-0.3	0	N	0.6	Shunyi
1370	2013	4	27	1	48	105	60	36	800	68	14.1	1006.3	0	0	W	0.7	Shunyi
1371	2013	4	27	2	51	77	61	39	1000	60	11.7	1006.3	2.2	0	WSW	0.1	Shunyi
1372	2013	4	27	3	60	73	59	55	1300	39	10.8	1006.2	3.1	0	NNW	0.6	Shunyi
1373	2013	4	27	4	66	82	52	92	1300	4	10	1006.4	4.1	0	WNW	0.2	Shunyi
1374	2013	4	27	5	65	95	54	87	1300	8	11	1007.3	0.7	0	N	1.1	Shunyi
1375	2013	4	27	6	62	94	41	84	1200	5	13.2	1008	0.6	0	NNE	1.5	Shunyi
1376	2013	4	27	7	52	92	32	57	900	30	16	1008.6	0.5	0	N	1.3	Shunyi
1377	2013	4	27	8	65	92	36	64	1100	17	19.3	1008.7	-3	0	NE	2.2	Shunyi
1378	2013	4	27	9	65	121	36	53	1100	40	20.1	1009	-2.3	0	ESE	1.3	Shunyi
1379	2013	4	27	10	43	96	31	27	900	89	21.3	1008.8	-0.7	0	S	3.4	Shunyi
1380	2013	4	27	11	30	65	31	21	900	107	22.3	1008.2	-0.5	0	NNE	2	Shunyi
1381	2013	4	27	12	36	76	35	21	1000	115	22.8	1007.4	0.6	0	ENE	1.8	Shunyi
1382	2013	4	27	13	43	87	38	21	1100	127	23.7	1006.8	1.3	0	E	2	Shunyi
1383	2013	4	27	14	53	104	42	23	1300	135	24.3	1006	1.8	0	SE	4	Shunyi
1384	2013	4	27	15	57	126	42	26	1300	140	23.8	1005.6	2.6	0	SE	4.1	Shunyi
1385	2013	4	27	16	63	157	41	24	1100	157	23	1005.9	3.5	0	SSE	3.6	Shunyi
1386	2013	4	27	17	74	180	44	23	1100	180	22.1	1006.2	3.7	0	SSE	3.9	Shunyi
1387	2013	4	27	18	74	180	45	26	1200	178	20.6	1007	4.2	0	SSE	2.1	Shunyi
1388	2013	4	27	19	80	159	39	32	1000	174	19.5	1008.2	4.4	0	SE	2.4	Shunyi
1389	2013	4	27	20	83	146	43	37	1200	145	18.3	1009.3	3.7	0	SSE	3	Shunyi
1390	2013	4	27	21	77	141	49.98	32.6427	NA	131.5188	17.1	1009.1	4.4	0	SE	2.2	Shunyi
1391	2013	4	27	22	82	142	61	36	1500	129	16.1	1009.5	4.2	0	SSW	1	Shunyi
1392	2013	4	27	23	95	132	57	52	1600	111	14.9	1009.4	4.6	0	WSW	0.9	Shunyi
1393	2013	4	28	0	94	137	54	54	1800	96	13.8	1008.8	4.9	0	S	1.6	Shunyi
1394	2013	4	28	1	96	144	51	66	1899	75	13.6	1008.1	4.2	0	SSW	1.3	Shunyi
1395	2013	4	28	2	97	152	52	52	2299	80	13.7	1007.7	4.6	0	S	0.9	Shunyi
1396	2013	4	28	3	102	153	55	84	2399	38	12.2	1007.2	4.2	0	S	1.2	Shunyi
1397	2013	4	28	4	106	154	67	68	2500	48	12.4	1007	4.1	0	WSW	0.8	Shunyi
1398	2013	4	28	5	105	152	70	75	2600	40	12.4	1006.5	4.1	0	SE	1.3	Shunyi
1399	2013	4	28	6	105	153	78	81	2799	33	13.5	1006.8	3.8	0	SE	1.9	Shunyi
1400	2013	4	28	7	104	158	92	81	2899	32	14.2	1007.3	3.9	0	S	2	Shunyi
1401	2013	4	28	8	105	166	112	72	3100	47	15.8	1007.4	4.8	0	SSE	2.3	Shunyi
1402	2013	4	28	9	112	178	112	71	3100	51	15.5	1006.8	5.1	0	SSE	3.2	Shunyi
1403	2013	4	28	10	116	185	121	61	3299	76	15.7	1007.3	5.9	0	SE	1.6	Shunyi
1404	2013	4	28	11	91	171	82	43	2399	105	17.2	1006.3	6.7	0	WSW	0.8	Shunyi
1405	2013	4	28	12	85	147	74	37	2200	115	17.3	1005.6	6.5	0	NNE	1.3	Shunyi
1406	2013	4	28	13	95	121	70	35	2200	122	17.4	1005.1	6.3	0	SSE	0.8	Shunyi
1407	2013	4	28	14	92	121	72	37	2100	124	18	1004.3	6.5	0	SSE	1.4	Shunyi
1408	2013	4	28	15	93	132	72	45	2100	120	18.7	1004.3	6.8	0	SW	1.6	Shunyi
1409	2013	4	28	16	101	126	63	38	2000	131	19.4	1004.3	6.5	0	E	0.4	Shunyi
1410	2013	4	28	17	97	127	60	46	2000	127	19.4	1005	5.8	0	WNW	3.8	Shunyi
1411	2013	4	28	18	96	134	57	69	2000	103	19.8	1006.7	-3.2	0	NNW	4.5	Shunyi
1412	2013	4	28	19	68	127	32	53	1500	82	18.9	1008	-3.9	0	NW	2.9	Shunyi
1413	2013	4	28	20	13	88	3	27	600	79	19.1	1008.5	-5.1	0	NNW	3.2	Shunyi
1414	2013	4	28	21	15	57	3	24	500	79	16.1	1009.2	-2	0	NNE	0.8	Shunyi
1415	2013	4	28	22	14	54	3	24	400	74	12.8	1009.9	0.8	0	NE	0	Shunyi
1416	2013	4	28	23	8	50	4	25	400	72	11.1	1010.4	0.5	0	WSW	0.7	Shunyi
1417	2013	4	29	0	14	40	6	37	500	45	17.2	1010.6	-7.4	0	WNW	2.2	Shunyi
1418	2013	4	29	1	18	47	4	49	400	39	16.9	1010.8	-7.6	0	NW	1.8	Shunyi
1419	2013	4	29	2	6	23	3	10	300	98	11.3	1010.6	-4.4	0	S	0.6	Shunyi
1420	2013	4	29	3	9	14	3	13	300	94	8.9	1010.1	-0.7	0	S	0	Shunyi
1421	2013	4	29	4	12	23	3	69	400	24	7.7	1009.7	-0.5	0	NE	0.4	Shunyi
1422	2013	4	29	5	12	39	5	70	NA	21.42	8.1	1010.3	-1.4	0	SW	0.6	Shunyi
1423	2013	4	29	6	16	33	7	73	NA	16.7076	15.6	1010.7	-3.9	0	WNW	1.5	Shunyi
1424	2013	4	29	7	19	48	8	87	NA	4.7124	19.9	1010.8	-6.7	0	NNW	1.9	Shunyi
1425	2013	4	29	8	22	72	7	66	NA	34.0578	21.5	1010.7	-6.3	0	WNW	3.2	Shunyi
1426	2013	4	29	9	14	48	5	35	NA	76.041	23.1	1010.2	-5.9	0	W	4.8	Shunyi
1427	2013	4	29	10	11	36	4	27	NA	82.6812	24.4	1009.4	-6.9	0	NNW	4.6	Shunyi
1428	2013	4	29	11	9	67	3	25	NA	78.183	25.3	1008.4	-7.3	0	NW	4.7	Shunyi
1429	2013	4	29	12	8	35	3	14	400	96	26.7	1007.5	-7.5	0	WNW	4.9	Shunyi
1430	2013	4	29	13	14	37	3	13	400	86	27.2	1006.6	-7.1	0	NW	7.2	Shunyi
1431	2013	4	29	14	13	82	3	13	300	72	27.8	1005.5	-6.6	0	NW	5.2	Shunyi
1432	2013	4	29	15	10	151	3	11	300	72	27.9	1005	-6.6	0	NW	5	Shunyi
1433	2013	4	29	16	15	157	3	11	300	73	27.8	1004.9	-8	0	NW	3.9	Shunyi
1434	2013	4	29	17	9	100	3	11	300	74	27.1	1005	-7.2	0	NW	3.8	Shunyi
1435	2013	4	29	18	16	84	3	12	300	84	26	1005.8	-8	0	NW	4.6	Shunyi
1436	2013	4	29	19	14	89	3	12	300	91	24.9	1006.9	-7.6	0	NW	4.2	Shunyi
1437	2013	4	29	20	14	74	3	12	300	94	24	1007.7	-8.3	0	NW	2	Shunyi
1438	2013	4	29	21	14	70	3	16	300	93	23.4	1008	-7.7	0	NW	2.4	Shunyi
1439	2013	4	29	22	14	68	3	17	400	92	21.8	1008.4	-6.9	0	N	1.9	Shunyi
1440	2013	4	29	23	15	62	3	17	300	88	21.4	1009.2	-7.2	0	NW	2.6	Shunyi
1441	2013	4	30	0	13	57	3	16	300	86	19.8	1010.6	-8.5	0	NNE	4	Shunyi
1442	2013	4	30	1	13	52	3	11	300	92	17.8	1011	-9.2	0	ENE	2.8	Shunyi
1443	2013	4	30	2	12	44	3	8	100	4	15.7	1011	-8.6	0	NE	1.7	Shunyi
1444	2013	4	30	3	13	43	9	4	NA	NA	13.9	1011.2	-5.8	0	WNW	1	Shunyi
1445	2013	4	30	4	12	36	3	4	100	25	12.4	1011.1	-5.6	0	NE	1.3	Shunyi
1446	2013	4	30	5	10	37	3	13	200	68	12.8	1011.9	-5.8	0	NNE	0.9	Shunyi
1447	2013	4	30	6	11	39	3	15	200	83	16.7	1012.3	-6.4	0	NE	1.9	Shunyi
1448	2013	4	30	7	11	47	3	20	200	73	18.9	1012.7	-7.5	0	ENE	1.9	Shunyi
1449	2013	4	30	8	11	47	3	16	300	77	20.7	1012.5	-7.8	0	NE	3.4	Shunyi
1450	2013	4	30	9	12	40	3	12	300	86	22.1	1012.2	-6.7	0	ENE	3.2	Shunyi
1451	2013	4	30	10	9	31	3	11	300	94	23.4	1011.6	-7.7	0	NE	2.6	Shunyi
1452	2013	4	30	11	7	23	3	9	300	101	25.2	1010.8	-7.4	0	NE	3.3	Shunyi
1453	2013	4	30	12	10	16	3	9	300	111	26.2	1010.1	-6.6	0	NNE	1.9	Shunyi
1454	2013	4	30	13	7	10	3	7	300	118	27.3	1009	-7	0	E	1.3	Shunyi
1455	2013	4	30	14	10	20	3	8	300	121	27.8	1008.3	-8	0	NW	1.3	Shunyi
1456	2013	4	30	15	11	18	3	9	300	120	27.6	1007.9	-6.8	0	E	2.8	Shunyi
1457	2013	4	30	16	11	28	3	9	300	119	27.6	1007.7	-8.2	0	ENE	1.8	Shunyi
1458	2013	4	30	17	16	32	3	9	300	116	26.6	1007.6	-8.9	0	ENE	2.8	Shunyi
1459	2013	4	30	18	12	37	3	11	300	108	24.5	1008.5	-9.2	0	ENE	2.1	Shunyi
1460	2013	4	30	19	12	48	3	18	300	96	22.8	1009.3	-9.2	0	ENE	3.6	Shunyi
1461	2013	4	30	20	11	43	3	18	300	90	20.3	1010.7	-8.1	0	ENE	1.1	Shunyi
1462	2013	4	30	21	17	48	3	20	300	80	18	1011.6	-8.2	0	E	1.3	Shunyi
1463	2013	4	30	22	24	55	3	33	400	69	15.8	1012.8	-3.7	0	ESE	4.2	Shunyi
1464	2013	4	30	23	26	86	4	21	400	84	14.7	1014	-2.3	0	ESE	2	Shunyi
1465	2013	5	1	0	21	125	21	22	600	79	13.8	1014.6	-1.4	0	S	1.1	Shunyi
1466	2013	5	1	1	28	87	27	25	800	71	11.6	1015	-0.3	0	WSW	1	Shunyi
1467	2013	5	1	2	24	84	23	25	900	69	9.6	1015.1	1	0	W	0.9	Shunyi
1468	2013	5	1	3	26	76	19	25	900	65	8.7	1014.7	3.3	0	WNW	0.5	Shunyi
1469	2013	5	1	4	29	75	20	43	1000	43	7.9	1014.5	2.4	0	SSW	0.5	Shunyi
1470	2013	5	1	5	32	69	17	54	1100	30	9.6	1014.9	2.2	0	W	0.9	Shunyi
1471	2013	5	1	6	37	78	15	53	1100	25	13.3	1015	1	0	WNW	0.7	Shunyi
1472	2013	5	1	7	46	89	29	75	1300	2	15.8	1015	0.4	0	W	1	Shunyi
1473	2013	5	1	8	40	109	33	70	1000	19	17.2	1014.8	0.3	0	NW	1.3	Shunyi
1474	2013	5	1	9	35	90	28	45	900	54	19.2	1014.2	0.7	0	S	1.2	Shunyi
1475	2013	5	1	10	36	78	24	46	900	64	20.3	1013.2	-1.5	0	SE	1.7	Shunyi
1476	2013	5	1	11	32	82	20	48	800	67	21.8	1012	-4.4	0	NE	1.3	Shunyi
1477	2013	5	1	12	20	54	13	33	700	87	22.8	1010.7	-3.6	0	E	2.1	Shunyi
1478	2013	5	1	13	24	32	12	29	600	97	23.9	1009.8	-4.3	0	SSW	2.5	Shunyi
1479	2013	5	1	14	27	36	12	27	600	103	24.5	1008.7	-3.9	0	SSW	1.6	Shunyi
1480	2013	5	1	15	28	38	9	26	500	105	24.9	1008.2	-0.3	0	S	3	Shunyi
1481	2013	5	1	16	31	42	7	25	600	121	24.1	1007.9	-0.3	0	S	4.7	Shunyi
1482	2013	5	1	17	41	66	8	26	600	132	22.8	1007.8	0.6	0	SSW	3.7	Shunyi
1483	2013	5	1	18	39	90	8	26	700	137	21.6	1008.4	1.8	0	SW	2.4	Shunyi
1484	2013	5	1	19	33	101	9	28	700	139	20.5	1009	0.8	0	WSW	2.3	Shunyi
1485	2013	5	1	20	41	98	12	36	700	117	18.1	1009.4	0.7	0	S	0.8	Shunyi
1486	2013	5	1	21	43	109	13	54	800	98	17.5	1009.8	1	0	SSE	1.4	Shunyi
1487	2013	5	1	22	48	97	8	73	800	64	16.8	1009.8	3.5	0	SE	1.5	Shunyi
1488	2013	5	1	23	65	118	17	50	1000	80	16	1010.1	3.4	0	SSE	1.9	Shunyi
1489	2013	5	2	0	64	151	24	51	1200	63	16.1	1010.4	1.8	0	SE	1.5	Shunyi
1490	2013	5	2	1	56	131	21	54	1100	49	15.7	1010.2	1	0	SE	2.1	Shunyi
1491	2013	5	2	2	55	99	28	45	1200	55	14.9	1010.1	1.4	0	SE	2.1	Shunyi
1492	2013	5	2	3	53	89	28	52	1500	41	14.3	1010.4	2.8	0	SE	2.4	Shunyi
1493	2013	5	2	4	74	108	32	62	1700	30	13.8	1010.1	4.6	0	SE	2.4	Shunyi
1494	2013	5	2	5	97	134	29	56	2100	35	13.7	1010.4	5.1	0	SE	2.5	Shunyi
1495	2013	5	2	6	106	155	35	87	2100	5	14.4	1011	5.5	0	SSE	1.7	Shunyi
1496	2013	5	2	7	105	166	47	76	2299	15	15.4	1011.7	5.9	0	E	1.6	Shunyi
1497	2013	5	2	8	113	171	55	68	2299	21	16.3	1011.5	5	0	ESE	2.2	Shunyi
1498	2013	5	2	9	113	177	59	51	2100	52	18.5	1011	5	0	E	1.9	Shunyi
1499	2013	5	2	10	96	158	59	17	600	18	20.2	1010.3	3.8	0	SE	3.2	Shunyi
1500	2013	5	2	11	87	139	51	39	1600	97	21.7	1009.4	2.9	0	WSW	2.6	Shunyi
1501	2013	5	2	12	68	110	36	30	1300	127	22	1008.4	2.6	0	S	2.4	Shunyi
1502	2013	5	2	13	65	86	33	20	1200	157	23.1	1007.5	3.1	0	SSE	4	Shunyi
1503	2013	5	2	14	69	74	30	21	1200	160	23.5	1006.5	2.9	0	SSE	3.7	Shunyi
1504	2013	5	2	15	78	80	32	26	1300	159	23.6	1005.9	4	0	S	2.6	Shunyi
1505	2013	5	2	16	84	99	37	27	1100	164	23	1005.5	4	0	SE	3.8	Shunyi
1506	2013	5	2	17	87	114	46	29	1100	162	22	1005.6	4.1	0	ESE	3.2	Shunyi
1507	2013	5	2	18	77	123	49	38	1000	136	20.6	1006.1	3.8	0	ESE	4	Shunyi
1508	2013	5	2	19	74	134	51	44	900	121	19.5	1007.1	3.6	0	SE	3.2	Shunyi
1509	2013	5	2	20	67	131	41	38	800	113	18.1	1008.1	3.9	0	SE	3.4	Shunyi
1510	2013	5	2	21	69	123	40	45	700	92	17.7	1009	3.9	0	E	3.7	Shunyi
1511	2013	5	2	22	65	124	35	31	800	99	17.4	1009.5	4.3	0	ESE	3.8	Shunyi
1512	2013	5	2	23	61	110	28	22	600	113	17.3	1010.6	3.9	0	ESE	4.4	Shunyi
1513	2013	5	3	0	61	89	56	34	1100	82	15.1	1012.1	6.4	0	SE	1.8	Shunyi
1514	2013	5	3	1	77	111	49	48	2000	54	14.5	1012.9	7.5	0	ESE	3.2	Shunyi
1515	2013	5	3	2	82	148	28	34	1899	65	13.7	1013	7.7	0	SE	3.2	Shunyi
1516	2013	5	3	3	61	122	12	15	1100	98	13.9	1013.2	6.5	0	ENE	1.7	Shunyi
1517	2013	5	3	4	49	56	9	12	800	110	13.7	1013.7	6.8	0	NNE	0.9	Shunyi
1518	2013	5	3	5	50	56	7	13	700	104	13.9	1014	6.3	0	SW	1	Shunyi
1519	2013	5	3	6	51	35	6	12	700	106	14.6	1014.6	6.4	0	NNE	1.4	Shunyi
1520	2013	5	3	7	49	31	9	21	700	96	16.1	1014.9	6.2	0	NNW	1.8	Shunyi
1521	2013	5	3	8	46	47	17	30	800	86	17.2	1015.3	6.4	0	NW	1.8	Shunyi
1522	2013	5	3	9	50	53	15	19	700	107	18.6	1015.1	6.7	0	WNW	2	Shunyi
1523	2013	5	3	10	53	56	13	19	800	110	18.7	1015	6.8	0	SSW	1.2	Shunyi
1524	2013	5	3	11	52	72	15	18	900	120	20.5	1014.5	6.8	0	SSE	2.8	Shunyi
1525	2013	5	3	12	54	66	16	20	900	129	21	1013.9	5.7	0	SSW	1.5	Shunyi
1526	2013	5	3	13	51	53	16	24	900	143	22	1013.2	5.8	0	WSW	2.6	Shunyi
1527	2013	5	3	14	58	60	16	19	900	155	22.3	1012.6	5.2	0	SSE	2.6	Shunyi
1528	2013	5	3	15	58	59	16	19	900	162	22.5	1012.1	5	0	S	3.4	Shunyi
1529	2013	5	3	16	58	63	15	22	900	169	22.2	1011.9	4.3	0	S	3.6	Shunyi
1530	2013	5	3	17	60	62	14	22	900	169	21.5	1012	4.1	0	SSE	3.6	Shunyi
1531	2013	5	3	18	51	59	11	24	800	163	20.5	1012.3	4.1	0	S	2.7	Shunyi
1532	2013	5	3	19	53	66	9	31	800	152	19.2	1012.9	4.9	0	S	1.1	Shunyi
1533	2013	5	3	20	55	72	9	42	800	128	18.4	1013.3	6.6	0	SSE	1.5	Shunyi
1534	2013	5	3	21	66	88	10	62	1000	96	16.3	1013.3	6.7	0	SSE	1.4	Shunyi
1535	2013	5	3	22	73	102	12	69	1100	82	16.5	1013.4	6.9	0	SSE	1.3	Shunyi
1536	2013	5	3	23	86	109	13	71	1100	69	16.2	1013.7	6.9	0	S	2.9	Shunyi
1537	2013	5	4	0	97	115	14	64	1300	75	15.5	1013.7	6.5	0	SSE	2	Shunyi
1538	2013	5	4	1	79	127	14	52	1200	80	15	1013.7	6.3	0	SSE	2	Shunyi
1539	2013	5	4	2	73	100	14	7	NA	2	14.6	1013.9	6.7	0	SSE	2.1	Shunyi
1540	2013	5	4	3	71	90	17	4	NA	NA	13.6	1013.9	6.7	0	SE	2.2	Shunyi
1541	2013	5	4	4	83	93	4	4	100	4	13.2	1014	7	0	SE	1.6	Shunyi
1542	2013	5	4	5	85	97	3	42	600	41	13.1	1014.7	7.1	0	ESE	1.6	Shunyi
1543	2013	5	4	6	82	94	3	48	1000	41	14	1015	7.7	0	ESE	1.4	Shunyi
1544	2013	5	4	7	105	120	7	60	1200	23	15.6	1015.1	8.3	0	ESE	1.8	Shunyi
1545	2013	5	4	8	129	140	24	59	1200	32	17.7	1015.5	8.8	0	SSE	1.6	Shunyi
1546	2013	5	4	9	133	152	36	57	1100	43	18.8	1015	9.3	0	S	2.1	Shunyi
1547	2013	5	4	10	140	156	43	55	1100	62	21.7	1014.5	8.6	0	SSW	3.3	Shunyi
1548	2013	5	4	11	148	153	46	46	1100	94	23	1013.5	7.1	0	S	3.4	Shunyi
1549	2013	5	4	12	96	148	39	32	900	120	23.7	1013	6	0	S	4	Shunyi
1550	2013	5	4	13	77	96	26	21	700	147	24.2	1012.1	4.5	0	S	3.4	Shunyi
1551	2013	5	4	14	61	73	12	18	700	148	24.6	1011.7	3.3	0	S	3.5	Shunyi
1552	2013	5	4	15	53	71	9	16	600	150	25.2	1011.1	1.3	0	SSE	3.6	Shunyi
1553	2013	5	4	16	52	59	13	16	500	162	25	1011.2	1.1	0	S	4.4	Shunyi
1554	2013	5	4	17	51	64	11	19	500	165	24.2	1011	1.1	0	SW	1.7	Shunyi
1555	2013	5	4	18	50	74	11	25	500	144	22.8	1011.4	2.3	0	WSW	1.6	Shunyi
1556	2013	5	4	19	44	79	13	37	500	124	19.9	1012	3.6	0	SSE	0.9	Shunyi
1557	2013	5	4	20	55	96	18	65	700	99	18.1	1012.8	6.6	0	SSE	0	Shunyi
1558	2013	5	4	21	81	115	19	56	700	97	16.8	1012.9	6.9	0	ESE	0.9	Shunyi
1559	2013	5	4	22	82	126	19	82	900	52	18	1013	7.1	0	SE	1.4	Shunyi
1560	2013	5	4	23	96	145	27	68	1200	57	17.4	1013.2	7.7	0	ESE	1.3	Shunyi
1561	2013	5	5	0	110	173	33	55	1200	70	17	1013.1	7.6	0	E	0.9	Shunyi
1562	2013	5	5	1	121	155	29	59	1000	58	16.8	1013.2	7.4	0	ESE	1.8	Shunyi
1563	2013	5	5	2	124	154	36	61	1000	52	15.3	1013.4	7.6	0	NE	0.8	Shunyi
1564	2013	5	5	3	114	145	27	56	1000	48	15.1	1013.7	7.1	0	NE	1.4	Shunyi
1565	2013	5	5	4	107	136	22	45	900	54	14.2	1014	7.5	0	N	1.1	Shunyi
1566	2013	5	5	5	94	111	23	44	800	58	13.5	1014.5	8.5	0	NNE	0.8	Shunyi
1567	2013	5	5	6	94	111	23	44	800	58	15.4	1015.1	6.9	0	NNW	1.2	Shunyi
1568	2013	5	5	7	88	113	19	74	900	19	17.3	1015.3	7.1	0	N	0.9	Shunyi
1569	2013	5	5	8	88	113	19	74	900	19	20	1015.4	8	0	ENE	1.3	Shunyi
1570	2013	5	5	9	106	147	50	55	1000	61	21.6	1015.4	8.8	0	WNW	1.1	Shunyi
1571	2013	5	5	10	155	162	62	48	1399	94	23	1014.9	9.4	0	E	1.1	Shunyi
1572	2013	5	5	11	162	190	64	46	1300	114	24.7	1014.1	10.2	0	S	3.4	Shunyi
1573	2013	5	5	12	160	189	60	32	1300	162	25.7	1013.3	11.1	0	S	2.7	Shunyi
1574	2013	5	5	13	155	184	67	32	1200	177	26.7	1012.5	11.2	0	SE	2.6	Shunyi
1575	2013	5	5	14	178	190	74	36	1300	206	27.4	1011.5	11.8	0	S	2.4	Shunyi
1576	2013	5	5	15	178	190	74	36	1300	206	27.3	1010.7	12.1	0	SSE	3.1	Shunyi
1577	2013	5	5	16	197	219	72	33	1300	250	27.1	1010.3	12.7	0	SSE	2.6	Shunyi
1578	2013	5	5	17	194	224	66	29	1300	243	26.4	1010.1	12.8	0	S	2.9	Shunyi
1579	2013	5	5	18	192	224	66	34	1300	230	25.2	1010.5	12.8	0	S	2	Shunyi
1580	2013	5	5	19	202	228	64	43	1399	220	23.9	1011.1	13.1	0	SSE	1.7	Shunyi
1581	2013	5	5	20	202	234	65	52	1500	182	22.1	1011.9	13.4	0	S	1.1	Shunyi
1582	2013	5	5	21	216	241	55	53	1500	155	20.2	1012.1	14.1	0	SE	1	Shunyi
1583	2013	5	5	22	240	255	45	63	1800	114	19.2	1012	14.9	0	SE	0.8	Shunyi
1584	2013	5	5	23	259	270	35	77	1899	66	18.4	1012.1	14.9	0	SE	0.2	Shunyi
1585	2013	5	6	0	265	283	26	71	1700	47	17.6	1012	15	0	WNW	0.5	Shunyi
1586	2013	5	6	1	269	279	22	63	1700	41	17	1011.6	14.6	0	N	1	Shunyi
1587	2013	5	6	2	248	268	19	46	1600	67	17.6	1011.7	14.5	0	NE	1.2	Shunyi
1588	2013	5	6	3	254	269	18	56	1700	46	17.1	1011.4	14.2	0	NNE	0.8	Shunyi
1589	2013	5	6	4	272	283	16	54	1700	46	16.6	1011.7	13.9	0	NNE	1.5	Shunyi
1590	2013	5	6	5	266	273	13	59	1600	40	16.6	1012.1	13.9	0	NNE	1.3	Shunyi
1591	2013	5	6	6	240	256	6	55	1600	39	17.8	1012.5	14.1	0	N	1.1	Shunyi
1592	2013	5	6	7	252	257	6	64	1600	41	19.5	1012.6	14.7	0	NE	0.9	Shunyi
1593	2013	5	6	8	254	268	4	55	1600	61	22	1012.5	14.6	0	NNW	0.9	Shunyi
1594	2013	5	6	9	256	274	11	43	1600	87	24.1	1012.4	15.3	0	SSW	0.9	Shunyi
1595	2013	5	6	10	247	288	18	35	1500	121	25.7	1011.8	15.4	0	S	1.8	Shunyi
1596	2013	5	6	11	248	288	23	33	1500	160	27.2	1011.1	14.9	0	S	2.3	Shunyi
1597	2013	5	6	12	272	276	36	42	1600	200	28.4	1010.5	13.5	0	S	3.3	Shunyi
1598	2013	5	6	13	275	286	35	56	1700	228	29.9	1009.7	13.6	0	SE	1.8	Shunyi
1599	2013	5	6	14	237	245	39	50	NA	269.4636	31.5	1008.9	9.1	0	S	3.2	Shunyi
1600	2013	5	6	15	244	286	36	51	1600	228	31.4	1008.6	9	0	S	2.9	Shunyi
1601	2013	5	6	16	153	187	20	32	1200	299	30.9	1008.5	6	0	SSW	2.6	Shunyi
1602	2013	5	6	17	112	117	14	33	1100	265	29.4	1008.6	5.5	0	S	2.7	Shunyi
1603	2013	5	6	18	88	100	12	39	1000	228	28.2	1009.3	7.4	0	SSW	1.7	Shunyi
1604	2013	5	6	19	70	89	12	64	1000	228	25.6	1009.9	10.2	0	S	1.5	Shunyi
1605	2013	5	6	20	108	129	22	65	1100	177	23.7	1010.5	11.1	0	S	1.7	Shunyi
1606	2013	5	6	21	108	129	22	65	1100	177	21.5	1010.9	12.1	0	ENE	0.4	Shunyi
1607	2013	5	6	22	138	183	31	75	1399	151	19.3	1011.3	12.6	0	NNE	0.7	Shunyi
1608	2013	5	6	23	162	209	36	94	1500	111	18.5	1011.7	12.9	0	NE	0.5	Shunyi
1609	2013	5	7	0	171	222	19	141	1700	51	18.1	1011.6	13.6	0	NE	0.2	Shunyi
1610	2013	5	7	1	214	236	14	143	1800	6	17.7	1011.4	13.2	0	NNE	1.2	Shunyi
1611	2013	5	7	2	182	251	7	130	1600	2	17.4	1011.6	13.3	0	W	0.8	Shunyi
1612	2013	5	7	3	175	246	3	122	1600	2	17.4	1011.6	11.7	0	NE	1.5	Shunyi
1613	2013	5	7	4	181	228	3	113	1500	2	16.8	1011.6	11.5	0	NNE	1.1	Shunyi
1614	2013	5	7	5	166	181	3	113	1399	6	17.1	1012.2	11.8	0	NE	0.8	Shunyi
1615	2013	5	7	6	159	206	3	108	1200	8	19	1012.8	12.3	0	NE	1.3	Shunyi
1616	2013	5	7	7	151	188	3	108	1200	12	20.5	1013.3	12.5	0	N	0.9	Shunyi
1617	2013	5	7	8	157	201	11	94	1200	26	22.7	1013.7	13.7	0	S	0.9	Shunyi
1618	2013	5	7	9	169	215	13	88	1399	37	24.4	1013.7	14.2	0	SSW	1.4	Shunyi
1619	2013	5	7	10	199	261	26	84	1500	69	25.3	1013.6	15	0	S	1.5	Shunyi
1620	2013	5	7	11	199	261	26	84	1500	69	26.7	1013	14.8	0	SSW	1.5	Shunyi
1621	2013	5	7	12	198	263	29	67	1500	106	27.8	1012.2	13.7	0	SSE	2.4	Shunyi
1622	2013	5	7	13	180	248	38	44	1200	197	28.5	1011.3	12.8	0	S	2.4	Shunyi
1623	2013	5	7	14	180	248	38	44	1200	197	29.3	1010.5	12.3	0	SSE	3.4	Shunyi
1624	2013	5	7	15	NA	166	52	29	1000	264	29.1	1009.9	10.7	0	S	2.7	Shunyi
1625	2013	5	7	16	69	204	69	24	1000	275	28.2	1009.7	11.7	0	SSE	3.2	Shunyi
1626	2013	5	7	17	70	205	70	24	900	286	28.1	1009.5	12.4	0	S	2	Shunyi
1627	2013	5	7	18	148	175	75	34	1300	286	27.1	1009.7	12.3	0	SSE	2.5	Shunyi
1628	2013	5	7	19	174	202	84	51	1600	301	26.2	1010.1	12.6	0	SE	1.7	Shunyi
1629	2013	5	7	20	190	240	78	48	1899	301	25	1010.5	9.7	0	SSE	2	Shunyi
1630	2013	5	7	21	190	240	77	48	1899	291	23.5	1011.1	10.2	0	SSE	1.9	Shunyi
1631	2013	5	7	22	174	180	90	42	1100	224	22.7	1011.2	10.2	0	SE	1.6	Shunyi
1632	2013	5	7	23	174	179	89	42	1100	224	21.4	1011.4	9.6	0	SE	1.9	Shunyi
1633	2013	5	8	0	194	224	82	42	1200	204	20.5	1011.2	9.1	0	ESE	2.4	Shunyi
1634	2013	5	8	1	212	243	80	42	1200	206	19.7	1011	9.6	0	ESE	1.3	Shunyi
1635	2013	5	8	2	177	232	71	32	1100	177	19.1	1010.8	9.8	0	E	1.8	Shunyi
1636	2013	5	8	3	144	173	18	10	NA	20	17	1010.8	10.1	0	SW	0.4	Shunyi
1637	2013	5	8	4	117	135	6	6	100	NA	17.7	1010.8	9.6	0	SSE	2	Shunyi
1638	2013	5	8	5	116	134	6	NA	100	78	17.7	1011.1	9.6	0	S	1.2	Shunyi
1639	2013	5	8	6	119	132	28	50	1500	81	18.7	1011.8	10.3	0	W	1.1	Shunyi
1640	2013	5	8	7	119	131	28	50	1500	81	20.2	1012	9.4	0	S	2.3	Shunyi
1641	2013	5	8	8	132	157	60	62	2100	68	20.8	1012	9.1	0	SE	2.4	Shunyi
1642	2013	5	8	9	144	198	100	64	2600	72	22.4	1011.8	9.2	0	S	1.4	Shunyi
1643	2013	5	8	10	131	228	135	67	NA	83.3238	23.7	1011.4	10	0	SSE	2.1	Shunyi
1644	2013	5	8	11	133	219	137	66	2899	96	23	1011	10.4	0	SW	1.7	Shunyi
1645	2013	5	8	12	133	225	123	57	2700	115	23.4	1010.7	11.1	0	SSE	2.6	Shunyi
1646	2013	5	8	13	141	229	116	53	2500	135	23.3	1010.5	12	0	S	4.5	Shunyi
1647	2013	5	8	14	190	233	119	59	3100	166	23.2	1010.1	12.8	0	SSE	3.3	Shunyi
1648	2013	5	8	15	190	233	119	59	3100	166	23.4	1009.4	12.1	0	SW	2.2	Shunyi
1649	2013	5	8	16	178	238	56	56	2100	149	23	1009.2	11.1	0	SW	2	Shunyi
1650	2013	5	8	17	160	219	45	51	1600	155	23	1008.9	11.4	0	SSW	2	Shunyi
1651	2013	5	8	18	77	124	25	41	900	122	22.3	1009	11.1	0	WSW	1.6	Shunyi
1652	2013	5	8	19	82	124	20	48	900	116	21.8	1009.4	12.4	0	S	0.8	Shunyi
1653	2013	5	8	20	77	86	18	61	900	92	21.4	1009.8	11.1	0	WSW	2.1	Shunyi
1654	2013	5	8	21	77	86	18	61	900	92	20.5	1010	10.9	0	SW	2.2	Shunyi
1655	2013	5	8	22	71	85	16	53	900	93	19.4	1009.7	10.4	0	WSW	2.8	Shunyi
1656	2013	5	8	23	65	84	14	56	900	72	19	1009.4	10	0	SW	1.9	Shunyi
1657	2013	5	9	0	38	50	8	43	600	61	18.5	1008.7	9.8	0	WSW	1.1	Shunyi
1658	2013	5	9	1	40	50	9	46	600	55	18.1	1008.5	10.2	0	SW	0.5	Shunyi
1659	2013	5	9	2	44	51	10	61	700	39	17.9	1008	10.5	0	SSE	1.3	Shunyi
1660	2013	5	9	3	44	64	10	63	700	34	17.9	1007.7	10.8	0	S	1.2	Shunyi
1661	2013	5	9	4	53	70	12	60	700	30	17.4	1007.6	11.4	0	SSE	1.3	Shunyi
1662	2013	5	9	5	57	84	11	56	700	30	17.6	1007.7	11.4	0	SE	1.9	Shunyi
1663	2013	5	9	6	62	83	9	45	700	37	17.3	1007.9	11.8	0	SSE	2.6	Shunyi
1664	2013	5	9	7	62	83	9	45	700	37	17.3	1008.4	10.9	0	SSE	2.4	Shunyi
1665	2013	5	9	8	65	80	10	43	700	35	17.3	1008.7	10.2	0	SSE	2.4	Shunyi
1666	2013	5	9	9	56	88	12	40	600	52	17.4	1008.1	11.2	0	SSE	2.3	Shunyi
1667	2013	5	9	10	11	51	10	19	300	91	17.8	1007.8	10.4	0	SE	3.1	Shunyi
1668	2013	5	9	11	15	21	7	17	300	98	17.8	1007.3	11.1	0	E	1.8	Shunyi
1669	2013	5	9	12	21	37	7	25	400	92	18.4	1006.6	10.7	0	S	2.5	Shunyi
1670	2013	5	9	13	24	38	5	21	400	95	19.3	1005.6	11.1	0	SSE	1.9	Shunyi
1671	2013	5	9	14	27	47	6	22	400	98	19.2	1004.7	11	0	S	2	Shunyi
1672	2013	5	9	15	33	34	9	22	400	104	19	1004.4	10.8	0	SE	2	Shunyi
1673	2013	5	9	16	33	34	9	22	400	104	18.9	1004.1	11.2	0	S	1.8	Shunyi
1674	2013	5	9	17	49	65	9	25	600	103	18.8	1004.1	11.1	0	S	2.3	Shunyi
1675	2013	5	9	18	53	62	8	25	NA	103	18	1004.2	11.3	0	SSE	1.4	Shunyi
1676	2013	5	9	19	47	60	7	28	600	99	17.5	1004.6	11.7	0	SSE	1.4	Shunyi
1677	2013	5	9	20	54	73	4	43	600	76	16.7	1004.8	11.8	0	SSE	1	Shunyi
1678	2013	5	9	21	67	82	4	64	700	76	15.2	1005	12	0	SSE	1.4	Shunyi
1679	2013	5	9	22	74	95	3	68	700	33	14.3	1004.7	11.6	0	SSE	1.4	Shunyi
1680	2013	5	9	23	77	95	3	80	800	17	14	1003.8	11.7	0	SSW	0.7	Shunyi
1681	2013	5	10	0	80	90	3	79	800	13	12.5	1003.2	11.1	0	NW	0.5	Shunyi
1682	2013	5	10	1	77	81	3	72	700	13	12.2	1002.2	11.1	0	NNE	0.9	Shunyi
1683	2013	5	10	2	74	82	3	65	700	12	10.8	1001.1	10	0	W	0.4	Shunyi
1684	2013	5	10	3	56	61	3	56	700	10	10.5	1000.6	9.7	0	N	0.9	Shunyi
1685	2013	5	10	4	73	81	3	50	700	10	10.7	1000.3	10.1	0	NNE	1	Shunyi
1686	2013	5	10	5	70	103	3	47	800	11	10.9	1000	10.4	0	NNE	0	Shunyi
1687	2013	5	10	6	66	101	3	44	800	11	12.2	1000.3	11.7	0	ENE	1.1	Shunyi
1688	2013	5	10	7	72	94	3	42	1000	14	15.9	1000.2	12.3	0	SSW	1.1	Shunyi
1689	2013	5	10	8	106	149	3	79	1200	22	22.5	999.6	0.3	0	WNW	5.1	Shunyi
1690	2013	5	10	9	106	137	8	95	900	32	24.7	999.4	0.2	0	NW	7.9	Shunyi
1691	2013	5	10	10	27	137	3	38	600	57	25.3	998.9	4.9	0	N	2.7	Shunyi
1692	2013	5	10	11	32	48	3	22	400	82	25.9	998.4	3.8	0	ENE	2.8	Shunyi
1693	2013	5	10	12	26	98	3	12	300	101	28.1	997.5	-1.9	0	WNW	7.4	Shunyi
1694	2013	5	10	13	19	98	3	11	200	100	28.9	996.9	-2.3	0	NNW	4.4	Shunyi
1695	2013	5	10	14	9	9	3	12	200	86	29.7	996	-0.7	0	NNW	2.4	Shunyi
1696	2013	5	10	15	3	6	3	11	200	94	30.7	995.1	-2	0	WNW	3.3	Shunyi
1697	2013	5	10	16	8	9	3	9	200	102	31.2	994.7	-2.8	0	NNE	1.2	Shunyi
1698	2013	5	10	17	10	34	3	10	100	103	30.2	994.3	-3.5	0	ENE	0.9	Shunyi
1699	2013	5	10	18	10	15	3	11	100	102	26.2	994.6	1.5	0	S	0.9	Shunyi
1700	2013	5	10	19	3	6	3	14	100	92	26.7	995.5	1.1	0	SSW	2.2	Shunyi
1701	2013	5	10	20	22	44	3	60	400	44	25.6	995.9	2.3	0	SW	2.7	Shunyi
1702	2013	5	10	21	36	96	11	50	400	80	23.9	996.2	2.7	0	WSW	1.2	Shunyi
1703	2013	5	10	22	37	160	16	61	400	77	22.2	996	3.8	0	WSW	0.7	Shunyi
1704	2013	5	10	23	38	145	18	72	500	65	17.9	995.8	6.1	0	SW	0.4	Shunyi
1705	2013	5	11	0	47	146	21	90	500	42	16.1	995.1	7.3	0	NE	1	Shunyi
1706	2013	5	11	1	58	159	13	108	600	14	14.7	994.3	7	0	NNE	0.2	Shunyi
1707	2013	5	11	2	49	163	9	95	700	15	12.8	993.8	7.5	0	N	0.4	Shunyi
1708	2013	5	11	3	50	132	5	90	700	8	13.3	993.2	5.2	0	N	1.1	Shunyi
1709	2013	5	11	4	50	130	3	81	600	8	12.6	992.9	5.3	0	NNE	1.4	Shunyi
1710	2013	5	11	5	50	126	3	72	500	6	12.3	992.7	5.5	0	NNE	2	Shunyi
1711	2013	5	11	6	48	122	4	66	500	7	16	992.3	5.6	0	NNE	1	Shunyi
1712	2013	5	11	7	43	128	9	55	500	10	19.6	992.2	6.3	0	NNW	1	Shunyi
1713	2013	5	11	8	61	145	21	60	600	25	22.6	991.5	6.8	0	W	0.8	Shunyi
1714	2013	5	11	9	83	182	28	76	900	43	25.7	991.6	5.8	0	WNW	1.1	Shunyi
1715	2013	5	11	10	83	182	28	76	NA	55.9062	29.4	991.1	-1.9	0	WNW	4.9	Shunyi
1716	2013	5	11	11	47	160	5	50	500	68	31.1	990.6	-0.6	0	WNW	3.7	Shunyi
1717	2013	5	11	12	21	56	3	25	400	76	32.4	989.8	-4.5	0	WNW	6.1	Shunyi
1718	2013	5	11	13	11	12	3	19	300	86	33	989.6	-5.7	0	NW	5.9	Shunyi
1719	2013	5	11	14	11	27	3	14	200	94	33.4	989.2	-3.8	0	NNW	3.1	Shunyi
1720	2013	5	11	15	19	22	3	14	200	85	32.8	989.4	-5.8	0	N	3.1	Shunyi
1721	2013	5	11	16	11	64	3	12	100	84	32.2	989.9	-6.3	0	NNW	3.1	Shunyi
1722	2013	5	11	17	15	64	3	11	100	85	31.2	990.1	-4.1	0	NNE	2	Shunyi
1723	2013	5	11	18	8	48	3	14	100	87	29	991.3	-4.5	0	NE	1.4	Shunyi
1724	2013	5	11	19	10	59	3	20	100	81	25.5	992.5	-4	0	N	1.1	Shunyi
1725	2013	5	11	20	19	51	3	30	200	69	23.3	993.4	-6.7	0	N	1.9	Shunyi
1726	2013	5	11	21	19	69	3	26	200	67	20.7	994.2	-2.4	0	ENE	1.4	Shunyi
1727	2013	5	11	22	20	69	3	27	100	62	19	994.5	-1.5	0	N	0.9	Shunyi
1728	2013	5	11	23	13	58	3	22	100	68	19.5	994.2	-7	0	N	2.4	Shunyi
1729	2013	5	12	0	20	52	3	24	100	63	17.9	994.5	-4.1	0	NNW	0.7	Shunyi
1730	2013	5	12	1	20	60	3	24	100	65	16.1	995.5	0.6	0	SSW	0.6	Shunyi
1731	2013	5	12	2	17	46	3	10	NA	9	13.7	995.4	-2.3	0	N	1	Shunyi
1732	2013	5	12	3	33	73	3	5	NA	NA	15.6	995.6	-3.9	0	NNE	2.4	Shunyi
1733	2013	5	12	4	22	78	3	6	100	2	15.1	995.7	-4.3	0	NNE	2.1	Shunyi
1734	2013	5	12	5	19	86	3	37	200	27	16.6	996.2	-4.6	0	NNE	1.6	Shunyi
1735	2013	5	12	6	16	67	3	24	200	50	18.1	996.8	-4.6	0	NE	2.7	Shunyi
1736	2013	5	12	7	11	49	3	20	200	56	20	997.5	-5.8	0	NE	2.5	Shunyi
1737	2013	5	12	8	12	59	3	21	300	55	21.5	997.4	-3.8	0	NE	1.9	Shunyi
1738	2013	5	12	9	10	62	3	21	300	56	23.4	997.6	-3.1	0	NNE	3.7	Shunyi
1739	2013	5	12	10	23	51	3	20	300	60	25.9	997.5	-3.7	0	N	2.1	Shunyi
1740	2013	5	12	11	11	70	3	14	300	78	27.7	997.1	-4.3	0	E	1.7	Shunyi
1741	2013	5	12	12	13	55	4	10	300	99	28.3	996.6	-5	0	ENE	2.1	Shunyi
1742	2013	5	12	13	11	11	5	8	200	114	28.5	996.3	-6.1	0	E	2.1	Shunyi
1743	2013	5	12	14	9	10	4	10	200	118	29.4	995.8	-3	0	SSE	2.2	Shunyi
1744	2013	5	12	15	21	38	3	17	300	123	28.9	995.8	-4.5	0	SE	1.9	Shunyi
1745	2013	5	12	16	27	63	3	15	300	140	28.5	995.7	-2.6	0	SSE	2.7	Shunyi
1746	2013	5	12	17	26	67	12	14	400	153	28.1	995.7	-1.9	0	SSE	2.6	Shunyi
1747	2013	5	12	18	25	81	14	18	500	149	26.6	996.2	-2.2	0	SE	1.2	Shunyi
1748	2013	5	12	19	42	93	15	29	700	131	24.4	997.3	1.3	0	SSE	2.2	Shunyi
1749	2013	5	12	20	41	126	7	37	600	100	23	998.4	0.1	0	SE	2.7	Shunyi
1750	2013	5	12	21	33	141	3	30	400	89	21.5	999.2	-0.5	0	SSE	2.8	Shunyi
1751	2013	5	12	22	31	84	9	47	400	65	20	999.4	-0.1	0	SE	0.8	Shunyi
1752	2013	5	12	23	30	75	4	37	400	68	18.4	1000.2	5.2	0	SSE	0.1	Shunyi
1753	2013	5	13	0	37	108	3	44	500	57	15.8	999.6	5.1	0	SSE	0.5	Shunyi
1754	2013	5	13	1	47	127	11	56	600	40	14.8	1000	4.8	0	WNW	0.9	Shunyi
1755	2013	5	13	2	55	118	31	85	800	17	14.5	999.5	5	0	N	1.2	Shunyi
1756	2013	5	13	3	62	121	30	79	1100	20	13.8	999.8	4.6	0	N	0.7	Shunyi
1757	2013	5	13	4	69	127	16	87	1000	9	13.4	999.6	5.8	0	NNW	0	Shunyi
1758	2013	5	13	5	52	124	7	80	1000	8	14.2	999.9	6	0	NNE	0.6	Shunyi
1759	2013	5	13	6	61	129	5	70	1200	10	16.8	1000.7	4.1	0	NNE	1.2	Shunyi
1760	2013	5	13	7	83	141	19	67	1300	15	19.8	1001	4.3	0	NNE	1.4	Shunyi
1761	2013	5	13	8	84	131	30	69	1399	22	21.1	1000.8	3.8	0	N	2	Shunyi
1762	2013	5	13	9	84	131	30	69	NA	34.272	22.2	1000.4	4.7	0	NE	1.6	Shunyi
1763	2013	5	13	10	78	188	33	58	1200	45	24	1000.5	1	0	E	1.6	Shunyi
1764	2013	5	13	11	53	153	39	38	1200	86	24.9	999.3	2.3	0	ENE	1.8	Shunyi
1765	2013	5	13	12	48	106	49	24	1300	132	26	998.3	3.9	0	S	1.5	Shunyi
1766	2013	5	13	13	47	105	49	24	1300	132	27	997.1	5.3	0	ENE	2.1	Shunyi
1767	2013	5	13	14	65	137	55	23	1200	181	27.1	996.8	5.9	0	SSE	3.7	Shunyi
1768	2013	5	13	15	74	159	58	32	1300	177	26.8	996.6	6.8	0	S	3.7	Shunyi
1769	2013	5	13	16	92	187	67	33	1600	173	26	996	7.6	0	SSE	2.4	Shunyi
1770	2013	5	13	17	92	186	67	40	1600	173	25.1	996.2	7.7	0	SSE	2.5	Shunyi
1771	2013	5	13	18	158	471	81	61	3000	166	23.9	996.8	9.1	0	SSE	1.4	Shunyi
1772	2013	5	13	19	128	673	72	64	2899	150	22.8	997.3	10.9	0	SSE	2	Shunyi
1773	2013	5	13	20	154	296	80	70	3000	129	21.7	998.7	11.7	0	E	0.8	Shunyi
1774	2013	5	13	21	168	315	66	70	2899	107	20.3	999.2	12.3	0	E	1.2	Shunyi
1775	2013	5	13	22	168	315	66	70	2899	107	18.8	999.7	12.5	0	NNW	0.7	Shunyi
1776	2013	5	13	23	164	287	27	66	2700	73	17.9	1000.8	12.6	0	WSW	0.7	Shunyi
1777	2013	5	14	0	171	282	19	64	2700	65	17	1001.5	12.3	0	W	0.8	Shunyi
1778	2013	5	14	1	178	256	18	78	2799	52	20.1	1001.8	4.1	0	NNW	1.6	Shunyi
1779	2013	5	14	2	178	256	18	78	2799	52	22.2	1001.8	-2.5	0	WNW	4.2	Shunyi
1780	2013	5	14	3	65	100	14	22	1100	83	21.3	1002	-2.6	0	NW	2.7	Shunyi
1781	2013	5	14	4	36	100	3	9	300	94	20.8	1002.7	-2.4	0	WNW	4.1	Shunyi
1782	2013	5	14	5	28	37	3	10	400	90	21.5	1003	-1.8	0	WNW	5.9	Shunyi
1783	2013	5	14	6	26	62	3	11	300	83	22.2	1004.1	0.1	0	WNW	2.8	Shunyi
1784	2013	5	14	7	26	62	3	11	300	83	22.7	1004.5	0.5	0	NW	5.3	Shunyi
1785	2013	5	14	8	26	62	3	11	300	83	23.3	1005.2	1	0	NW	5.2	Shunyi
1786	2013	5	14	9	40	127	3	17	500	70	24.8	1005.7	1.6	0	NNE	3.3	Shunyi
1787	2013	5	14	10	40	127	3	17	500	70	25.8	1006.1	2.5	0	NE	3.4	Shunyi
1788	2013	5	14	11	29	170	3	8	400	97	26.6	1005.6	2.5	0	NNE	1.2	Shunyi
1789	2013	5	14	12	28	114	3	8	300	105	28.5	1004.9	1.9	0	NW	2.1	Shunyi
1790	2013	5	14	13	32	46	3	7	300	120	29.3	1004.2	4	0	SW	1.2	Shunyi
1791	2013	5	14	14	38	49	3	8	300	125	30.1	1003.8	0.6	0	SW	1.1	Shunyi
1792	2013	5	14	15	41	80	3	9	300	127	30	1003.7	1.4	0	ENE	1.3	Shunyi
1793	2013	5	14	16	47	123	3	8	400	132	30.1	1003.5	0.6	0	ENE	1.4	Shunyi
1794	2013	5	14	17	45	110	3	8	300	134	29.7	1003.7	1.2	0	SSE	1.5	Shunyi
1795	2013	5	14	18	39	98	3	10	300	136	27.4	1004.6	5	0	S	1	Shunyi
1796	2013	5	14	19	30	94	3	22	300	127	22.7	1005.6	5.6	0	WSW	0.9	Shunyi
1797	2013	5	14	20	41	98	7	71	500	69	20.7	1006.7	6.2	0	WSW	0.1	Shunyi
1798	2013	5	14	21	57	119	6	129	600	17	21.5	1007.6	5.8	0	NE	1.5	Shunyi
1799	2013	5	14	22	71	160	7	119	700	13	21.8	1008.5	6.5	0	NNE	2.2	Shunyi
1800	2013	5	14	23	66	212	11	72	600	38	20.2	1009.3	6.9	0	W	0.4	Shunyi
1801	2013	5	15	0	50	182	12	46	500	66	19.4	1009.8	2.7	0	NE	1.5	Shunyi
1802	2013	5	15	1	52	123	8	62	500	40	16.9	1010.5	3.9	0	NE	0.2	Shunyi
1803	2013	5	15	2	31	84	3	35	300	62	15.4	1011.2	6.4	0	WSW	0.9	Shunyi
1804	2013	5	15	3	23	43	3	29	300	61	14.5	1011.8	6.1	0	S	1.1	Shunyi
1805	2013	5	15	4	48	101	22	71	1399	26	16.6	1012.7	7.5	0	SSE	0.6	Shunyi
1806	2013	5	15	5	107	192	111	106	3899	15	16.6	1013.4	9	0	N	0.5	Shunyi
1807	2013	5	15	6	124	273	167	104	4700	20	20	1014.1	5.6	0	E	3.7	Shunyi
1808	2013	5	15	7	117	297	153	88	3600	28	21.9	1014.8	5.7	0	SE	1.9	Shunyi
1809	2013	5	15	8	97	285	123	70	2899	49	23.2	1015.3	6	0	SSE	2	Shunyi
1810	2013	5	15	9	97	256	116	59	2700	73	23.5	1015.2	5.8	0	WSW	2	Shunyi
1811	2013	5	15	10	93	221	109	55	2600	85	24.7	1014.4	6	0	ESE	1.3	Shunyi
1812	2013	5	15	11	80	187	98	42	2100	105	25.6	1013.4	5.7	0	WSW	1.8	Shunyi
1813	2013	5	15	12	64	150	71	31	1600	130	26.4	1012.8	5.9	0	SSE	1.3	Shunyi
1814	2013	5	15	13	67	137	61	29	1399	146	27.3	1012.1	5	0	WSW	2.7	Shunyi
1815	2013	5	15	14	76	131	49	26	1399	160	27.9	1011.4	5.5	0	ENE	1.3	Shunyi
1816	2013	5	15	15	78	130	43	20	1399	207	26.9	1011	5.8	0	SSW	3.3	Shunyi
1817	2013	5	15	16	69	132	24	16	1000	212	26.9	1010.8	6.8	0	S	4	Shunyi
1818	2013	5	15	17	56	135	19	18	800	195	25.8	1010.9	7.4	0	S	3.7	Shunyi
1819	2013	5	15	18	54	130	15	21	700	194	24.5	1011.6	8.4	0	SSE	2.7	Shunyi
1820	2013	5	15	19	51	138	19	32	800	169	23.2	1012.1	8.5	0	S	2.2	Shunyi
1821	2013	5	15	20	51	156	26	37	700	146	22.1	1012.8	8.2	0	SSW	1.8	Shunyi
1822	2013	5	15	21	46	133	23	36	600	124	21.1	1013.9	8.4	0	SSE	2.3	Shunyi
1823	2013	5	15	22	45	107	22	48	600	87	19.2	1014.5	9.4	0	SSE	2.8	Shunyi
1824	2013	5	15	23	45	126	26	57	1399	44	18.3	1014.8	9.1	0	SSE	1.2	Shunyi
1825	2013	5	16	0	37	139	22	44	1000	48	17.6	1015.1	9	0	ESE	1.7	Shunyi
1826	2013	5	16	1	33	94	17	41	600	48	17.2	1015	8.9	0	SSE	0.9	Shunyi
1827	2013	5	16	2	36	82	17	9	100	4	16.7	1015.1	8.6	0	ESE	1.6	Shunyi
1828	2013	5	16	3	37	81	16	5	NA	NA	15.3	1015.3	9.2	0	ENE	1.1	Shunyi
1829	2013	5	16	4	35	78	8	5	100	9	14.4	1015.2	9.4	0	NNE	0.8	Shunyi
1830	2013	5	16	5	34	74	6	45	400	24	14.7	1015.6	10.3	0	NNE	1	Shunyi
1831	2013	5	16	6	37	93	5	52	600	24	17.8	1016.1	10.2	0	NE	1.2	Shunyi
1832	2013	5	16	7	43	89	17	53	600	29	19.9	1016.2	9.7	0	E	1	Shunyi
1833	2013	5	16	8	51	95	30	53	900	40	21.6	1016	9.8	0	NE	1.6	Shunyi
1834	2013	5	16	9	54	101	35	52	1200	55	22.7	1015.7	9.5	0	SSW	2.9	Shunyi
1835	2013	5	16	10	59	82	38	57	1200	76	23.8	1015	9.4	0	ESE	1.6	Shunyi
1836	2013	5	16	11	49	57	30	43	900	101	24.9	1014.1	8.8	0	N	0.7	Shunyi
1837	2013	5	16	12	49	58	30	43	NA	125.9496	25.1	1013.2	8.6	0	SSW	2.7	Shunyi
1838	2013	5	16	13	62	90	26	30	700	166	25.8	1012.4	9.2	0	S	3.3	Shunyi
1839	2013	5	16	14	55	71	22	19	700	204	26	1011.7	8.9	0	S	3.3	Shunyi
1840	2013	5	16	15	57	72	22	17	700	215	25.6	1010.9	8.6	0	S	3.4	Shunyi
1841	2013	5	16	16	57	95	21	16	900	212	25	1010.5	9.3	0	S	3.4	Shunyi
1842	2013	5	16	17	56	87	22	16	1000	195	25	1010.4	8.5	0	SSW	1.8	Shunyi
1843	2013	5	16	18	67	98	39	21	1300	210	24	1010.3	8.8	0	SSW	2.8	Shunyi
1844	2013	5	16	19	77	90	52	24	1700	217	22.1	1011	11.8	0	S	2.3	Shunyi
1845	2013	5	16	20	77	218	33	27	1300	178	21.1	1011.6	11.1	0	SSE	2.6	Shunyi
1846	2013	5	16	21	70	81	16	22	700	148	20.4	1011.7	11.1	0	SSE	1.6	Shunyi
1847	2013	5	16	22	70	81	16	22	700	148	19.9	1011.6	11.1	0	ESE	0.9	Shunyi
1848	2013	5	16	23	67	95	16	41	700	109	19	1011.6	11.1	0	SE	0.8	Shunyi
1849	2013	5	17	0	80	111	12	37	700	92	18.5	1011.5	10.8	0	SSE	2.5	Shunyi
1850	2013	5	17	1	82	87	11	50	700	76	18.2	1010.9	10.8	0	SSE	2.4	Shunyi
1851	2013	5	17	2	74	85	14	44	700	78	17.7	1010.6	10.6	0	S	1.2	Shunyi
1852	2013	5	17	3	78	83	20	48	900	68	17.6	1010.1	10.7	0	SSE	1	Shunyi
1853	2013	5	17	4	75	77	18	32	800	79	17.2	1009.9	10.6	0	S	1.5	Shunyi
1854	2013	5	17	5	73	77	16	37	800	69	17.3	1010.1	10.7	0	SSE	1.8	Shunyi
1855	2013	5	17	6	97	104	16	41	900	62	17.6	1010	10.7	0	S	1.4	Shunyi
1856	2013	5	17	7	114	130	21	49	1100	54	18.2	1010.2	11.5	0	SSW	2	Shunyi
1857	2013	5	17	8	123	138	39	55	1200	56	18.8	1010.1	11.6	0	SSE	2	Shunyi
1858	2013	5	17	9	105	112	50	43	1300	75	19.4	1009.9	11.9	0	S	2	Shunyi
1859	2013	5	17	10	95	108	49	42	1399	84	20	1009.7	11.7	0	ENE	1.5	Shunyi
1860	2013	5	17	11	94	108	49	41	1399	84	20.9	1008.9	12.1	0	S	2.1	Shunyi
1861	2013	5	17	12	94	108	49	41	1399	84	22	1008.5	12.5	0	SSE	2.8	Shunyi
1862	2013	5	17	13	121	125	48	49	1600	94	22.7	1007.5	12.9	0	S	2.4	Shunyi
1863	2013	5	17	14	126	129	43	44	1399	139	23.7	1006.9	13	0	S	1.8	Shunyi
1864	2013	5	17	15	115	134	38	39	1300	172	24	1006.2	12.6	0	S	2.8	Shunyi
1865	2013	5	17	16	115	133	37	39	1300	172	24.3	1006	12.6	0	SSW	2	Shunyi
1866	2013	5	17	17	125	150	30	40	1399	189	24	1005.8	13.5	0	SSE	2.5	Shunyi
1867	2013	5	17	18	125	150	30	40	1399	189	23.4	1006	12.4	0	S	1.8	Shunyi
1868	2013	5	17	19	122	147	30	45	1399	184	22.4	1006.3	14	0	SSE	1.7	Shunyi
1869	2013	5	17	20	128	146	30	53	1700	163	21.5	1006.5	14.2	0	SSE	2.1	Shunyi
1870	2013	5	17	21	139	170	28	63	1800	135	20.9	1006.8	14.3	0	SE	2.6	Shunyi
1871	2013	5	17	22	143	171	23	61	1500	104	20.5	1006.5	14.4	0	SE	1.1	Shunyi
1872	2013	5	17	23	140	155	20	50	1300	94	20	1006.4	14.1	0	SSE	2.4	Shunyi
1873	2013	5	18	0	128	142	22	55	1500	73	19.5	1005.9	13.9	0	ESE	0.8	Shunyi
1874	2013	5	18	1	137	150	24	73	1600	49	19.1	1005.7	13.5	0	SE	0	Shunyi
1875	2013	5	18	2	166	150	26	78	1700	40	18.6	1005.5	13.2	0	E	1.3	Shunyi
1876	2013	5	18	3	153	115	27	54	1600	54	18.2	1005	12.9	0	ESE	1	Shunyi
1877	2013	5	18	4	123	124	26	57	1600	49	18	1004.8	12.7	0	ESE	0.7	Shunyi
1878	2013	5	18	5	122	139	24	68	1500	37	18.1	1004.9	13	0	SE	1	Shunyi
1879	2013	5	18	6	126	150	25	74	1399	30	18.7	1005.2	13.8	0	S	1.9	Shunyi
1880	2013	5	18	7	126	150	25	74	NA	35.1288	19.6	1005.2	14.8	0	S	1.5	Shunyi
1881	2013	5	18	8	196	224	30	75	1800	41	20.4	1005	15.2	0	SW	2.2	Shunyi
1882	2013	5	18	9	168	178	29	55	1399	61	21.5	1004.6	15.1	0	W	2.7	Shunyi
1883	2013	5	18	10	168	178	29	55	1399	61	22.3	1004.2	14.7	0	SW	2.7	Shunyi
1884	2013	5	18	11	174	131	24	44	1200	73	22.7	1003.4	14.3	0	WSW	2.2	Shunyi
1885	2013	5	18	12	175	112	34	34	1200	108	23.2	1002.6	13.7	0	SSW	1.9	Shunyi
1886	2013	5	18	13	170	70	41	32	1300	134	23.3	1001.8	13.5	0	SW	1.8	Shunyi
1887	2013	5	18	14	106	85	30	25	1000	155	23.6	1001.2	13.7	0	SSW	4.1	Shunyi
1888	2013	5	18	15	75	84	23	25	900	150	23.3	1000.5	13.7	0	SSW	3.1	Shunyi
1889	2013	5	18	16	68	79	22	25	700	167	23.1	1000.3	13.6	0	SSW	3.9	Shunyi
1890	2013	5	18	17	68	78	22	24	700	167	22.9	999.8	12.8	0	S	3.5	Shunyi
1891	2013	5	18	18	90	46	18	23	700	164	22.2	1000.1	13.3	0	S	4.3	Shunyi
1892	2013	5	18	19	76	66	16	24	700	160	21.1	1000.7	13.3	0	S	4.1	Shunyi
1893	2013	5	18	20	56	89	22	42	900	110	20	1001.1	13.5	0	S	4.4	Shunyi
1894	2013	5	18	21	56	88	22	42	900	110	19.2	1000.9	13.4	0	S	3.5	Shunyi
1895	2013	5	18	22	44	50	18	38	900	98	18.7	1002.1	12.9	0	SSW	2.8	Shunyi
1896	2013	5	18	23	28	40	14	40	800	84	18.2	1001.8	12.9	0	S	2.1	Shunyi
1897	2013	5	19	0	49	29	14	29	800	86	17.8	1000.7	12.7	0	ESE	2.3	Shunyi
1898	2013	5	19	1	58	34	5	31	900	75	17.1	998.8	12.2	0	ESE	2.7	Shunyi
1899	2013	5	19	2	54	12	4	22	800	82	16.8	999.1	12.1	0	SSE	2	Shunyi
1900	2013	5	19	3	50	18	7	21	600	81	16.6	998.6	12.3	0	S	2.1	Shunyi
1901	2013	5	19	4	58	33	8	28	700	71	16.4	997.7	12.7	0	S	2	Shunyi
1902	2013	5	19	5	67	37	9	27	800	70	16.2	997.4	12.7	0	SSE	2.3	Shunyi
1903	2013	5	19	6	64	42	8	32	800	62	16	996.7	13.1	0	ESE	1.5	Shunyi
1904	2013	5	19	7	50	59	8	46	700	42	16.3	996	13.2	0	SW	1.4	Shunyi
1905	2013	5	19	8	80	60	9	53	800	36	17	995.1	13.5	0	SSE	1.7	Shunyi
1906	2013	5	19	9	52	69	4	49	800	42	17.2	994.9	13.7	0	NE	1.4	Shunyi
1907	2013	5	19	10	52	69	4	49	800	42	17.6	995.6	13.7	0	NE	1.7	Shunyi
1908	2013	5	19	11	72	76	3	40	900	50	21.3	995.3	14.7	0	ESE	2.1	Shunyi
1909	2013	5	19	12	118	143	13	31	800	62	25	995	2.4	0	NW	6.3	Shunyi
1910	2013	5	19	13	72	76	3	40	900	50	25.7	994.9	-8.2	0	NW	10.7	Shunyi
1911	2013	5	19	14	92	103	3	21	600	65	26	994.8	-8	0	NW	8.7	Shunyi
1912	2013	5	19	15	92	103	3	20	600	65	26.2	994.8	-6.6	0	NW	7.5	Shunyi
1913	2013	5	19	16	68	212	3	15	300	65	25.4	995.2	-7.2	0	NW	4.8	Shunyi
1914	2013	5	19	17	68	211	3	15	300	65	24.5	996	-6.8	0	NNW	6.8	Shunyi
1915	2013	5	19	18	48	281	3	13	200	54	23.1	997.2	-5.9	0	N	5.6	Shunyi
1916	2013	5	19	19	48	281	3	12	200	54	21.6	998.6	-5.3	0	NNW	3.4	Shunyi
1917	2013	5	19	20	26	172	3	11	200	66	20.6	1000.2	-4.6	0	N	3.2	Shunyi
1918	2013	5	19	21	17	68	3	11	200	71	20.2	1000.9	-5.7	0	NNW	3.7	Shunyi
1919	2013	5	19	22	16	68	3	10	200	71	18.5	1000.9	-4.9	0	NNE	1.6	Shunyi
1920	2013	5	19	23	26	37	3	6	200	83	18.1	1000.6	-4.6	0	W	0.8	Shunyi
1921	2013	5	20	0	3	7	3	8	200	83	13.2	1000.4	0.2	0	WNW	0.1	Shunyi
1922	2013	5	20	1	29	35	3	17	200	65	11.1	1000.4	-0.7	0	SSW	0	Shunyi
1923	2013	5	20	2	18	21	3	8	NA	7	10.5	1000.1	-0.9	0	W	1	Shunyi
1924	2013	5	20	3	22	21	3	8	NA	NA	9.2	999.8	2.3	0	WSW	0.4	Shunyi
1925	2013	5	20	4	16	24	3	NA	100	NA	8.8	999.9	0.7	0	WNW	1.4	Shunyi
1926	2013	5	20	5	22	126	3	NA	400	3	12.6	1000.4	0.7	0	ESE	1.2	Shunyi
1927	2013	5	20	6	25	48	3	61	600	5	17.2	1000.8	0.3	0	SE	0.5	Shunyi
1928	2013	5	20	7	46	64	5	57	600	12	21.2	1000.7	-1.4	0	WSW	1.9	Shunyi
1929	2013	5	20	8	86	106	9	70	700	14	23.5	1000.4	-2.2	0	W	2	Shunyi
1930	2013	5	20	9	71	106	5	60	600	34	24.2	999.6	-2.4	0	SSW	4.2	Shunyi
1931	2013	5	20	10	57	64	8	44	500	54	25.2	998.7	-3.3	0	WSW	1	Shunyi
1932	2013	5	20	11	47	56	10	39	500	69	26	997.9	-3.6	0	SSW	3.8	Shunyi
1933	2013	5	20	12	59	64	6	29	400	87	27.2	996.6	-2.6	0	W	3.7	Shunyi
1934	2013	5	20	13	58	63	6	29	400	87	27.9	995.8	-1.1	0	SSW	3.3	Shunyi
1935	2013	5	20	14	36	98	5	24	400	105	28.3	994.9	0.1	0	SSW	4.1	Shunyi
1936	2013	5	20	15	52	164	15	23	500	135	28.5	994.6	0.2	0	SSW	5.7	Shunyi
1937	2013	5	20	16	53	148	12	21	400	134	27.5	994	-0.6	0	SW	4.7	Shunyi
1938	2013	5	20	17	57	145	10	22	500	131	26.3	993.7	1.5	0	SSW	3.2	Shunyi
1939	2013	5	20	18	57	145	9	22	500	131	25.9	994.1	1.2	0	SW	3.6	Shunyi
1940	2013	5	20	19	56	140	8	38	600	126	24.9	994.3	2.3	0	SW	2.9	Shunyi
1941	2013	5	20	20	55	140	7	38	600	126	23.1	994.4	3.1	0	SSW	2.3	Shunyi
1942	2013	5	20	21	58	134	22	44	800	116	22	994.1	4.1	0	S	1.6	Shunyi
1943	2013	5	20	22	65	145	32	55	700	89	21.4	993.8	4	0	SSE	1.6	Shunyi
1944	2013	5	20	23	106	128	30	70	600	63	20.3	993.6	4.7	0	S	1.9	Shunyi
1945	2013	5	21	0	69	137	27	59	600	65	20	993	5.2	0	SE	1.5	Shunyi
1946	2013	5	21	1	71	140	26	54	600	63	19	992.9	5.4	0	ESE	1.5	Shunyi
1947	2013	5	21	2	75	158	25	60	700	54	18.7	992.9	5.5	0	SE	1	Shunyi
1948	2013	5	21	3	72	157	23	46	800	62	18.7	993	6.5	0	SSE	1.2	Shunyi
1949	2013	5	21	4	74	132	28	51	900	56	17.6	993.4	6.8	0	NNE	1.6	Shunyi
1950	2013	5	21	5	70	124	30	57	800	48	17	993.7	7.1	0	NE	1.2	Shunyi
1951	2013	5	21	6	65	130	21	66	800	38	19.6	994.4	8	0	ENE	1.9	Shunyi
1952	2013	5	21	7	68	173	26	70	900	34	21.9	994.9	9.1	0	ESE	2.6	Shunyi
1953	2013	5	21	8	91	183	39	64	1000	50	23.3	995.1	9.7	0	ENE	2.2	Shunyi
1954	2013	5	21	9	103	214	48	50	1000	81	24.9	995	8.4	0	ENE	1.8	Shunyi
1955	2013	5	21	10	110	115	46	32	900	124	25.6	995.2	7.7	0	NNW	1	Shunyi
1956	2013	5	21	11	86	136	30	21	700	156	26.4	995.2	8.8	0	SSE	0.9	Shunyi
1957	2013	5	21	12	86	136	30	21	700	156	27.6	995.2	11.2	0	S	3.1	Shunyi
1958	2013	5	21	13	NA	156	27	12	500	135	27.3	995.4	12.1	0	SSW	2.1	Shunyi
1959	2013	5	21	14	NA	NA	73	40	1000	142	27.6	995.6	12.4	0	S	2.4	Shunyi
1960	2013	5	21	15	54	255	73	40	1000	142	27.6	996	13.2	0	SSE	1.3	Shunyi
1961	2013	5	21	16	115	275	48	34	1700	222	28.2	996.2	9.5	0	SE	2.2	Shunyi
1962	2013	5	21	17	109	146	62	36	NA	214.2	27.5	996.8	11.1	0	SSE	1.3	Shunyi
1963	2013	5	21	18	104	303	62	49	2100	196	26.5	998	12.9	0	S	1	Shunyi
1964	2013	5	21	19	121	287	82	79	2700	159	25.5	999	11.3	0	SE	1.1	Shunyi
1965	2013	5	21	20	121	287	82	79	3000	115	24.8	1000.9	12.1	0	S	2.2	Shunyi
1966	2013	5	21	21	149	343	104	81	3799	126	23.6	1001.7	11.6	0	SSE	1.2	Shunyi
1967	2013	5	21	22	133	259	78	68	3100	119	22.1	1003	5.9	0	SW	1.3	Shunyi
1968	2013	5	21	23	106	192	60	66	2399	100	20.4	1003.5	6	0	SSE	1.1	Shunyi
1969	2013	5	22	0	80	192	55	60	1899	82	19.5	1003.9	7.9	0	S	0.1	Shunyi
1970	2013	5	22	1	70	173	58	56	1899	78	18.4	1004	8.9	0	SSW	0.5	Shunyi
1971	2013	5	22	2	69	174	41	61	1899	58	17.8	1004.4	9.4	0	ENE	0.9	Shunyi
1972	2013	5	22	3	63	103	34	51	1899	52	17.6	1004.8	9.2	0	SSW	0.5	Shunyi
1973	2013	5	22	4	64	147	33	74	1899	27	17.2	1005.8	10.1	0	NNE	0.8	Shunyi
1974	2013	5	22	5	69	108	40	95	1800	16	19.2	1006.6	9.1	0	ENE	1.7	Shunyi
1975	2013	5	22	6	73	240	31	91	1899	7	20	1007.1	9.5	0	N	1.5	Shunyi
1976	2013	5	22	7	98	221	41	90	2000	9	22.6	1007.5	9	0	NE	0.9	Shunyi
1977	2013	5	22	8	116	267	50	90	2100	18	24.3	1007.8	8.7	0	NNE	1.1	Shunyi
1978	2013	5	22	9	115	203	43	75	2000	50	26.3	1008.1	7.8	0	NNE	0.7	Shunyi
1979	2013	5	22	10	86	131	41	59	1700	96	26.6	1008.3	8.5	0	SE	2.9	Shunyi
1980	2013	5	22	11	69	170	41	33	1300	147	27.4	1008.3	9.2	0	S	3.1	Shunyi
1981	2013	5	22	12	88	219	65	34	1800	177	28.1	1007.8	8.4	0	S	3	Shunyi
1982	2013	5	22	13	93	182	69	38	2299	173	27.9	1007.3	7.7	0	S	2.5	Shunyi
1983	2013	5	22	14	81	133	59	34	2100	166	28.1	1006.8	7.9	0	SSE	3.4	Shunyi
1984	2013	5	22	15	77	199	46	26	1899	188	27.8	1006.5	7.1	0	S	3	Shunyi
1985	2013	5	22	16	52	56	20	14	1000	176	27.2	1006.4	6.6	0	S	4	Shunyi
1986	2013	5	22	17	32	72	8	13	600	155	26.7	1007	7.7	0	S	2.5	Shunyi
1987	2013	5	22	18	32	96	9	17	600	149	25.3	1007.3	6.5	0	S	2.3	Shunyi
1988	2013	5	22	19	37	88	18	34	700	128	24.8	1008.4	5	0	SW	3.3	Shunyi
1989	2013	5	22	20	40	117	18	50	700	99	23.6	1009.2	3.5	0	SW	1.8	Shunyi
1990	2013	5	22	21	35	45	14	54	700	77	21.4	1009.3	4.9	0	SSE	0.7	Shunyi
1991	2013	5	22	22	30	78	13	55	700	70	20.4	1009.1	7.4	0	ESE	1.3	Shunyi
1992	2013	5	22	23	42	171	14	76	800	40	19.6	1009.2	7	0	ESE	1.1	Shunyi
1993	2013	5	23	0	44	98	12	75	800	32	18.9	1008.9	7.9	0	NNE	1.6	Shunyi
1994	2013	5	23	1	44	140	12	86	800	20	17.5	1008.6	8.6	0	NE	1.1	Shunyi
1995	2013	5	23	2	58	122	11	77	900	17	17.5	1008.3	8.4	0	NE	1.2	Shunyi
1996	2013	5	23	3	55	118	12	82	900	14	15.9	1008.3	9.1	0	N	0.7	Shunyi
1997	2013	5	23	4	54	120	12	85	1000	8	17.2	1008.2	6.4	0	NNE	1.3	Shunyi
1998	2013	5	23	5	43	121	10	76	900	10	18.1	1008.8	7.8	0	NNE	1.1	Shunyi
1999	2013	5	23	6	44	122	17	66	800	23	18.8	1009.3	9	0	NW	1.6	Shunyi
[truncated: 33,065 more rows]
